# Supplementary material for: SifA SUMOylation governs Salmonella Typhimurium intracellular survival via modulation of lysosomal function
Source: PLoS Pathog. 2023 Sep 29;19(9):e1011686. doi: 10.1371/journal.ppat.1011686 (PMC10566704; doi:10.1371/journal.ppat.1011686)
Supplement: S1 Data — The additional data (S1 Data) provides the list of peptides obtained from mass spectrometry search conducted. The peptide bearing diglycine of SUMO conjugated at 11th lysine is highlighted in the file. (XLSX) [file ppat.1011686.s006.xlsx]

## Sheet: Sheet1
Peptide Locus	Best N (Peptide)	All N	Accessions	Names	Start Position	Best Conf (Peptide)	Best Hypoth Conf	Sequence	Modifications	Protein Modifications	Cleavages	dMass	Obs MW	Obs m/z	Theor MW	Theor m/z	Theor z	Redundant Acqs	Best Spectrum	Score	Feature Prob	Acq Time	Intensity (Peptide)	Intensity at Acq	Apex Time (Peptide)	Elution Peak Width (Peptide)	Sum MS2 Counts	f Seq Signal	f Seq Fam Signal	Max Peptide in Seq Fam	Specific
5.001	1	1	tr|E8XFF1|E8XFF1_SALT4	Secreted effector protein OS=Salmonella typhimurium (strain 4/74) OX=909946 GN=sifA PE=4 SV=1	1	22.7	9.617	MPITIGNGF				-0.0158245	948.458	475.236	948.474	475.244	2	2	2.1.1.1367.9	3	1	15.8993	757.07	695.57	15.89	0.07	465.652	0.4087	0.0413	FALSE	1
4.001	1	1	tr|E8XFF1|E8XFF1_SALT4	Secreted effector protein OS=Salmonella typhimurium (strain 4/74) OX=909946 GN=sifA PE=4 SV=1	1	32.1	32.11	MPITIGNGF	Oxidation(M)@1			0.225873	964.695	483.355	964.469	483.242	2	1	3.1.1.1576.15	4	0.1765	26.4315	520.79	468.09	26.42	0.04	245.285	0.2811	0.0284	FALSE	1
1.001	1	1	tr|E8XFF1|E8XFF1_SALT4	Secreted effector protein OS=Salmonella typhimurium (strain 4/74) OX=909946 GN=sifA PE=4 SV=1	1	99	99	MPITIGNGFL	Dethiomethyl(M)@1; Deamidated(N)@7		missed F-L@9	0.103649	1014.64	508.328	1014.54	508.277	2	1	3.1.1.1581.11	6	0.0014	26.5392	7023.1	208.41	26.66	0.09	1897.19	0.8292	0.3833	TRUE	1
3.001	1	1	tr|E8XFF1|E8XFF1_SALT4	Secreted effector protein OS=Salmonella typhimurium (strain 4/74) OX=909946 GN=sifA PE=4 SV=1	1	83.9	64.39	MPITIGNGF	Carbamidomethyl@N-term; Pro->pyro-Glu(P)@2			-0.0564972	1019.42	510.716	1019.47	510.745	2	2	1.1.1.1097.12	7	0	10.9903	307.43	273.88	11	0.09	280.78	0.166	0.0168	FALSE	1
3.002	1	1	tr|E8XFF1|E8XFF1_SALT4	Secreted effector protein OS=Salmonella typhimurium (strain 4/74) OX=909946 GN=sifA PE=4 SV=1	1	83.9	77.7	MPITIGNGF	Pro->pyro-Glu(P)@2; Carbamidomethyl(T)@4			-0.0564972	1019.42	510.716	1019.47	510.745	2	1	1.1.1.1097.12	8	0	10.9903	307.43	273.88	11	0.09	280.78	0.166	0.0168	FALSE	0
547.001	1	1	tr|E8XFF1|E8XFF1_SALT4	Secreted effector protein OS=Salmonella typhimurium (strain 4/74) OX=909946 GN=sifA PE=4 SV=1	206	58.7	53.36	LAAKIQSGIEK	Carbamyl@N-term; Oxidation(K)@4	Oxidation(K)@209	missed L-A@1; missed K-I@4	-0.012147	1215.67	608.842	1215.68	608.848	2	2	1.1.1.1168.15	9	0	12.5402	465.52	446.35	12.55	0.04	515.992	0.1004	0.0633	FALSE	1
547.002	1	1	tr|E8XFF1|E8XFF1_SALT4	Secreted effector protein OS=Salmonella typhimurium (strain 4/74) OX=909946 GN=sifA PE=4 SV=1	207	58.7	3.856	AAKIQSGIEK	Arg-add@N-term; Oxidation(K)@3	Oxidation(K)@209	missed K-I@3	-0.0233804	1215.67	608.842	1215.69	608.854	2	2	1.1.1.1168.15	9	0	12.5402	465.52	446.35	12.55	0.04	515.992	0.5057	0.0633	FALSE	0
2.001	1	1	tr|E8XFF1|E8XFF1_SALT4	Secreted effector protein OS=Salmonella typhimurium (strain 4/74) OX=909946 GN=sifA PE=4 SV=1	1	85.6	85.64	MPITIGNGFL	Oxidation(M)@1; Hex(T)@4; Deamidated(N)@7	Hex(T)@4	missed F-L@9	-0.0369288	1240.55	621.284	1240.59	621.302	2	2	1.1.1.1230.13	9	0	13.8906	437.54	420.89	13.88	0.09	611.618	0.0517	0.0239	FALSE	1
7.001	1	1	tr|E8XFF1|E8XFF1_SALT4	Secreted effector protein OS=Salmonella typhimurium (strain 4/74) OX=909946 GN=sifA PE=4 SV=1	2	19.3	19.27	PITIGNGF			cleaved M-P@N-term	0.140666	817.574	409.794	817.433	409.724	2	1	3.1.1.1517.5	3	1	25.1163	520.57	72.52	25.22	0.09	64.5797	1	0.0233	FALSE	1
10.001	1	1	tr|E8XFF1|E8XFF1_SALT4	Secreted effector protein OS=Salmonella typhimurium (strain 4/74) OX=909946 GN=sifA PE=4 SV=1	8	95.8	95.84	GFLKSEIL			cleaved N-G@N-term; missed F-L@2; missed L-K@3; missed K-S@4	-0.000813203	905.521	453.768	905.522	453.768	2	3	1.1.1.1317.9	9	0.0102	15.7795	4052.05	3699.39	15.77	0.04	494.43	1	0.4673	FALSE	1
10.002	1	1	tr|E8XFF1|E8XFF1_SALT4	Secreted effector protein OS=Salmonella typhimurium (strain 4/74) OX=909946 GN=sifA PE=4 SV=1	9	95.8	3.82	FLKSEIL	Carbamidomethyl@N-term		cleaved G-F@N-term; missed F-L@1; missed L-K@2; missed K-S@3	-0.000813203	905.521	453.768	905.522	453.768	2	3	1.1.1.1317.9	8	0.0002	15.7795	4052.05	3699.39	15.77	0.04	494.43	0.8773	0.4673	FALSE	0
11.001	1	1	tr|E8XFF1|E8XFF1_SALT4	Secreted effector protein OS=Salmonella typhimurium (strain 4/74) OX=909946 GN=sifA PE=4 SV=1	10	99	99	LKSEILTN			cleaved N-S@C-term; missed L-K@1; missed K-S@2; missed L-T@6	-0.00111219	916.522	459.268	916.523	459.269	2	3	3.1.1.797.14	8	0.0102	9.37995	706.57	677.08	9.39	0.07	228.582	1	0.0771	FALSE	1
12.001	1	1	tr|E8XFF1|E8XFF1_SALT4	Secreted effector protein OS=Salmonella typhimurium (strain 4/74) OX=909946 GN=sifA PE=4 SV=1	10	84.8	84.84	LKSEILTNSPR	Deamidated(N)@8		missed L-K@1; missed K-S@2; missed L-T@6	-0.00208245	1257.69	420.238	1257.69	420.238	3	2	2.1.1.1041.6	6	0.1802	8.82042	360.07	329.59	8.83	0.04	208.844	1	0.0093	FALSE	1
12.002	1	1	tr|E8XFF1|E8XFF1_SALT4	Secreted effector protein OS=Salmonella typhimurium (strain 4/74) OX=909946 GN=sifA PE=4 SV=1	11	84.8	54.36	KSEILTNSPR	GG(K)@1	GG(K)@11	missed K-S@1; missed L-T@5	0.0230697	1257.69	420.238	1257.67	420.23	3	1	2.1.1.1041.6	6	0.0854	8.82042	360.07	329.59	8.83	0.04	208.844	1	0.0095	FALSE	0
15.001	1	1	tr|E8XFF1|E8XFF1_SALT4	Secreted effector protein OS=Salmonella typhimurium (strain 4/74) OX=909946 GN=sifA PE=4 SV=1	12	99	99	SEILTNSPR			missed L-T@4	-0.000809318	1015.53	508.772	1015.53	508.772	2	21	2.1.1.1007.3	14	1	8.10832	24544.8	17417	8.08	0.06	6418.75	0.921	0.6468	TRUE	1
16.001	1	1	tr|E8XFF1|E8XFF1_SALT4	Secreted effector protein OS=Salmonella typhimurium (strain 4/74) OX=909946 GN=sifA PE=4 SV=1	12	99	99	SEILTNSPR	Deamidated(N)@6		missed L-T@4	0.0012406	1016.52	509.265	1016.51	509.264	2	13	3.1.1.744.7	9	0.1905	8.25208	2105.84	1244.62	8.28	0.06	218.282	0.079	0.0555	FALSE	1
18.001	1	1	tr|E8XFF1|E8XFF1_SALT4	Secreted effector protein OS=Salmonella typhimurium (strain 4/74) OX=909946 GN=sifA PE=4 SV=1	13	95.6	95.55	EILTNSPR			cleaved S-E@N-term; missed L-T@3	-0.000108204	928.498	465.256	928.498	465.256	2	6	1.1.1.941.6	8	0.0102	7.63413	2286.28	1687.59	7.66	0.06	827.02	0.9711	0.0602	FALSE	1
19.001	1	1	tr|E8XFF1|E8XFF1_SALT4	Secreted effector protein OS=Salmonella typhimurium (strain 4/74) OX=909946 GN=sifA PE=4 SV=1	13	63.1	63.13	EILTNSPR	Deamidated(N)@5		cleaved S-E@N-term; missed L-T@3	0.00135184	929.483	465.749	929.482	465.748	2	1	2.1.1.1005.7	5	0.0019	8.06903	67.93	65.73	8.07	0.06	119.416	0.0289	0.0018	FALSE	1
20.002	1	1	tr|E8XFF1|E8XFF1_SALT4	Secreted effector protein OS=Salmonella typhimurium (strain 4/74) OX=909946 GN=sifA PE=4 SV=1	15	99	50.71	LTNSPRNTK	Deamidated(N)@7; Acetylhypusine(K)@9	Acetylhypusine(K)@23	cleaved I-L@N-term; missed L-T@1; missed R-N@6	0.0236326	1143.65	572.832	1143.62	572.82
21.001	1	1	tr|E8XFF1|E8XFF1_SALT4	Secreted effector protein OS=Salmonella typhimurium (strain 4/74) OX=909946 GN=sifA PE=4 SV=1	15	25.4	25.44	LTNSPRNTK	Deamidated(N)@3; Dehydrated(T)@8; QTGG(K)@9	Dehydrated(T)@22; QTGG(K)@23	cleaved I-L@N-term; missed L-T@1; missed R-N@6	-0.0186262	1355.66	678.838	1355.68	678.847	2	2	1.1.1.1233.10	7	0	13.9535	14446.4	8643.33	13.99	0.04	2174.29	0.4754	0.3754	FALSE	0
23.001	1	1	tr|E8XFF1|E8XFF1_SALT4	Secreted effector protein OS=Salmonella typhimurium (strain 4/74) OX=909946 GN=sifA PE=4 SV=1	21	99	60.3	NTKEAWW	Deamidated(N)@1		missed K-E@3; missed W-W@6	0.000209759	934.419	468.217	934.418	468.217	2	1	3.1.1.1231.15	7	0	18.8472	345.79	303.84	18.83	0.07	235.586	0.0114	0.009	FALSE	1
25.001	1	1	tr|E8XFF1|E8XFF1_SALT4	Secreted effector protein OS=Salmonella typhimurium (strain 4/74) OX=909946 GN=sifA PE=4 SV=1	21	45.8	45.76	NTKEAWW	Didehydro(T)@2; Carbamyl(K)@3		missed K-E@3; missed W-W@6	0.0348368	974.459	488.237	974.425	488.22	2	3	3.1.1.1116.3	5	0.1905	16.3185	1347.26	1332.52	16.32	0.07	179.689	0.1881	0.0211	FALSE	1
24.001	1	1	tr|E8XFF1|E8XFF1_SALT4	Secreted effector protein OS=Salmonella typhimurium (strain 4/74) OX=909946 GN=sifA PE=4 SV=1	21	51.2	51.19	NTKEAWWKVL	Oxidation(N)@1; Oxidation(W)@7; GG(K)@8	Oxidation(N)@21; GG(K)@28	missed K-E@3; missed W-W@6; missed W-K@7; missed K-V@8	-0.0155145	1419.7	474.24	1419.71	474.245	2	1	1.1.1.1266.6	7	0	14.6585	1145.85	1142.44	14.67	0.07	326.28	0.16	0.018	FALSE	1
27.001	1	1	tr|E8XFF1|E8XFF1_SALT4	Secreted effector protein OS=Salmonella typhimurium (strain 4/74) OX=909946 GN=sifA PE=4 SV=1	26	89.4	89.37	WWKVLW			cleaved A-W@N-term; missed W-W@1; missed W-K@2; missed K-V@3; missed L-W@5	0.0156119	916.512	459.263	916.496	459.255	3	1	2.1.1.1174.7	8	0	11.6989	55171.6	48224.6	11.74	0.2	1285.72	1	0.8654	TRUE	1
30.001	1	1	tr|E8XFF1|E8XFF1_SALT4	Secreted effector protein OS=Salmonella typhimurium (strain 4/74) OX=909946 GN=sifA PE=4 SV=1	28	72.1	72.12	KVLWEK			missed K-V@1; missed L-W@3; missed W-E@4	-0.000235418	801.475	401.745	801.475	401.745	2	2	1.1.1.1130.7	7	0.0103	11.7058	698.58	590.63	11.68	0.09	412.036	1	1	TRUE	1
32.001	1	1	tr|E8XFF1|E8XFF1_SALT4	Secreted effector protein OS=Salmonella typhimurium (strain 4/74) OX=909946 GN=sifA PE=4 SV=1	29	16.1	16.06	VLWEKI	GGQ(K)@5	GGQ(K)@33	cleaved I-K@C-term; missed L-W@2; missed W-E@3; missed K-I@5	0.017157	1028.58	515.299	1028.57	515.29	2	1	2.1.1.1055.5	5	0.9085	9.11537	19978.8	18507.1	9.11	0.06	667.913	1	0.4238	TRUE	1
31.001	1	1	tr|E8XFF1|E8XFF1_SALT4	Secreted effector protein OS=Salmonella typhimurium (strain 4/74) OX=909946 GN=sifA PE=4 SV=1	29	66.5	66.54	VLWEKIK	Carbamidomethyl@N-term; Galactosyl(K)@7	Galactosyl(K)@35	missed L-W@2; missed W-E@3; missed K-I@5	0.0456552	1149.67	575.844	1149.63	575.821	2	1	2.1.1.1276.7	4	0.0317	13.9172	487.73	388.35	13.93	0.04	483.13	1	0.2353	FALSE	1
35.001	1	1	tr|E8XFF1|E8XFF1_SALT4	Secreted effector protein OS=Salmonella typhimurium (strain 4/74) OX=909946 GN=sifA PE=4 SV=1	32	86.7	86.67	EKIKDFF			missed K-I@2; missed K-D@4; missed F-F@6	0.00194124	925.493	463.754	925.491	463.753	2	1	2.1.1.1549.17	8	0	19.8892	1584.99	1458.29	19.9	0.07	790.58	1	0.7647	TRUE	1
34.001	1	1	tr|E8XFF1|E8XFF1_SALT4	Secreted effector protein OS=Salmonella typhimurium (strain 4/74) OX=909946 GN=sifA PE=4 SV=1	32	99	79.04	EKIKDFFF			missed K-I@2; missed K-D@4; missed F-F@6; missed F-F@7	0.000526705	1072.56	537.287	1072.56	537.287	2	3	2.1.1.1239.4	10	0.9365	13.1116	4644.82	3346.83	13.08	0.06	985.632	1	0.0723	FALSE	1
42.001	1	1	tr|E8XFF1|E8XFF1_SALT4	Secreted effector protein OS=Salmonella typhimurium (strain 4/74) OX=909946 GN=sifA PE=4 SV=1	34	81.3	81.33	IKDFFF			missed K-D@2; missed F-F@4; missed F-F@5	-0.00293909	815.419	408.717	815.422	408.718	2	10	2.1.1.1402.12	7	0.9365	16.6682	53085.9	48836.4	16.68	0.04	1987.33	0.9842	0.0382	FALSE	1
41.001	1	1	tr|E8XFF1|E8XFF1_SALT4	Secreted effector protein OS=Salmonella typhimurium (strain 4/74) OX=909946 GN=sifA PE=4 SV=1	34	99	98.69	IKDFFFSTG			cleaved G-K@C-term; missed K-D@2; missed F-F@4; missed F-F@5; missed F-S@6	-4.41163e-05	1060.52	531.269	1060.52	531.269	2	22	2.1.1.1517.3	6	0.9085	19.1762	1324014	6743.88	18.54	0.08	487.381	0.9983	0.9001	TRUE	1
41.002	1	1	tr|E8XFF1|E8XFF1_SALT4	Secreted effector protein OS=Salmonella typhimurium (strain 4/74) OX=909946 GN=sifA PE=4 SV=1	34	99	29.49	IKDFFFSTGK	Lys-loss@C-term		missed K-D@2; missed F-F@4; missed F-F@5; missed F-S@6	-4.41163e-05	1060.52	531.269	1060.52	531.269	2	5	3.1.1.1155.8	10	0.0102	17.1813	3218.3	2039.11	17.15	0.04	390.13	1	0.0023	FALSE	1
41.003	1	1	tr|E8XFF1|E8XFF1_SALT4	Secreted effector protein OS=Salmonella typhimurium (strain 4/74) OX=909946 GN=sifA PE=4 SV=1	34	99	22.33	IKDFFFST	Carbamidomethyl(T)@8		cleaved T-G@C-term; missed K-D@2; missed F-F@4; missed F-F@5; missed F-S@6	-4.41163e-05	1060.52	531.269	1060.52	531.269	2	3	3.1.1.1155.8	10	0.0009	17.1813	3218.3	2039.11	17.15	0.04	390.13	0.0382	0.0023	FALSE	0
45.001	1	1	tr|E8XFF1|E8XFF1_SALT4	Secreted effector protein OS=Salmonella typhimurium (strain 4/74) OX=909946 GN=sifA PE=4 SV=1	36	97.1	90.39	DFFFSTGK			missed F-F@2; missed F-F@3; missed F-S@4	-0.000586132	947.438	474.726	947.439	474.727	2	3	3.1.1.1155.8	10	0	17.1813	3218.3	2039.11	17.15	0.04	390.13	1	0.0023	FALSE	0
45.002	1	2	RRRRRtr|E8XFF1|E8XFF1_SALT4	REVERSED Secreted effector protein OS=Salmonella typhimurium (strain 4/74) OX=909946 GN=sifA PE=4 SV=1		97.1	31.52	GTSFFFDK				-0.000586132	947.438	474.726	947.439	474.727	2	3	2.1.1.1373.4	6	0.7183	16.0268	2397.03	1657.46	16.06	0.07	536.788	0.6195	0.0266	FALSE	0
48.001	1	1	tr|E8XFF1|E8XFF1_SALT4	Secreted effector protein OS=Salmonella typhimurium (strain 4/74) OX=909946 GN=sifA PE=4 SV=1	38	55.4	55.35	FFSTGKAK	Phospho(K)@8	Phospho(K)@45	missed F-F@1; missed F-S@2; missed K-A@6	-0.0258107	964.416	483.215	964.442	483.228	2	1	2.1.1.1378.2	5	0.9085	16.134	2397.03	503.96	16.06	0.07	2019.03	1	1	TRUE	0
48.002	1	1	tr|E8XFF1|E8XFF1_SALT4	Secreted effector protein OS=Salmonella typhimurium (strain 4/74) OX=909946 GN=sifA PE=4 SV=1	38	55.4	31.76	FFSTGKAK	Phospho(K)@6	Phospho(K)@43	missed F-F@1; missed F-S@2; missed K-A@6	-0.0258107	964.416	483.215	964.442	483.228	2	2	2.1.1.1222.9	6	0.0001	12.7405	329.86	250.59	12.77	0.07	244.58	0.2498	0.1079	FALSE	1
49.001	1	1	tr|E8XFF1|E8XFF1_SALT4	Secreted effector protein OS=Salmonella typhimurium (strain 4/74) OX=909946 GN=sifA PE=4 SV=1	38	48.7	48.65	FFSTGKAK	GG(K)@6; Didehydro@C-term	GG(K)@43	missed F-F@1; missed F-S@2; missed K-A@6	-0.0252822	996.478	499.246	996.503	499.259	2	1	2.1.1.1222.9	5	0.0001	12.7405	329.86	250.59	12.77	0.07	244.58	0.2498	0.1079	FALSE	0
50.001	1	1	tr|E8XFF1|E8XFF1_SALT4	Secreted effector protein OS=Salmonella typhimurium (strain 4/74) OX=909946 GN=sifA PE=4 SV=1	39	17.3	17.26	FSTGKAK	GG(K)@7	GG(K)@45	missed F-S@1; missed K-A@5	0.118705	851.569	426.792	851.45	426.732	2	1	2.1.1.1049.10	6	0	8.99512	660.53	517.11	9.02	0.06	248.136	0.5003	0.216	FALSE	1
56.001	1	1	tr|E8XFF1|E8XFF1_SALT4	Secreted effector protein OS=Salmonella typhimurium (strain 4/74) OX=909946 GN=sifA PE=4 SV=1	46	31.9	31.94	ADRCLHEMLF	Dioxidation(R)@3; No Carbamidomethyl(C)@4	Dioxidation(R)@48	missed R-C@3; missed L-H@5; missed L-F@9	0.00129196	1265.55	633.784	1265.55	633.784	2	1	3.1.1.1492.6	3	0.1133	24.5644	560.29	148.42	24.25	0.31	56.4797	1	0.0746	FALSE	1
68.001	1	1	tr|E8XFF1|E8XFF1_SALT4	Secreted effector protein OS=Salmonella typhimurium (strain 4/74) OX=909946 GN=sifA PE=4 SV=1	49	20	19.98	CLHEML	Carbamidomethyl(C)@1		missed L-H@2	-0.00169091	801.35	401.682	801.351	401.683	2	1	2.1.1.1368.15	9	0	15.9267	1325.5	1032.36	15.96	0.07	763.221	1	0.0007	FALSE	1
67.001	1	1	tr|E8XFF1|E8XFF1_SALT4	Secreted effector protein OS=Salmonella typhimurium (strain 4/74) OX=909946 GN=sifA PE=4 SV=1	49	44.8	44.84	CLHEMLF	Carbamidomethyl(C)@1; Dethiomethyl(M)@5		missed L-H@2; missed L-F@6	-0.00193903	900.414	451.214	900.416	451.215	2	1	2.1.1.1165.4	3	1	11.5002	40936.9	3353.72	11.41	0.07	206.626	1	0.022	FALSE	1
59.001	1	1	tr|E8XFF1|E8XFF1_SALT4	Secreted effector protein OS=Salmonella typhimurium (strain 4/74) OX=909946 GN=sifA PE=4 SV=1	49	99	99	CLHEMLF	Carbamidomethyl(C)@1		missed L-H@2; missed L-F@6	-0.00250078	948.417	475.216	948.42	475.217	2	1	2.1.1.1152.8	5	0.0094	11.221	5279.9	2476.17	11.26	0.07	327.636	0.003	0.0028	FALSE	1
60.001	1	1	tr|E8XFF1|E8XFF1_SALT4	Secreted effector protein OS=Salmonella typhimurium (strain 4/74) OX=909946 GN=sifA PE=4 SV=1	49	99	83.48	CLHEMLF	Carbamidomethyl(C)@1; Methyl(L)@2	Methyl(L)@50	missed L-H@2; missed L-F@6	-0.0027268	962.433	482.224	962.435	482.225	2	69	2.1.1.1382.2	9	1	16.2217	771853	746085	16.22	0.06	12359.7	0.4385	0.4143	TRUE	1
60.002	1	1	tr|E8XFF1|E8XFF1_SALT4	Secreted effector protein OS=Salmonella typhimurium (strain 4/74) OX=909946 GN=sifA PE=4 SV=1	49	99	4.755	CLHEMLF	Carbamidomethyl(C)@1; Methyl(H)@3	Methyl(H)@51	missed L-H@2; missed L-F@6	-0.0027268	962.433	482.224	962.435	482.225	2	17	2.1.1.1385.6	8	0.0002	16.2899	260804	247022	16.28	0.07	4697.53	0.1482	0.14	FALSE	1
60.003	1	1	tr|E8XFF1|E8XFF1_SALT4	Secreted effector protein OS=Salmonella typhimurium (strain 4/74) OX=909946 GN=sifA PE=4 SV=1	49	99	22.33	CLHEMLF	Carbamidomethyl(C)@1; Methyl(E)@4	Methyl(E)@52	missed L-H@2; missed L-F@6	-0.00485028	962.43	482.223	962.435	482.225	2	18	2.1.1.1385.6	6	0.0019	16.2899	260804	247022	16.28	0.07	4697.53	0.1482	0.14	FALSE	0
61.001	1	1	tr|E8XFF1|E8XFF1_SALT4	Secreted effector protein OS=Salmonella typhimurium (strain 4/74) OX=909946 GN=sifA PE=4 SV=1	49	99	99	CLHEMLF	Carbamidomethyl(C)@1; Oxidation(M)@5		missed L-H@2; missed L-F@6	5.98619e-05	964.415	483.215	964.415	483.215	2	5	3.1.1.1105.4	5	0.0009	16.0795	231403	4546.14	16.18	0.09	301.827	0.1315	0.1242	FALSE	0
65.001	1	1	tr|E8XFF1|E8XFF1_SALT4	Secreted effector protein OS=Salmonella typhimurium (strain 4/74) OX=909946 GN=sifA PE=4 SV=1	49	82.9	64.42	CLHEMLF	Carbamidomethyl(C)@1; Methyl(L)@2; Oxidation(M)@5	Methyl(L)@50	missed L-H@2; missed L-F@6	0.00216513	978.432	490.224	978.43	490.222	2	55	2.1.1.1272.4	9	0.1765	13.8302	165462	159723	13.82	0.13	3756.48	0.094	0.0888	FALSE	1
65.002	1	1	tr|E8XFF1|E8XFF1_SALT4	Secreted effector protein OS=Salmonella typhimurium (strain 4/74) OX=909946 GN=sifA PE=4 SV=1	49	82.9	3.842	CLHEMLF	Carbamidomethyl(C)@1; Methyl(H)@3; Oxidation(M)@5	Methyl(H)@51	missed L-H@2; missed L-F@6	-0.000397659	978.43	490.222	978.43	490.222	2	7	3.1.1.1000.3	7	0	13.7905	39745.5	36705.1	13.81	0.15	476.532	0.0226	0.0213	FALSE	1
66.001	1	1	tr|E8XFF1|E8XFF1_SALT4	Secreted effector protein OS=Salmonella typhimurium (strain 4/74) OX=909946 GN=sifA PE=4 SV=1	49	69.6	69.63	CLHEMLF	Carbamidomethyl(C)@1; Carbamyl(M)@5		missed L-H@2; missed L-F@6	0.00122013	991.427	496.721	991.426	496.72	2	4	1.1.1.1231.5	6	0.0003	13.9052	41481.8	35879.8	13.88	0.15	805.126	0.0236	0.0223	FALSE	0
63.001	1	1	tr|E8XFF1|E8XFF1_SALT4	Secreted effector protein OS=Salmonella typhimurium (strain 4/74) OX=909946 GN=sifA PE=4 SV=1	49	98.2	98.07	CLHEMLFAER	Carbamidomethyl(C)@1		missed L-H@2; missed L-F@6; missed F-A@7	0.0012051	1304.6	435.875	1304.6	435.874	2	2	3.1.1.1019.10	6	0.0009	14.2046	3459.43	2222.6	14.17	0.09	310.336	0.002	0.0019	FALSE	1
64.001	1	1	tr|E8XFF1|E8XFF1_SALT4	Secreted effector protein OS=Salmonella typhimurium (strain 4/74) OX=909946 GN=sifA PE=4 SV=1	49	97.6	56.99	CLHEMLFAER	Carbamidomethyl(C)@1; Methyl(H)@3	Methyl(H)@51	missed L-H@2; missed L-F@6; missed F-A@7	-0.000654304	1318.62	440.546	1318.62	440.546	3	8	3.1.1.954.5	10	0.9733	12.7863	23089.1	21517.3	12.78	0.07	1851.98	0.423	0.0124	FALSE	1
64.002	1	1	tr|E8XFF1|E8XFF1_SALT4	Secreted effector protein OS=Salmonella typhimurium (strain 4/74) OX=909946 GN=sifA PE=4 SV=1	49	97.6	68.72	CLHEMLFAER	Carbamidomethyl(C)@1; Methyl(L)@2	Methyl(L)@50	missed L-H@2; missed L-F@6; missed F-A@7	-0.000519312	1318.62	440.546	1318.62	440.546	3	5	2.1.1.1230.4	7	0.002	12.9116	9192.9	8766.97	12.91	0.07	760.204	0.1684	0.0049	FALSE	1
64.003	1	1	tr|E8XFF1|E8XFF1_SALT4	Secreted effector protein OS=Salmonella typhimurium (strain 4/74) OX=909946 GN=sifA PE=4 SV=1	49	97.6	63.89	CLHEMLFAER	Carbamidomethyl(C)@1; Methyl(E)@4	Methyl(E)@52	missed L-H@2; missed L-F@6; missed F-A@7	-0.000654304	1318.62	440.546	1318.62	440.546	3	6	1.1.1.1183.8	11	0.0002	12.8599	8746.8	7040.24	12.88	0.07	1132.92	0.1602	0.0047	FALSE	0
62.001	1	1	tr|E8XFF1|E8XFF1_SALT4	Secreted effector protein OS=Salmonella typhimurium (strain 4/74) OX=909946 GN=sifA PE=4 SV=1	49	99	99	CLHEMLFAER	Carbamidomethyl(C)@1; Oxidation(M)@5		missed L-H@2; missed L-F@6; missed F-A@7	0.000418467	1320.6	441.206	1320.6	441.206	3	2	2.1.1.1232.7	8	0.001	12.9582	9192.9	2860.93	12.91	0.07	424.726	0.1684	0.0049	FALSE	0
73.001	1	1	tr|E8XFF1|E8XFF1_SALT4	Secreted effector protein OS=Salmonella typhimurium (strain 4/74) OX=909946 GN=sifA PE=4 SV=1	52	77.6	77.63	EMLFAER			cleaved H-E@N-term; missed L-F@3; missed F-A@4	0.000771492	894.428	448.221	894.427	448.221	3	5	2.1.1.1131.10	9	0.1718	10.7676	4367.84	4273.85	10.76	0.07	972.28	0.08	0.0024	FALSE	1
74.001	1	1	tr|E8XFF1|E8XFF1_SALT4	Secreted effector protein OS=Salmonella typhimurium (strain 4/74) OX=909946 GN=sifA PE=4 SV=1	56	99	99	AERAPTR			missed R-A@3	-0.0212019	799.409	400.712	799.43	400.722	2	1	1.1.1.1178.5	6	0.1016	12.7473	1733.56	1626.88	12.74	0.07	717.759	1	0.0302	FALSE	1
78.001	1	1	tr|E8XFF1|E8XFF1_SALT4	Secreted effector protein OS=Salmonella typhimurium (strain 4/74) OX=909946 GN=sifA PE=4 SV=1	63	91.2	79.01	ERLTEIF			missed R-L@2; missed L-T@3	-0.000884343	906.48	454.247	906.481	454.248	2	1	2.1.1.1071.2	4	1	9.45863	8090.11	1063.48	9.37	0.06	656.094	1	0.7086	TRUE	1
77.001	1	1	tr|E8XFF1|E8XFF1_SALT4	Secreted effector protein OS=Salmonella typhimurium (strain 4/74) OX=909946 GN=sifA PE=4 SV=1	63	99	99	ERLTEIFF			missed R-L@2; missed L-T@3; missed F-F@7	-0.00279996	1053.55	527.781	1053.55	527.782	2	5	2.1.1.1346.2	6	0.9365	15.4336	14273.1	12685.7	15.41	0.07	1992.28	1.0323	0.035	FALSE	1
77.002	1	2	RRRRRtr|E8XFF1|E8XFF1_SALT4	REVERSED Secreted effector protein OS=Salmonella typhimurium (strain 4/74) OX=909946 GN=sifA PE=4 SV=1		99	22.33	EKLEFF	GGQ(K)@2			0.0323077	1053.55	527.78	1053.51	527.764	2	40	2.1.1.1510.9	11	0.9365	19.0284	393776	374430	19.02	0.07	8809.26	1	0.9644	TRUE	0
79.001	1	1	tr|E8XFF1|E8XFF1_SALT4	Secreted effector protein OS=Salmonella typhimurium (strain 4/74) OX=909946 GN=sifA PE=4 SV=1	65	99	99	LTEIFFELK			missed L-T@1; missed F-F@5; missed F-E@6; missed L-K@8	7.27978e-06	1138.63	570.321	1138.63	570.321	2	1	3.1.1.1254.10	4	0.0374	19.3492	371183	2764.09	18.92	0.07	401.68	1	1	TRUE	0
80.001	1	1	tr|E8XFF1|E8XFF1_SALT4	Secreted effector protein OS=Salmonella typhimurium (strain 4/74) OX=909946 GN=sifA PE=4 SV=1	65	98.7	98.69	LTEIFFELK	Oxidation(F)@6	Oxidation(F)@70	missed L-T@1; missed F-F@5; missed F-E@6; missed L-K@8	-0.00229902	1154.62	578.317	1154.62	578.318	2	6	2.1.1.1513.14	12	0.7868	19.0985	3394.82	3043.01	19.11	0.07	1344.33	0.4941	0.4468	TRUE	1
80.002	1	1	tr|E8XFF1|E8XFF1_SALT4	Secreted effector protein OS=Salmonella typhimurium (strain 4/74) OX=909946 GN=sifA PE=4 SV=1	65	98.7	22.33	LTEIFFELK	Oxidation(F)@5	Oxidation(F)@69	missed L-T@1; missed F-F@5; missed F-E@6; missed L-K@8	-0.00229902	1154.62	578.317	1154.62	578.318	2	3	3.1.1.1199.15	10	0.0008	18.1517	581.78	529.15	18.16	0.07	359.143	0.0847	0.0766	FALSE	1
87.001	1	1	tr|E8XFF1|E8XFF1_SALT4	Secreted effector protein OS=Salmonella typhimurium (strain 4/74) OX=909946 GN=sifA PE=4 SV=1	71	94.6	68.59	ELKELAC	Carbamidomethyl(C)@7		cleaved C-A@C-term; missed L-K@2; missed K-E@3; missed L-A@5	0.00152174	861.428	431.721	861.427	431.721	2	2	3.1.1.1199.15	9	0.0008	18.1517	581.78	529.15	18.16	0.07	359.143	0.0847	0.0766	FALSE	0
88.001	1	1	tr|E8XFF1|E8XFF1_SALT4	Secreted effector protein OS=Salmonella typhimurium (strain 4/74) OX=909946 GN=sifA PE=4 SV=1	71	79	79.01	ELKELACA	Carbamidomethyl(C)@7		cleaved A-S@C-term; missed L-K@2; missed K-E@3; missed L-A@5	0.000801549	932.464	467.24	932.464	467.239	2	3	2.1.1.1025.7	5	0.0102	8.48378	958.32	742.64	8.51	0.06	466.013	1.1034	0.0693	FALSE	1
89.001	1	1	tr|E8XFF1|E8XFF1_SALT4	Secreted effector protein OS=Salmonella typhimurium (strain 4/74) OX=909946 GN=sifA PE=4 SV=1	71	73.3	73.28	ELKELACAS	Carbamidomethyl(C)@7		cleaved S-Q@C-term; missed L-K@2; missed K-E@3; missed L-A@5	0.000423475	1019.5	510.755	1019.5	510.755	2	3	1.1.1.1038.8	6	0.0102	9.70467	2356.23	1447.37	9.74	0.22	459.58	1	0.1703	FALSE	1
86.001	1	1	tr|E8XFF1|E8XFF1_SALT4	Secreted effector protein OS=Salmonella typhimurium (strain 4/74) OX=909946 GN=sifA PE=4 SV=1	71	99	99	ELKELACASQR	Carbamidomethyl(C)@7		missed L-K@2; missed K-E@3; missed L-A@5	-0.00433727	1303.65	435.558	1303.66	435.559	2	1	2.1.1.1048.7	7	0.0102	8.97012	287.12	242.71	8.98	0.06	212.163	1	0.0208	FALSE	1
86.002	1	1	tr|E8XFF1|E8XFF1_SALT4	Secreted effector protein OS=Salmonella typhimurium (strain 4/74) OX=909946 GN=sifA PE=4 SV=1	73	99	76.1	KELACASQR	GGQ(K)@1; Carbamidomethyl(C)@5	GGQ(K)@73	missed K-E@1; missed L-A@3	0.0258285	1303.66	435.559	1303.63	435.551	3	3	1.1.1.952.6	10	0.8584	7.86613	1278.25	1219.15	7.86	0.06	775.463	1	0.0847	FALSE	1
90.001	1	1	tr|E8XFF1|E8XFF1_SALT4	Secreted effector protein OS=Salmonella typhimurium (strain 4/74) OX=909946 GN=sifA PE=4 SV=1	71	70	70	ELKELACASQRDRFQVHNP	Carbamidomethyl(C)@7; Deamidated(Q)@10; Arg->Orn(R)@11		cleaved P-H@C-term; missed L-K@2; missed K-E@3; missed L-A@5; missed R-D@11; missed R-F@13; missed F-Q@14	0.0442733	2256.14	1129.08	2256.1	1129.06	3	1	2.1.1.996.3	10	0.0393	7.8834	1171.75	1021.2	7.91	0.06	472.563	1	0.3524	FALSE	0
92.001	1	1	tr|E8XFF1|E8XFF1_SALT4	Secreted effector protein OS=Salmonella typhimurium (strain 4/74) OX=909946 GN=sifA PE=4 SV=1	74	99	99	ELACASQR	Glu->pyro-Glu@N-term; Carbamidomethyl(C)@4		missed L-A@2	-0.00182	915.421	458.718	915.423	458.719	2	1	2.1.1.1749.18	10	0	24.27	784.78	611.61	24.3	0.07	472.046	1	0.0126	FALSE	1
94.001	1	1	tr|E8XFF1|E8XFF1_SALT4	Secreted effector protein OS=Salmonella typhimurium (strain 4/74) OX=909946 GN=sifA PE=4 SV=1	76	18.4	18.37	ACASQRDR	Carbamidomethyl(C)@2		missed R-D@6	0.166446	962.602	482.308	962.435	482.225	2	3	3.1.1.739.4	5	0.1236	8.13928	90.02	88.65	8.13	0.08	48.5316	1	0.0227	FALSE	1
95.001	1	1	tr|E8XFF1|E8XFF1_SALT4	Secreted effector protein OS=Salmonella typhimurium (strain 4/74) OX=909946 GN=sifA PE=4 SV=1	76	16.9	16.86	ACASQRDR	Carbamidomethyl(C)@2; Deamidated(Q)@5		missed R-D@6	0.188046	963.607	482.811	963.419	482.717	2	1	3.1.1.1479.14	3	1	24.2861	135.02	109.1	24.23	0.24	45.6297	0.2703	0.0704	FALSE	1
106.001	1	1	tr|E8XFF1|E8XFF1_SALT4	Secreted effector protein OS=Salmonella typhimurium (strain 4/74) OX=909946 GN=sifA PE=4 SV=1	82	81.5	81.48	DRFQVHNPHEND			cleaved D-A@C-term; missed R-F@2; missed F-Q@3	0.00112386	1506.66	503.228	1506.66	503.227	2	1	3.1.1.1548.12	3	0.1236	25.8096	364.45	345.12	25.82	0.24	238.976	0.7297	0.1899	FALSE	1
110.001	1	1	tr|E8XFF1|E8XFF1_SALT4	Secreted effector protein OS=Salmonella typhimurium (strain 4/74) OX=909946 GN=sifA PE=4 SV=1	82	53.3	53.31	DRFQVHNPHENDATI	Dehydrated(T)@14	Dehydrated(T)@95	cleaved I-I@C-term; missed R-F@2; missed F-Q@3	0.00400081	1773.82	592.281	1773.82	592.28	3	1	1.1.1.850.3	7	0.0103	6.01812	91.82	89.66	6.02	0.04	383.963	1	0	FALSE	1
104.001	1	1	tr|E8XFF1|E8XFF1_SALT4	Secreted effector protein OS=Salmonella typhimurium (strain 4/74) OX=909946 GN=sifA PE=4 SV=1	82	90.8	90.77	DRFQVHNPHENDATII			cleaved I-L@C-term; missed R-F@2; missed F-Q@3	0.00365365	1904.92	635.98	1904.91	635.978	3	1	3.1.1.868.6	9	0.0019	10.9284	10488.3	5501.91	10.89	0.04	1056.33	1	0.0046	FALSE	1
101.001	1	1	tr|E8XFF1|E8XFF1_SALT4	Secreted effector protein OS=Salmonella typhimurium (strain 4/74) OX=909946 GN=sifA PE=4 SV=1	82	97.9	92.52	DRFQVHNPHENDATIIL			missed R-F@2; missed F-Q@3	-0.0012948	2018	673.673	2018	673.673	3	3	2.1.1.1146.14	8	0.607	11.0976	895.34	852.26	11.1	0.04	745.876	0.0285	0.0004	FALSE	1
101.002	1	1	tr|E8XFF1|E8XFF1_SALT4	Secreted effector protein OS=Salmonella typhimurium (strain 4/74) OX=909946 GN=sifA PE=4 SV=1	82	97.9	45.58	DRFQVHNPHENDATIIL	Deamidated(N)@11; Amidated@C-term		missed R-F@2; missed F-Q@3	-0.0012948	2018	673.673	2018	673.673	3	12	2.1.1.1248.18	14	0.7609	13.3143	28788.1	26429.6	13.34	0.07	14155.2	0.2057	0.0117	FALSE	1
101.003	1	1	tr|E8XFF1|E8XFF1_SALT4	Secreted effector protein OS=Salmonella typhimurium (strain 4/74) OX=909946 GN=sifA PE=4 SV=1	82	97.9	45.58	DRFQVHNPHENDATIIL	Deamidated(N)@7; Amidated@C-term		missed R-F@2; missed F-Q@3	-0.0012948	2018	673.673	2018	673.673	3	2	2.1.1.1248.18	16	0.0001	13.3143	28788.1	26429.6	13.34	0.07	14155.2	0.2057	0.0117	FALSE	0
101.004	1	1	tr|E8XFF1|E8XFF1_SALT4	Secreted effector protein OS=Salmonella typhimurium (strain 4/74) OX=909946 GN=sifA PE=4 SV=1	82	97.9	31.3	DRFQVHNPHENDATIILR	Arg-loss@C-term		missed R-F@2; missed F-Q@3; missed L-R@17	-0.0012948	2018	673.673	2018	673.673	3	2	2.1.1.1248.18	16	0.0001	13.3143	28788.1	26429.6	13.34	0.07	14155.2	0.2057	0.0117	FALSE	0
101.005	1	1	tr|E8XFF1|E8XFF1_SALT4	Secreted effector protein OS=Salmonella typhimurium (strain 4/74) OX=909946 GN=sifA PE=4 SV=1	82	97.9	31.76	DRFQVHNPHENDATIIL	Deamidated(Q)@4; Amidated@C-term		missed R-F@2; missed F-Q@3	-0.0012948	2018	673.673	2018	673.673	3	7	2.1.1.1248.18	14	0.0009	13.3143	28788.1	26429.6	13.34	0.07	14155.2	0.0149	0.0045	FALSE	0
103.001	1	1	tr|E8XFF1|E8XFF1_SALT4	Secreted effector protein OS=Salmonella typhimurium (strain 4/74) OX=909946 GN=sifA PE=4 SV=1	82	93.2	93.2	DRFQVHNPHENDATIILR	Dehydrated(T)@14	Dehydrated(T)@95	missed R-F@2; missed F-Q@3; missed L-R@17	-0.00670941	2156.08	540.028	2156.09	540.029	3	2	2.1.1.1248.18	16	0.0001	13.3143	28788.1	26429.6	13.34	0.07	14155.2	0.2057	0.0117	FALSE	0
99.001	1	1	tr|E8XFF1|E8XFF1_SALT4	Secreted effector protein OS=Salmonella typhimurium (strain 4/74) OX=909946 GN=sifA PE=4 SV=1	82	99	90.53	DRFQVHNPHENDATIILR	Ammonia-loss(N)@11		missed R-F@2; missed F-Q@3; missed L-R@17	0.000494874	2157.07	540.275	2157.07	540.275	4	1	1.1.1.1096.6	9	0.0026	10.9675	500.03	358.48	10.94	0.04	401.713	0.0003	0.0001	FALSE	1
99.002	1	1	tr|E8XFF1|E8XFF1_SALT4	Secreted effector protein OS=Salmonella typhimurium (strain 4/74) OX=909946 GN=sifA PE=4 SV=1	82	99	82.07	DRFQVHNPHENDATIILR	Deamidated(N)@11; Dehydrated(D)@12		missed R-F@2; missed F-Q@3; missed L-R@17	0.000494874	2157.07	540.275	2157.07	540.275	4	2	1.1.1.1124.14	10	0.0009	11.5813	1265.54	1198.28	11.59	0.04	862.642	0.0007	0.0002	FALSE	1
99.003	1	1	tr|E8XFF1|E8XFF1_SALT4	Secreted effector protein OS=Salmonella typhimurium (strain 4/74) OX=909946 GN=sifA PE=4 SV=1	82	99	80.89	DRFQVHNPHENDATIILR	Dehydrated(E)@10; Deamidated(N)@11		missed R-F@2; missed F-Q@3; missed L-R@17	0.000494874	2157.07	540.275	2157.07	540.275	4	2	1.1.1.1124.14	10	0.0004	11.5813	1265.54	1198.28	11.59	0.04	862.642	0.0007	0.0002	FALSE	0
99.004	1	1	tr|E8XFF1|E8XFF1_SALT4	Secreted effector protein OS=Salmonella typhimurium (strain 4/74) OX=909946 GN=sifA PE=4 SV=1	82	99	53.04	DRFQVHNPHENDATIILR	Deamidated(N)@11; Dehydrated(T)@14	Dehydrated(T)@95	missed R-F@2; missed F-Q@3; missed L-R@17	0.000494874	2157.07	540.275	2157.07	540.275	4	2	1.1.1.1124.14	10	0.0003	11.5813	1265.54	1198.28	11.59	0.04	862.642	0.0007	0.0002	FALSE	0
112.001	1	1	tr|E8XFF1|E8XFF1_SALT4	Secreted effector protein OS=Salmonella typhimurium (strain 4/74) OX=909946 GN=sifA PE=4 SV=1	82	32.6	3.842	DRFQVHNPHENDATIILR	Oxidation(P)@8; Ammonia-loss(N)@11	Oxidation(P)@89	missed R-F@2; missed F-Q@3; missed L-R@17	0.020276	2173.09	544.279	2173.07	544.274	4	1	1.1.1.1124.14	9	0.0005	11.5813	1265.54	1198.28	11.59	0.04	862.642	0.0007	0.0002	FALSE	0
112.002	1	1	tr|E8XFF1|E8XFF1_SALT4	Secreted effector protein OS=Salmonella typhimurium (strain 4/74) OX=909946 GN=sifA PE=4 SV=1	82	32.6	3.83	DRFQVHNPHENDATIILR	Oxidation(H)@9; Ammonia-loss(N)@11		missed R-F@2; missed F-Q@3; missed L-R@17	0.020276	2173.09	544.279	2173.07	544.274	4	2	1.1.1.1159.12	8	0	12.3436	359.66	329.38	12.35	0.04	417.93	0.0002	0.0001	FALSE	1
112.003	1	1	tr|E8XFF1|E8XFF1_SALT4	Secreted effector protein OS=Salmonella typhimurium (strain 4/74) OX=909946 GN=sifA PE=4 SV=1	82	32.6	3.83	DRFQVHNPHENDATIILR	Oxidation(P)@8; Dehydrated(E)@10; Deamidated(N)@11	Oxidation(P)@89	missed R-F@2; missed F-Q@3; missed L-R@17	0.020276	2173.09	544.279	2173.07	544.274	4	2	1.1.1.1159.12	8	0	12.3436	359.66	329.38	12.35	0.04	417.93	0.0002	0.0001	FALSE	0
112.004	1	1	tr|E8XFF1|E8XFF1_SALT4	Secreted effector protein OS=Salmonella typhimurium (strain 4/74) OX=909946 GN=sifA PE=4 SV=1	82	32.6	3.82	DRFQVHNPHENDATIILR	Oxidation(H)@9; Dehydrated(E)@10; Deamidated(N)@11		missed R-F@2; missed F-Q@3; missed L-R@17	0.020276	2173.09	544.279	2173.07	544.274	4	2	1.1.1.1159.12	8	0	12.3436	359.66	329.38	12.35	0.04	417.93	0.0002	0.0001	FALSE	0
112.005	1	1	tr|E8XFF1|E8XFF1_SALT4	Secreted effector protein OS=Salmonella typhimurium (strain 4/74) OX=909946 GN=sifA PE=4 SV=1	82	32.6	3.82	DRFQVHNPHENDATIILR	Deamidated(N)@7; Oxidation(H)@9; Dehydrated(E)@10		missed R-F@2; missed F-Q@3; missed L-R@17	0.020276	2173.09	544.279	2173.07	544.274	4	2	1.1.1.1159.12	8	0	12.3436	359.66	329.38	12.35	0.04	417.93	0.0002	0.0001	FALSE	0
96.001	1	1	tr|E8XFF1|E8XFF1_SALT4	Secreted effector protein OS=Salmonella typhimurium (strain 4/74) OX=909946 GN=sifA PE=4 SV=1	82	99	99	DRFQVHNPHENDATIILR			missed R-F@2; missed F-Q@3; missed L-R@17	0.00278435	2174.1	544.533	2174.1	544.532	4	2	1.1.1.1159.12	8	0	12.3436	359.66	329.38	12.35	0.04	417.93	0.0002	0.0001	FALSE	0
96.002	1	1	tr|E8XFF1|E8XFF1_SALT4	Secreted effector protein OS=Salmonella typhimurium (strain 4/74) OX=909946 GN=sifA PE=4 SV=1	82	99	77.02	DRFQVHNPHENDATIILR	Deamidated(N)@7; Deamidated(N)@11; Didehydro(T)@14		missed R-F@2; missed F-Q@3; missed L-R@17	0.0484078	2174.1	435.827	2174.05	435.817	4	45	3.1.1.867.10	18	0.8584	10.9022	788003	767736	10.89	0.06	8315.7	0.4078	0.1235	FALSE	1
96.003	1	1	tr|E8XFF1|E8XFF1_SALT4	Secreted effector protein OS=Salmonella typhimurium (strain 4/74) OX=909946 GN=sifA PE=4 SV=1	82	99	53.04	DRFQVHNPHENDATIILR	Deamidated(N)@7; Didehydro(T)@14; Deamidated(R)@18	Deamidated(R)@99	missed R-F@2; missed F-Q@3; missed L-R@17	0.0484078	2174.1	435.827	2174.05	435.817	5	1	1.1.1.1094.7	17	0	10.9207	297798	243871	10.94	0.07	27789.5	0.1541	0.0467	FALSE	0
97.001	1	1	tr|E8XFF1|E8XFF1_SALT4	Secreted effector protein OS=Salmonella typhimurium (strain 4/74) OX=909946 GN=sifA PE=4 SV=1	82	99	99	DRFQVHNPHENDATIILR	Deamidated(N)@11		missed R-F@2; missed F-Q@3; missed L-R@17	0.00338994	2175.09	544.779	2175.08	544.778	5	1	1.1.1.1094.7	17	0	10.9207	297798	243871	10.94	0.07	27789.5	0.1541	0.0467	FALSE	0
97.002	1	1	tr|E8XFF1|E8XFF1_SALT4	Secreted effector protein OS=Salmonella typhimurium (strain 4/74) OX=909946 GN=sifA PE=4 SV=1	82	99	84.37	DRFQVHNPHENDATIILR	Deamidated(N)@7		missed R-F@2; missed F-Q@3; missed L-R@17	0.00411647	2175.09	436.024	2175.08	436.024	4	14	3.1.1.884.13	19	0.1635	11.2715	51343.7	33487.6	11.24	0.09	7228.33	0.0266	0.008	FALSE	1
97.003	1	1	tr|E8XFF1|E8XFF1_SALT4	Secreted effector protein OS=Salmonella typhimurium (strain 4/74) OX=909946 GN=sifA PE=4 SV=1	82	99	64.39	DRFQVHNPHENDATIILR	Deamidated(R)@18	Deamidated(R)@99	missed R-F@2; missed F-Q@3; missed L-R@17	0.00277379	2175.08	726.036	2175.08	726.035	5	5	2.1.1.1153.8	8	0.1635	11.243	16885.9	8144.3	11.28	0.07	1475.48	0.0087	0.0026	FALSE	0
97.004	1	1	tr|E8XFF1|E8XFF1_SALT4	Secreted effector protein OS=Salmonella typhimurium (strain 4/74) OX=909946 GN=sifA PE=4 SV=1	82	99	55.63	DRFQVHNPHENDATIILR	Deamidated(Q)@4		missed R-F@2; missed F-Q@3; missed L-R@17	0.00411647	2175.09	436.024	2175.08	436.024	3	1	1.1.1.1114.18	9	0.0061	11.3692	3539.71	937.74	11.26	0.07	1199.09	0.0018	0.0006	FALSE	0
98.001	1	1	tr|E8XFF1|E8XFF1_SALT4	Secreted effector protein OS=Salmonella typhimurium (strain 4/74) OX=909946 GN=sifA PE=4 SV=1	82	99	99	DRFQVHNPHENDATIILR	Oxidation(P)@8	Oxidation(P)@89	missed R-F@2; missed F-Q@3; missed L-R@17	0.00198536	2190.09	548.531	2190.09	548.531	5	1	2.1.1.1153.8	6	0.1061	11.243	16885.9	8144.3	11.28	0.07	1475.48	0.0087	0.0026	FALSE	0
98.002	1	1	tr|E8XFF1|E8XFF1_SALT4	Secreted effector protein OS=Salmonella typhimurium (strain 4/74) OX=909946 GN=sifA PE=4 SV=1	82	99	63.89	DRFQVHNPHENDATIILR	Oxidation(H)@9		missed R-F@2; missed F-Q@3; missed L-R@17	-0.00138286	2190.09	548.53	2190.09	548.531	4	7	1.1.1.1158.9	19	0.0087	12.3216	5447.36	4834.06	12.33	0.07	2397.1	0.0028	0.0009	FALSE	1
98.003	1	1	tr|E8XFF1|E8XFF1_SALT4	Secreted effector protein OS=Salmonella typhimurium (strain 4/74) OX=909946 GN=sifA PE=4 SV=1	82	99	63.89	DRFQVHNPHENDATIILR	Oxidation(H)@6		missed R-F@2; missed F-Q@3; missed L-R@17	-0.00138286	2190.09	548.53	2190.09	548.531	4	6	2.1.1.1202.13	12	0.0043	12.3156	5770.27	3789.54	12.35	0.07	1718.59	0.003	0.0009	FALSE	0
98.004	1	1	tr|E8XFF1|E8XFF1_SALT4	Secreted effector protein OS=Salmonella typhimurium (strain 4/74) OX=909946 GN=sifA PE=4 SV=1	82	99	72.68	DRFQVHNPHENDATIILR	Oxidation(F)@3	Oxidation(F)@84	missed R-F@2; missed F-Q@3; missed L-R@17	0.00105697	2190.09	548.531	2190.09	548.531	4	5	2.1.1.1202.13	12	0.0043	12.3156	5770.27	3789.54	12.35	0.07	1718.59	0.003	0.0009	FALSE	0
98.005	1	1	tr|E8XFF1|E8XFF1_SALT4	Secreted effector protein OS=Salmonella typhimurium (strain 4/74) OX=909946 GN=sifA PE=4 SV=1	82	99	53.46	DRFQVHNPHENDATIILR	Oxidation(N)@7	Oxidation(N)@88	missed R-F@2; missed F-Q@3; missed L-R@17	0.00114988	2190.09	548.531	2190.09	548.531	4	1	1.1.1.1080.11	11	0.0009	10.6242	268.06	205.64	10.59	0.07	432.413	0.0001	0	FALSE	0
98.006	1	1	tr|E8XFF1|E8XFF1_SALT4	Secreted effector protein OS=Salmonella typhimurium (strain 4/74) OX=909946 GN=sifA PE=4 SV=1	82	99	31.48	DRFQVHNPHENDATIILR	Oxidation(N)@11	Oxidation(N)@92	missed R-F@2; missed F-Q@3; missed L-R@17	-0.00138286	2190.09	548.53	2190.09	548.531	4	5	3.1.1.930.5	16	0.001	12.2738	4712.07	3923.75	12.3	0.06	1344.42	0.0024	0.0007	FALSE	0
98.007	1	1	tr|E8XFF1|E8XFF1_SALT4	Secreted effector protein OS=Salmonella typhimurium (strain 4/74) OX=909946 GN=sifA PE=4 SV=1	82	99	31.42	DRFQVHNPHENDATIILR	Oxidation(D)@12	Oxidation(D)@93	missed R-F@2; missed F-Q@3; missed L-R@17	-0.00138286	2190.09	548.53	2190.09	548.531	4	1	2.1.1.1202.13	11	0.001	12.3156	5770.27	3789.54	12.35	0.07	1718.59	0.003	0.0009	FALSE	0
113.001	1	1	tr|E8XFF1|E8XFF1_SALT4	Secreted effector protein OS=Salmonella typhimurium (strain 4/74) OX=909946 GN=sifA PE=4 SV=1	82	21.3	21.29	DRFQVHNPHENDATIILR	Oxidation(H)@6; Oxidation(N)@7	Oxidation(N)@88	missed R-F@2; missed F-Q@3; missed L-R@17	-0.0021721	2206.09	552.529	2206.09	552.529	4	1	2.1.1.1202.13	11	0.0008	12.3156	5770.27	3789.54	12.35	0.07	1718.59	0.003	0.0009	FALSE	0
109.001	1	1	tr|E8XFF1|E8XFF1_SALT4	Secreted effector protein OS=Salmonella typhimurium (strain 4/74) OX=909946 GN=sifA PE=4 SV=1	82	58.2	58.15	DRFQVHNPHENDATIILR	Dioxidation(P)@8; Deamidated(N)@11	Dioxidation(P)@89	missed R-F@2; missed F-Q@3; missed L-R@17	0.0254269	2207.1	552.782	2207.07	552.775	4	1	3.1.1.939.11	7	0	12.4665	438.85	428.47	12.46	0.07	229.678	0.0002	0.0001	FALSE	1
109.002	1	1	tr|E8XFF1|E8XFF1_SALT4	Secreted effector protein OS=Salmonella typhimurium (strain 4/74) OX=909946 GN=sifA PE=4 SV=1	82	58.2	58.15	DRFQVHNPHENDATIILR	Deamidated(N)@7; Dioxidation(P)@8	Dioxidation(P)@89	missed R-F@2; missed F-Q@3; missed L-R@17	0.0254269	2207.1	552.782	2207.07	552.775	4	1	2.1.1.1191.14	7	0	12.077	826.91	325.12	12.15	0.11	906.23	0.0004	0.0001	FALSE	1
109.003	1	1	tr|E8XFF1|E8XFF1_SALT4	Secreted effector protein OS=Salmonella typhimurium (strain 4/74) OX=909946 GN=sifA PE=4 SV=1	82	58.2	54.36	DRFQVHNPHENDATIILR	Deamidated(N)@11; Sulfide(D)@12	Sulfide(D)@93	missed R-F@2; missed F-Q@3; missed L-R@17	0.0431854	2207.1	552.782	2207.05	552.771	4	1	2.1.1.1191.14	7	0	12.077	826.91	325.12	12.15	0.11	906.23	0.0004	0.0001	FALSE	0
109.004	1	1	tr|E8XFF1|E8XFF1_SALT4	Secreted effector protein OS=Salmonella typhimurium (strain 4/74) OX=909946 GN=sifA PE=4 SV=1	82	58.2	54.36	DRFQVHNPHENDATIILR	Deamidated(N)@7; Sulfide(D)@12	Sulfide(D)@93	missed R-F@2; missed F-Q@3; missed L-R@17	0.0431854	2207.1	552.782	2207.05	552.771	4	1	2.1.1.1191.14	7	0	12.077	826.91	325.12	12.15	0.11	906.23	0.0004	0.0001	FALSE	0
109.005	1	1	tr|E8XFF1|E8XFF1_SALT4	Secreted effector protein OS=Salmonella typhimurium (strain 4/74) OX=909946 GN=sifA PE=4 SV=1	82	58.2	49.29	DRFQVHNPHENDATIILR	Oxidation(H)@6; Oxidation(P)@8; Deamidated(N)@11	Oxidation(P)@89	missed R-F@2; missed F-Q@3; missed L-R@17	0.0254269	2207.1	552.782	2207.07	552.775	4	1	2.1.1.1191.14	7	0	12.077	826.91	325.12	12.15	0.11	906.23	0.0004	0.0001	FALSE	0
109.006	1	1	tr|E8XFF1|E8XFF1_SALT4	Secreted effector protein OS=Salmonella typhimurium (strain 4/74) OX=909946 GN=sifA PE=4 SV=1	82	58.2	49.29	DRFQVHNPHENDATIILR	Oxidation(H)@6; Deamidated(N)@7; Oxidation(P)@8	Oxidation(P)@89	missed R-F@2; missed F-Q@3; missed L-R@17	0.0254269	2207.1	552.782	2207.07	552.775	4	1	2.1.1.1191.14	8	0	12.077	826.91	325.12	12.15	0.11	906.23	0.0004	0.0001	FALSE	0
109.007	1	1	tr|E8XFF1|E8XFF1_SALT4	Secreted effector protein OS=Salmonella typhimurium (strain 4/74) OX=909946 GN=sifA PE=4 SV=1	82	58.2	49.29	DRFQVHNPHENDATIILR	Oxidation(P)@8; Oxidation(H)@9; Deamidated(N)@11	Oxidation(P)@89	missed R-F@2; missed F-Q@3; missed L-R@17	0.0254269	2207.1	552.782	2207.07	552.775	4	1	2.1.1.1191.14	8	0	12.077	826.91	325.12	12.15	0.11	906.23	0.0004	0.0001	FALSE	0
109.008	1	1	tr|E8XFF1|E8XFF1_SALT4	Secreted effector protein OS=Salmonella typhimurium (strain 4/74) OX=909946 GN=sifA PE=4 SV=1	82	58.2	49.29	DRFQVHNPHENDATIILR	Deamidated(N)@7; Oxidation(P)@8; Oxidation(H)@9	Oxidation(P)@89	missed R-F@2; missed F-Q@3; missed L-R@17	0.0254269	2207.1	552.782	2207.07	552.775	4	1	2.1.1.1191.14	7	0	12.077	826.91	325.12	12.15	0.11	906.23	0.0004	0.0001	FALSE	0
109.009	1	1	tr|E8XFF1|E8XFF1_SALT4	Secreted effector protein OS=Salmonella typhimurium (strain 4/74) OX=909946 GN=sifA PE=4 SV=1	82	58.2	46.75	DRFQVHNPHENDATIILR	Oxidation(H)@6; Oxidation(H)@9; Deamidated(N)@11		missed R-F@2; missed F-Q@3; missed L-R@17	0.0254269	2207.1	552.782	2207.07	552.775	4	1	2.1.1.1191.14	7	0	12.077	826.91	325.12	12.15	0.11	906.23	0.0004	0.0001	FALSE	0
109.01	1	1	tr|E8XFF1|E8XFF1_SALT4	Secreted effector protein OS=Salmonella typhimurium (strain 4/74) OX=909946 GN=sifA PE=4 SV=1	82	58.2	46.75	DRFQVHNPHENDATIILR	Oxidation(H)@6; Deamidated(N)@7; Oxidation(H)@9		missed R-F@2; missed F-Q@3; missed L-R@17	0.0254269	2207.1	552.782	2207.07	552.775	4	1	2.1.1.1191.14	8	0	12.077	826.91	325.12	12.15	0.11	906.23	0.0004	0.0001	FALSE	0
108.001	1	1	tr|E8XFF1|E8XFF1_SALT4	Secreted effector protein OS=Salmonella typhimurium (strain 4/74) OX=909946 GN=sifA PE=4 SV=1	82	69.6	69.63	DRFQVHNPHENDATIILR	Deamidated(N)@7; Dioxidation(P)@8; Deamidated(N)@11	Dioxidation(P)@89	missed R-F@2; missed F-Q@3; missed L-R@17	0.0544414	2208.11	553.035	2208.06	553.021	4	1	2.1.1.1191.14	8	0	12.077	826.91	325.12	12.15	0.11	906.23	0.0004	0.0001	FALSE	0
108.002	1	1	tr|E8XFF1|E8XFF1_SALT4	Secreted effector protein OS=Salmonella typhimurium (strain 4/74) OX=909946 GN=sifA PE=4 SV=1	82	69.6	53.46	DRFQVHNPHENDATIILR	Deamidated(N)@7; Oxidation(P)@8; Oxidation(H)@9; Deamidated(N)@11	Oxidation(P)@89	missed R-F@2; missed F-Q@3; missed L-R@17	0.0544414	2208.11	553.035	2208.06	553.021	4	3	3.1.1.922.11	10	0	12.0997	1769.21	1647.16	12.11	0.09	924.085	0.0009	0.0003	FALSE	1
105.001	1	1	tr|E8XFF1|E8XFF1_SALT4	Secreted effector protein OS=Salmonella typhimurium (strain 4/74) OX=909946 GN=sifA PE=4 SV=1	82	89.8	61.19	DRFQVHNPHENDATIILR	Deamidated(N)@7; Methyl(H)@9; Cation:K(E)@10	Methyl(H)@90	missed R-F@2; missed F-Q@3; missed L-R@17	-0.0383477	2227.02	557.761	2227.05	557.771	4	2	3.1.1.922.11	10	0	12.0997	1769.21	1647.16	12.11	0.09	924.085	0.0009	0.0003	FALSE	0
105.002	1	1	tr|E8XFF1|E8XFF1_SALT4	Secreted effector protein OS=Salmonella typhimurium (strain 4/74) OX=909946 GN=sifA PE=4 SV=1	82	89.8	86.19	DRFQVHNPHENDATIILR	Methyl(H)@9; Cation:K(E)@10; Deamidated(N)@11	Methyl(H)@90	missed R-F@2; missed F-Q@3; missed L-R@17	-0.0383477	2227.02	557.761	2227.05	557.771	4	5	3.1.1.865.16	12	0	10.8597	24570.3	14900.9	10.89	0.06	2769.68	0.0127	0.0039	FALSE	1
105.003	1	1	tr|E8XFF1|E8XFF1_SALT4	Secreted effector protein OS=Salmonella typhimurium (strain 4/74) OX=909946 GN=sifA PE=4 SV=1	82	89.8	80.67	DRFQVHNPHENDATIILR	Methyl(H)@9; Deamidated(N)@11; Cation:K(D)@12	Methyl(H)@90	missed R-F@2; missed F-Q@3; missed L-R@17	-0.0383477	2227.02	557.761	2227.05	557.771	4	4	3.1.1.865.16	14	0	10.8597	24570.3	14900.9	10.89	0.06	2769.68	0.0127	0.0039	FALSE	0
105.004	1	1	tr|E8XFF1|E8XFF1_SALT4	Secreted effector protein OS=Salmonella typhimurium (strain 4/74) OX=909946 GN=sifA PE=4 SV=1	82	89.8	57.52	DRFQVHNPHENDATIILR	Cation:K(E)@10; Deamidated(N)@11; Methyl(D)@12	Methyl(D)@93	missed R-F@2; missed F-Q@3; missed L-R@17	-0.0383477	2227.02	557.761	2227.05	557.771	4	3	3.1.1.865.16	14	0	10.8597	24570.3	14900.9	10.89	0.06	2769.68	0.0127	0.0039	FALSE	0
105.005	1	1	tr|E8XFF1|E8XFF1_SALT4	Secreted effector protein OS=Salmonella typhimurium (strain 4/74) OX=909946 GN=sifA PE=4 SV=1	82	89.8	56.31	DRFQVHNPHENDATIILR	Methyl(E)@10; Deamidated(N)@11; Cation:K(D)@12	Methyl(E)@91	missed R-F@2; missed F-Q@3; missed L-R@17	-0.0383477	2227.02	557.761	2227.05	557.771	4	3	3.1.1.865.16	13	0	10.8597	24570.3	14900.9	10.89	0.06	2769.68	0.0127	0.0039	FALSE	0
105.006	1	1	tr|E8XFF1|E8XFF1_SALT4	Secreted effector protein OS=Salmonella typhimurium (strain 4/74) OX=909946 GN=sifA PE=4 SV=1	82	89.8	64.35	DRFQVHNPHENDATIILR	Methyl(H)@6; Deamidated(N)@7; Cation:K(E)@10	Methyl(H)@87	missed R-F@2; missed F-Q@3; missed L-R@17	-0.0380996	2227.02	557.761	2227.05	557.771	4	3	3.1.1.865.16	13	0	10.8597	24570.3	14900.9	10.89	0.06	2769.68	0.0127	0.0039	FALSE	0
105.007	1	1	tr|E8XFF1|E8XFF1_SALT4	Secreted effector protein OS=Salmonella typhimurium (strain 4/74) OX=909946 GN=sifA PE=4 SV=1	82	89.8	56.89	DRFQVHNPHENDATIILR	Methyl(N)@7; Cation:K(E)@10; Deamidated(N)@11	Methyl(N)@88	missed R-F@2; missed F-Q@3; missed L-R@17	-0.0380996	2227.02	557.761	2227.05	557.771	4	1	2.1.1.1138.8	14	0	10.9201	27546.4	14613.6	10.95	0.06	4161.82	0.0143	0.0043	FALSE	0
105.008	1	1	tr|E8XFF1|E8XFF1_SALT4	Secreted effector protein OS=Salmonella typhimurium (strain 4/74) OX=909946 GN=sifA PE=4 SV=1	82	89.8	53.04	DRFQVHNPHENDATIILR	Deamidated(N)@7; Methyl(H)@9; Cation:K(D)@12	Methyl(H)@90	missed R-F@2; missed F-Q@3; missed L-R@17	-0.0432278	2227.01	557.76	2227.05	557.771	4	1	2.1.1.1138.8	14	0	10.9201	27546.4	14613.6	10.95	0.06	4161.82	0.0143	0.0043	FALSE	0
105.009	1	1	tr|E8XFF1|E8XFF1_SALT4	Secreted effector protein OS=Salmonella typhimurium (strain 4/74) OX=909946 GN=sifA PE=4 SV=1	82	89.8	53.04	DRFQVHNPHENDATIILR	Deamidated(N)@7; Cation:K(E)@10; Methyl(D)@12	Methyl(D)@93	missed R-F@2; missed F-Q@3; missed L-R@17	-0.0432278	2227.01	557.76	2227.05	557.771	4	1	1.1.1.1097.17	12	0	10.9948	21306.4	8274.18	10.94	0.07	2619.98	0.011	0.0033	FALSE	0
105.01	1	1	tr|E8XFF1|E8XFF1_SALT4	Secreted effector protein OS=Salmonella typhimurium (strain 4/74) OX=909946 GN=sifA PE=4 SV=1	82	89.8	42.94	DRFQVHNPHENDATIILR	Methyl(H)@6; Cation:K(E)@10; Deamidated(N)@11	Methyl(H)@87	missed R-F@2; missed F-Q@3; missed L-R@17	-0.0380996	2227.02	557.761	2227.05	557.771	4	1	1.1.1.1097.17	12	0	10.9948	21306.4	8274.18	10.94	0.07	2619.98	0.011	0.0033	FALSE	0
107.001	1	1	tr|E8XFF1|E8XFF1_SALT4	Secreted effector protein OS=Salmonella typhimurium (strain 4/74) OX=909946 GN=sifA PE=4 SV=1	82	75	54.36	DRFQVHNPHENDATIILR	Oxidation(P)@8; Cation:K(E)@10	Oxidation(P)@89	missed R-F@2; missed F-Q@3; missed L-R@17	-0.0489754	2228	558.007	2228.05	558.019	4	1	2.1.1.1138.8	13	0	10.9201	27546.4	14613.6	10.95	0.06	4161.82	0.0143	0.0043	FALSE	0
107.002	1	1	tr|E8XFF1|E8XFF1_SALT4	Secreted effector protein OS=Salmonella typhimurium (strain 4/74) OX=909946 GN=sifA PE=4 SV=1	82	75	74.98	DRFQVHNPHENDATIILR	Cation:K(D)@1; Oxidation(H)@6		missed R-F@2; missed F-Q@3; missed L-R@17	-0.0489754	2228	558.007	2228.05	558.019	4	3	2.1.1.1154.14	8	0	11.2704	1976.79	1810.47	11.28	0.04	1323.03	0.001	0.0003	FALSE	1
107.003	1	1	tr|E8XFF1|E8XFF1_SALT4	Secreted effector protein OS=Salmonella typhimurium (strain 4/74) OX=909946 GN=sifA PE=4 SV=1	82	75	50.56	DRFQVHNPHENDATIILR	Oxidation(H)@9; Cation:K(E)@10		missed R-F@2; missed F-Q@3; missed L-R@17	-0.0489754	2228	558.007	2228.05	558.019	4	1	2.1.1.1154.14	10	0	11.2704	1976.79	1810.47	11.28	0.04	1323.03	0.001	0.0003	FALSE	0
107.004	1	1	tr|E8XFF1|E8XFF1_SALT4	Secreted effector protein OS=Salmonella typhimurium (strain 4/74) OX=909946 GN=sifA PE=4 SV=1	82	75	64.35	DRFQVHNPHENDATIILR	Cation:K(D)@1; Oxidation(R)@2	Oxidation(R)@83	missed R-F@2; missed F-Q@3; missed L-R@17	-0.0489754	2228	558.007	2228.05	558.019	4	3	2.1.1.1154.14	8	0	11.2704	1976.79	1810.47	11.28	0.04	1323.03	0.001	0.0003	FALSE	0
107.005	1	1	tr|E8XFF1|E8XFF1_SALT4	Secreted effector protein OS=Salmonella typhimurium (strain 4/74) OX=909946 GN=sifA PE=4 SV=1	82	75	63.13	DRFQVHNPHENDATIILR	Cation:K(D)@1; Oxidation(F)@3	Oxidation(F)@84	missed R-F@2; missed F-Q@3; missed L-R@17	-0.0489754	2228	558.007	2228.05	558.019	4	1	2.1.1.1154.14	10	0	11.2704	1976.79	1810.47	11.28	0.04	1323.03	0.001	0.0003	FALSE	0
107.006	1	1	tr|E8XFF1|E8XFF1_SALT4	Secreted effector protein OS=Salmonella typhimurium (strain 4/74) OX=909946 GN=sifA PE=4 SV=1	82	75	58.15	DRFQVHNPHENDATIILR	Oxidation(N)@7; Cation:K(E)@10	Oxidation(N)@88	missed R-F@2; missed F-Q@3; missed L-R@17	-0.0489754	2228	558.007	2228.05	558.019	4	1	2.1.1.1154.14	10	0	11.2704	1976.79	1810.47	11.28	0.04	1323.03	0.001	0.0003	FALSE	0
107.007	1	1	tr|E8XFF1|E8XFF1_SALT4	Secreted effector protein OS=Salmonella typhimurium (strain 4/74) OX=909946 GN=sifA PE=4 SV=1	82	75	53.1	DRFQVHNPHENDATIILR	Formyl@N-term; Delta:H(2)C(2)(H)@6		missed R-F@2; missed F-Q@3; missed L-R@17	-0.108744	2228	558.007	2228.11	558.034	4	1	2.1.1.1154.13	10	0	11.2695	1976.79	1793.46	11.28	0.04	1129.99	0.001	0.0003	FALSE	0
107.008	1	1	tr|E8XFF1|E8XFF1_SALT4	Secreted effector protein OS=Salmonella typhimurium (strain 4/74) OX=909946 GN=sifA PE=4 SV=1	82	75	45.48	DRFQVHNPHENDATIILR	Oxidation(H)@6; Cation:K(E)@10		missed R-F@2; missed F-Q@3; missed L-R@17	-0.0489754	2228	558.007	2228.05	558.019	4	1	2.1.1.1154.14	9	0	11.2704	1976.79	1810.47	11.28	0.04	1323.03	0.001	0.0003	FALSE	0
100.001	1	1	tr|E8XFF1|E8XFF1_SALT4	Secreted effector protein OS=Salmonella typhimurium (strain 4/74) OX=909946 GN=sifA PE=4 SV=1	82	99	84.37	DRFQVHNPHENDATIILR	Carbamidomethyl(E)@10		missed R-F@2; missed F-Q@3; missed L-R@17	-0.0476268	2231.07	558.775	2231.12	558.787	4	1	2.1.1.1154.13	9	0	11.2695	1976.79	1793.46	11.28	0.04	1129.99	0.001	0.0003	FALSE	0
100.002	1	1	tr|E8XFF1|E8XFF1_SALT4	Secreted effector protein OS=Salmonella typhimurium (strain 4/74) OX=909946 GN=sifA PE=4 SV=1	82	99	80.39	DRFQVHNPHENDATIILR	Carbamidomethyl(H)@9		missed R-F@2; missed F-Q@3; missed L-R@17	-0.0476268	2231.07	558.775	2231.12	558.787	4	2	2.1.1.1133.18	8	0.0015	10.8187	655.28	449.89	10.95	0.07	412.336	0.0003	0.0001	FALSE	1
100.003	1	1	tr|E8XFF1|E8XFF1_SALT4	Secreted effector protein OS=Salmonella typhimurium (strain 4/74) OX=909946 GN=sifA PE=4 SV=1	82	99	84.37	DRFQVHNPHENDATIILR	Carbamidomethyl(D)@12		missed R-F@2; missed F-Q@3; missed L-R@17	-0.0476268	2231.07	558.775	2231.12	558.787	4	2	2.1.1.1133.18	8	0.0009	10.8187	655.28	449.89	10.95	0.07	412.336	0.0003	0.0001	FALSE	0
102.001	1	1	tr|E8XFF1|E8XFF1_SALT4	Secreted effector protein OS=Salmonella typhimurium (strain 4/74) OX=909946 GN=sifA PE=4 SV=1	82	93.8	93.78	DRFQVHNPHENDATIILR	Carbamidomethyl@N-term		missed R-F@2; missed F-Q@3; missed L-R@17	-0.00510311	2231.11	558.786	2231.12	558.787	4	1	2.1.1.1133.18	8	0.0012	10.8187	655.28	449.89	10.95	0.07	412.336	0.0003	0.0001	FALSE	0
102.002	1	1	tr|E8XFF1|E8XFF1_SALT4	Secreted effector protein OS=Salmonella typhimurium (strain 4/74) OX=909946 GN=sifA PE=4 SV=1	82	93.8	72.68	DRFQVHNPHENDATIILR	Carbamidomethyl(D)@1		missed R-F@2; missed F-Q@3; missed L-R@17	-0.00510311	2231.11	558.786	2231.12	558.787	4	1	1.1.1.1110.15	10	0.0182	11.2771	627.48	574.27	11.26	0.04	1063.29	0.0003	0.0001	FALSE	1
111.001	1	1	tr|E8XFF1|E8XFF1_SALT4	Secreted effector protein OS=Salmonella typhimurium (strain 4/74) OX=909946 GN=sifA PE=4 SV=1	82	48	48.02	DRFQVHNPHENDATIILR	dHex(N)@7	dHex(N)@88	missed R-F@2; missed F-Q@3; missed L-R@17	-0.144591	2320.01	774.344	2320.16	774.393	4	1	1.1.1.1110.15	10	0.0014	11.2771	627.48	574.27	11.26	0.04	1063.29	0.0003	0.0001	FALSE	0
119.001	1	1	tr|E8XFF1|E8XFF1_SALT4	Secreted effector protein OS=Salmonella typhimurium (strain 4/74) OX=909946 GN=sifA PE=4 SV=1	83	57.9	57.91	RFQVHNPHENDATIILR			cleaved D-R@N-term; missed R-F@1; missed F-Q@2; missed L-R@16	-0.00194594	2059.07	515.775	2059.07	515.775	3	1	2.1.1.1140.18	10	0	10.9702	58.5804	58.5804			1173.78	0	0	FALSE	1
129.001	1	1	tr|E8XFF1|E8XFF1_SALT4	Secreted effector protein OS=Salmonella typhimurium (strain 4/74) OX=909946 GN=sifA PE=4 SV=1	84	89.2	80.1	FQVHNPHEND	Dehydrated(D)@10		cleaved D-A@C-term; missed F-Q@1	0.000518119	1217.52	609.768	1217.52	609.768	4	1	1.1.1.1067.9	6	0.0103	10.34	315.85	269.15	10.33	0.06	286.663	1	0.0001	FALSE	1
129.002	1	1	tr|E8XFF1|E8XFF1_SALT4	Secreted effector protein OS=Salmonella typhimurium (strain 4/74) OX=909946 GN=sifA PE=4 SV=1	84	89.2	79.51	FQVHNPHEND	Dehydrated(E)@8		cleaved D-A@C-term; missed F-Q@1	0.000518119	1217.52	609.768	1217.52	609.768	2	5	3.1.1.885.18	9	0	11.2981	4255.5	2918.22	11.33	0.07	698.73	0.5	0.0014	FALSE	1
123.001	1	1	tr|E8XFF1|E8XFF1_SALT4	Secreted effector protein OS=Salmonella typhimurium (strain 4/74) OX=909946 GN=sifA PE=4 SV=1	84	99	99	FQVHNPHENDA	Dehydrated(D)@10		cleaved A-T@C-term; missed F-Q@1	-0.00184064	1288.56	645.286	1288.56	645.286	2	5	3.1.1.885.18	9	0	11.2981	4255.5	2918.22	11.33	0.07	698.73	0.5	0.0014	FALSE	0
123.002	1	1	tr|E8XFF1|E8XFF1_SALT4	Secreted effector protein OS=Salmonella typhimurium (strain 4/74) OX=909946 GN=sifA PE=4 SV=1	84	99	53.04	FQVHNPHENDA	Dehydrated(E)@8		cleaved A-T@C-term; missed F-Q@1	-0.0011716	1288.56	645.286	1288.56	645.286	2	5	2.1.1.1161.18	14	0	11.4264	13828.5	9555.24	11.39	0.07	1844.79	0.5221	0.0045	FALSE	1
122.001	1	1	tr|E8XFF1|E8XFF1_SALT4	Secreted effector protein OS=Salmonella typhimurium (strain 4/74) OX=909946 GN=sifA PE=4 SV=1	84	99	99	FQVHNPHENDAT	Dehydrated(T)@12	Dehydrated(T)@95	cleaved T-I@C-term; missed F-Q@1	0.000115813	1389.61	695.81	1389.61	695.81	2	3	1.1.1.1116.14	11	0	11.41	12289.9	7887.6	11.37	0.07	1575.67	0.464	0.004	FALSE	0
122.002	1	1	tr|E8XFF1|E8XFF1_SALT4	Secreted effector protein OS=Salmonella typhimurium (strain 4/74) OX=909946 GN=sifA PE=4 SV=1	84	99	56.89	FQVHNPHENDAT	Dehydrated(D)@10		cleaved T-I@C-term; missed F-Q@1	0.000115813	1389.61	695.81	1389.61	695.81	2	5	2.1.1.1161.19	14	0	11.4273	20390	14458.5	11.39	0.07	2245.73	0.3333	0.0066	FALSE	1
122.003	1	1	tr|E8XFF1|E8XFF1_SALT4	Secreted effector protein OS=Salmonella typhimurium (strain 4/74) OX=909946 GN=sifA PE=4 SV=1	84	99	56.89	FQVHNPHENDAT	Dehydrated(E)@8		cleaved T-I@C-term; missed F-Q@1	0.000115813	1389.61	695.81	1389.61	695.81	2	4	2.1.1.1161.19	13	0	11.4273	20390	14458.5	11.39	0.07	2245.73	0.3333	0.0066	FALSE	0
134.001	1	1	tr|E8XFF1|E8XFF1_SALT4	Secreted effector protein OS=Salmonella typhimurium (strain 4/74) OX=909946 GN=sifA PE=4 SV=1	84	16.8	16.8	FQVHNPHENDATI			cleaved I-I@C-term; missed F-Q@1	0.378392	1521.08	761.547	1520.7	761.358	2	1	2.1.1.1157.20	10	0	11.3415	20390	4781.2	11.39	0.07	664.63	0.3333	0.0066	FALSE	0
126.001	1	1	tr|E8XFF1|E8XFF1_SALT4	Secreted effector protein OS=Salmonella typhimurium (strain 4/74) OX=909946 GN=sifA PE=4 SV=1	84	99	99	FQVHNPHENDATII			cleaved I-L@C-term; missed F-Q@1	-0.00181038	1633.78	545.602	1633.78	545.602	2	2	3.1.1.1809.3	4	1	29.1443	129.93	117.34	29.15	0.11	575.413	1	0	FALSE	1
684.001	1	1	tr|E8XFF1|E8XFF1_SALT4	Secreted effector protein OS=Salmonella typhimurium (strain 4/74) OX=909946 GN=sifA PE=4 SV=1	246	99	99	QLEIPPPHTHIPIEK			missed L-E@2	-0.00239019	1747.96	437.997	1747.96	437.998	3	1	1.1.1.1129.12	8	1	11.6884	844.85	700	11.68	0.04	949.939	1	0.0003	FALSE	1
684.002	1	1	tr|E8XFF1|E8XFF1_SALT4	Secreted effector protein OS=Salmonella typhimurium (strain 4/74) OX=909946 GN=sifA PE=4 SV=1	246	99	99	QLEIPPPHTHIPIEK	Gln->pyro-Glu@N-term; Oxidation(P)@12	Oxidation(P)@257	missed L-E@2	0.000906428	1746.93	583.318	1746.93	583.317	4	71	2.1.1.1170.3	19	1	11.6093	570427	569839	11.61	0.17	10823.8	0.361	0.3443	TRUE	1
684.003	1	1	tr|E8XFF1|E8XFF1_SALT4	Secreted effector protein OS=Salmonella typhimurium (strain 4/74) OX=909946 GN=sifA PE=4 SV=1	246	99	98.86	QLEIPPPHTHIPIEK	Gln->pyro-Glu@N-term; Oxidation(H)@10		missed L-E@2	-0.00514902	1746.93	874.47	1746.93	874.473	3	15	1.1.1.1328.13	9	0.0034	16.0248	813.58	530.42	15.95	0.15	538.142	0.0005	0.0005	FALSE	0
684.004	1	1	tr|E8XFF1|E8XFF1_SALT4	Secreted effector protein OS=Salmonella typhimurium (strain 4/74) OX=909946 GN=sifA PE=4 SV=1	84	99	87.98	FQVHNPHENDATIIL			missed F-Q@1	0.00336233	1746.87	583.298	1746.87	583.297	2	25	3.1.1.1077.20	13	0.0017	15.4809	1354.74	1342.33	15.5	0.2	1049.33	0.0009	0.0008	FALSE	0
684.005	1	1	tr|E8XFF1|E8XFF1_SALT4	Secreted effector protein OS=Salmonella typhimurium (strain 4/74) OX=909946 GN=sifA PE=4 SV=1	246	99	97.12	QLEIPPPHTHIPIEK	Gln->pyro-Glu@N-term; Oxidation(P)@7	Oxidation(P)@252	missed L-E@2	-0.00623675	1746.92	874.469	1746.93	874.473	3	8	1.1.1.1234.11	10	0.7609	13.9762	33997.3	17712.8	14.01	0.04	4424.84	0.6104	0.0107	FALSE	0
684.006	1	1	tr|E8XFF1|E8XFF1_SALT4	Secreted effector protein OS=Salmonella typhimurium (strain 4/74) OX=909946 GN=sifA PE=4 SV=1	246	99	90.8	QLEIPPPHTHIPIEK	Gln->pyro-Glu@N-term; Oxidation(H)@8		missed L-E@2	-0.00514902	1746.93	874.47	1746.93	874.473	2	31	2.1.1.1347.18	13	0.0034	15.47	1074.84	1019.01	15.48	0.37	1367.98	0.0007	0.0006	FALSE	0
684.007	1	1	tr|E8XFF1|E8XFF1_SALT4	Secreted effector protein OS=Salmonella typhimurium (strain 4/74) OX=909946 GN=sifA PE=4 SV=1	246	99	88.56	QLEIPPPHTHIPIEK	Gln->pyro-Glu@N-term; Oxidation(P)@6	Oxidation(P)@251	missed L-E@2	-0.00514902	1746.93	874.47	1746.93	874.473	2	25	3.1.1.1082.17	11	0.0017	15.5872	1354.74	837.33	15.5	0.2	901.946	0.0009	0.0008	FALSE	0
684.008	1	1	tr|E8XFF1|E8XFF1_SALT4	Secreted effector protein OS=Salmonella typhimurium (strain 4/74) OX=909946 GN=sifA PE=4 SV=1	246	99	82.94	QLEIPPPHTHIPIEK	Gln->pyro-Glu@N-term; Oxidation(P)@5	Oxidation(P)@250	missed L-E@2	0.00243334	1746.93	583.318	1746.93	583.317	2	28	3.1.1.1073.17	10	0.0034	15.3895	1354.74	778.81	15.5	0.2	1028.38	0.0009	0.0008	FALSE	0
684.009	1	1	tr|E8XFF1|E8XFF1_SALT4	Secreted effector protein OS=Salmonella typhimurium (strain 4/74) OX=909946 GN=sifA PE=4 SV=1	84	99	52.03	FQVHNPHENDATIILR	Arg-loss@C-term		missed F-Q@1; missed L-R@15	0.00336233	1746.87	583.298	1746.87	583.297	3	19	1.1.1.1299.13	8	0.0034	15.3895	1465.13	329.64	15.47	0.09	416.026	0.0009	0.0009	FALSE	0
133.001	1	1	tr|E8XFF1|E8XFF1_SALT4	Secreted effector protein OS=Salmonella typhimurium (strain 4/74) OX=909946 GN=sifA PE=4 SV=1	84	34.2	34.2	FQVHNPHENDATIIL	Deamidated(N)@9		missed F-Q@1	0.00406961	1747.86	583.626	1747.85	583.625	3	6	1.1.1.1238.5	14	0.001	14.0655	33997.3	7881.64	14.01	0.04	2980.03	0.0414	0.0055	FALSE	0
132.001	1	1	tr|E8XFF1|E8XFF1_SALT4	Secreted effector protein OS=Salmonella typhimurium (strain 4/74) OX=909946 GN=sifA PE=4 SV=1	84	44.6	44.61	FQVHNPHENDATIILR	Ammonia-loss(N)@9		missed F-Q@1; missed L-R@15	0.00236697	1885.95	629.656	1885.94	629.655	3	1	3.1.1.1029.12	6	0.1449	14.4222	936	663.79	14.39	0.06	669.939	0.0168	0.0003	FALSE	1
120.001	1	1	tr|E8XFF1|E8XFF1_SALT4	Secreted effector protein OS=Salmonella typhimurium (strain 4/74) OX=909946 GN=sifA PE=4 SV=1	84	99	99	FQVHNPHENDATIILR			missed F-Q@1; missed L-R@15	0.00254078	1902.97	476.75	1902.97	476.75	3	1	1.1.1.1144.16	7	0.001	12.0205	376.64	365.77	12.01	0.04	759.445	0.0005	0.0001	FALSE	1
120.002	1	1	tr|E8XFF1|E8XFF1_SALT4	Secreted effector protein OS=Salmonella typhimurium (strain 4/74) OX=909946 GN=sifA PE=4 SV=1	98	99	47.38	LRIMDQNEENELLRI	Oxidation(M)@4; Deamidated(N)@7; Deamidated(N)@10		cleaved I-L@N-term; cleaved I-T@C-term; missed L-R@1; missed R-I@2; missed L-L@12; missed L-R@13; missed R-I@14	0.0368929	1902.97	476.75	1902.94	476.741	4	24	2.1.1.1160.7	19	0.9733	11.3947	543398	543342	11.41	0.07	16751.7	0.6623	0.0884	FALSE	1
121.001	1	1	tr|E8XFF1|E8XFF1_SALT4	Secreted effector protein OS=Salmonella typhimurium (strain 4/74) OX=909946 GN=sifA PE=4 SV=1	84	99	88.8	FQVHNPHENDATIILR	Deamidated(N)@9		missed F-Q@1; missed L-R@15	-0.000641781	1903.95	476.996	1903.95	476.996	4	1	2.1.1.1164.11	6	0.0038	11.4847	543398	59269.4	11.41	0.07	949.626	1	0.049	FALSE	0
121.002	1	1	tr|E8XFF1|E8XFF1_SALT4	Secreted effector protein OS=Salmonella typhimurium (strain 4/74) OX=909946 GN=sifA PE=4 SV=1	84	99	67.99	FQVHNPHENDATIILR	Deamidated(N)@5		missed F-Q@1; missed L-R@15	-0.000641781	1903.95	476.996	1903.95	476.996	4	17	2.1.1.1178.9	12	0.1854	11.788	40777.5	39959.6	11.78	0.07	7392.32	0.0497	0.0066	FALSE	1
121.003	1	1	tr|E8XFF1|E8XFF1_SALT4	Secreted effector protein OS=Salmonella typhimurium (strain 4/74) OX=909946 GN=sifA PE=4 SV=1	84	99	64.35	FQVHNPHENDATIILR	Deamidated(Q)@2		missed F-Q@1; missed L-R@15	-0.000641781	1903.95	476.996	1903.95	476.996	4	10	2.1.1.1178.9	11	0.1854	11.788	40777.5	39959.6	11.78	0.07	7392.32	0.0497	0.0066	FALSE	0
121.004	1	1	tr|E8XFF1|E8XFF1_SALT4	Secreted effector protein OS=Salmonella typhimurium (strain 4/74) OX=909946 GN=sifA PE=4 SV=1	84	99	59.96	FQVHNPHENDATIILR	Deamidated(R)@16	Deamidated(R)@99	missed F-Q@1; missed L-R@15	-0.00216548	1903.95	476.995	1903.95	476.996	4	7	2.1.1.1178.9	11	0.1203	11.788	40777.5	39959.6	11.78	0.07	7392.32	0.0497	0.0066	FALSE	0
124.001	1	1	tr|E8XFF1|E8XFF1_SALT4	Secreted effector protein OS=Salmonella typhimurium (strain 4/74) OX=909946 GN=sifA PE=4 SV=1	84	99	99	FQVHNPHENDATIILR	Oxidation(P)@6	Oxidation(P)@89	missed F-Q@1; missed L-R@15	-0.00056932	1918.96	640.662	1918.96	640.662	4	1	3.1.1.904.7	8	0.0069	11.7015	40821.3	27828.3	11.74	0.07	1912.79	0.0498	0.0066	FALSE	0
124.002	1	1	tr|E8XFF1|E8XFF1_SALT4	Secreted effector protein OS=Salmonella typhimurium (strain 4/74) OX=909946 GN=sifA PE=4 SV=1	84	99	64.42	FQVHNPHENDATIILR	Oxidation(H)@7		missed F-Q@1; missed L-R@15	-0.00056932	1918.96	640.662	1918.96	640.662	3	6	3.1.1.959.18	17	0.0098	12.9082	3498.86	3064.76	12.93	0.11	952.342	0.0043	0.0006	FALSE	1
124.003	1	1	tr|E8XFF1|E8XFF1_SALT4	Secreted effector protein OS=Salmonella typhimurium (strain 4/74) OX=909946 GN=sifA PE=4 SV=1	84	99	63.89	FQVHNPHENDATIILR	Oxidation(H)@4		missed F-Q@1; missed L-R@15	-0.00078161	1918.96	640.662	1918.96	640.662	3	6	3.1.1.959.18	17	0.0049	12.9082	3498.86	3064.76	12.93	0.11	952.342	0.0043	0.0006	FALSE	0
124.004	1	1	tr|E8XFF1|E8XFF1_SALT4	Secreted effector protein OS=Salmonella typhimurium (strain 4/74) OX=909946 GN=sifA PE=4 SV=1	84	99	53.46	FQVHNPHENDATIILR	Oxidation(N)@5	Oxidation(N)@88	missed F-Q@1; missed L-R@15	-0.00056932	1918.96	640.662	1918.96	640.662	3	4	2.1.1.1235.13	14	0.0049	13.0296	3747.24	2721.43	12.99	0.09	1744.72	0.0046	0.0006	FALSE	0
124.005	1	1	tr|E8XFF1|E8XFF1_SALT4	Secreted effector protein OS=Salmonella typhimurium (strain 4/74) OX=909946 GN=sifA PE=4 SV=1	84	99	31.42	FQVHNPHENDATIILR	Oxidation(N)@9	Oxidation(N)@92	missed F-Q@1; missed L-R@15	-0.00078161	1918.96	640.662	1918.96	640.662	3	4	3.1.1.963.17	11	0.0012	12.9954	3498.86	2016.8	12.93	0.11	799.442	0.0043	0.0006	FALSE	0
127.001	1	1	tr|E8XFF1|E8XFF1_SALT4	Secreted effector protein OS=Salmonella typhimurium (strain 4/74) OX=909946 GN=sifA PE=4 SV=1	84	96.1	64.42	FQVHNPHENDATIILR	Dioxidation(P)@6	Dioxidation(P)@89	missed F-Q@1; missed L-R@15	0.00159229	1934.96	645.994	1934.96	645.994	3	1	2.1.1.1231.13	8	0.0012	12.9417	3747.24	1541.51	12.99	0.09	579.089	0.0046	0.0006	FALSE	0
127.002	1	1	tr|E8XFF1|E8XFF1_SALT4	Secreted effector protein OS=Salmonella typhimurium (strain 4/74) OX=909946 GN=sifA PE=4 SV=1	84	96.1	91.16	FQVHNPHENDATIILR	Oxidation(H)@7; Oxidation(N)@9	Oxidation(N)@92	missed F-Q@1; missed L-R@15	0.0055638	1934.97	645.996	1934.96	645.994	3	6	3.1.1.956.15	9	0.0002	12.8394	492.12	472.26	12.85	0.18	265.842	0.0006	0.0001	FALSE	1
127.003	1	1	tr|E8XFF1|E8XFF1_SALT4	Secreted effector protein OS=Salmonella typhimurium (strain 4/74) OX=909946 GN=sifA PE=4 SV=1	84	96.1	53.46	FQVHNPHENDATIILR	Oxidation(P)@6; Oxidation(H)@7	Oxidation(P)@89	missed F-Q@1; missed L-R@15	0.00159229	1934.96	645.994	1934.96	645.994	3	3	2.1.1.1229.21	10	0	12.9051	548.35	539.88	12.91	0.09	483.577	0.0007	0.0001	FALSE	0
127.004	1	1	tr|E8XFF1|E8XFF1_SALT4	Secreted effector protein OS=Salmonella typhimurium (strain 4/74) OX=909946 GN=sifA PE=4 SV=1	84	96.1	53.46	FQVHNPHENDATIILR	Oxidation(H)@4; Oxidation(P)@6	Oxidation(P)@89	missed F-Q@1; missed L-R@15	0.00159229	1934.96	645.994	1934.96	645.994	3	5	3.1.1.956.15	9	0	12.8394	492.12	472.26	12.85	0.18	265.842	0.0006	0.0001	FALSE	0
127.005	1	1	tr|E8XFF1|E8XFF1_SALT4	Secreted effector protein OS=Salmonella typhimurium (strain 4/74) OX=909946 GN=sifA PE=4 SV=1	84	96.1	42.41	FQVHNPHENDATIILR	Deamidated(N)@5; Oxidation(P)@6; Methyl(H)@7; Deamidated(N)@9	Oxidation(P)@89; Methyl(H)@90	missed F-Q@1; missed L-R@15	0.0166113	1934.97	645.996	1934.95	645.99	3	4	3.1.1.956.15	8	0	12.8394	492.12	472.26	12.85	0.18	265.842	0.0006	0.0001	FALSE	0
127.006	1	1	tr|E8XFF1|E8XFF1_SALT4	Secreted effector protein OS=Salmonella typhimurium (strain 4/74) OX=909946 GN=sifA PE=4 SV=1	84	96.1	42.41	FQVHNPHENDATIILR	Methyl(H)@4; Deamidated(N)@5; Oxidation(P)@6; Deamidated(N)@9	Methyl(H)@87; Oxidation(P)@89	missed F-Q@1; missed L-R@15	0.0166113	1934.97	645.996	1934.95	645.99	3	1	1.1.1.1184.15	8	0	12.8882	478.15	457.74	12.88	0.22	443.03	0.0006	0.0001	FALSE	0
127.007	1	1	tr|E8XFF1|E8XFF1_SALT4	Secreted effector protein OS=Salmonella typhimurium (strain 4/74) OX=909946 GN=sifA PE=4 SV=1	84	96.1	31.42	FQVHNPHENDATIILR	Oxidation(H)@4; Oxidation(H)@7		missed F-Q@1; missed L-R@15	-0.00340829	1934.96	645.993	1934.96	645.994	3	1	1.1.1.1184.15	8	0	12.8882	478.15	457.74	12.88	0.22	443.03	0.0006	0.0001	FALSE	0
127.008	1	1	tr|E8XFF1|E8XFF1_SALT4	Secreted effector protein OS=Salmonella typhimurium (strain 4/74) OX=909946 GN=sifA PE=4 SV=1	84	96.1	31.17	FQVHNPHENDATIILR	Oxidation(N)@5; Oxidation(P)@6	Oxidation(N)@88; Oxidation(P)@89	missed F-Q@1; missed L-R@15	-0.00340829	1934.96	645.993	1934.96	645.994	3	3	2.1.1.1241.18	10	0	13.1614	490.18	397.82	13.15	0.09	500.692	0.0006	0.0001	FALSE	0
127.009	1	1	tr|E8XFF1|E8XFF1_SALT4	Secreted effector protein OS=Salmonella typhimurium (strain 4/74) OX=909946 GN=sifA PE=4 SV=1	84	96.1	13.47	FQVHNPHENDATIILR	Oxidation(P)@6; Oxidation(N)@9	Oxidation(P)@89; Oxidation(N)@92	missed F-Q@1; missed L-R@15	0.0055638	1934.97	645.996	1934.96	645.994	3	3	2.1.1.1241.18	10	0	13.1614	490.18	397.82	13.15	0.09	500.692	0.0006	0.0001	FALSE	0
127.01	1	1	tr|E8XFF1|E8XFF1_SALT4	Secreted effector protein OS=Salmonella typhimurium (strain 4/74) OX=909946 GN=sifA PE=4 SV=1	84	96.1	13.47	FQVHNPHENDATIILR	Oxidation(N)@5; Oxidation(H)@7	Oxidation(N)@88	missed F-Q@1; missed L-R@15	-0.00340829	1934.96	645.993	1934.96	645.994	3	3	2.1.1.1229.21	9	0	12.9051	548.35	539.88	12.91	0.09	483.577	0.0007	0.0001	FALSE	0
127.011	1	1	tr|E8XFF1|E8XFF1_SALT4	Secreted effector protein OS=Salmonella typhimurium (strain 4/74) OX=909946 GN=sifA PE=4 SV=1	84	96.1	13.47	FQVHNPHENDATIILR	Oxidation(H)@4; Oxidation(N)@5	Oxidation(N)@88	missed F-Q@1; missed L-R@15	-0.00340829	1934.96	645.993	1934.96	645.994	3	3	2.1.1.1241.18	10	0	13.1614	490.18	397.82	13.15	0.09	500.692	0.0006	0.0001	FALSE	0
127.012	1	1	tr|E8XFF1|E8XFF1_SALT4	Secreted effector protein OS=Salmonella typhimurium (strain 4/74) OX=909946 GN=sifA PE=4 SV=1	84	96.1	31.48	FQVHNPHENDATIILR	Sulfide(D)@10	Sulfide(D)@93	missed F-Q@1; missed L-R@15	0.0233223	1934.97	645.996	1934.94	645.988	3	3	2.1.1.1241.18	10	0	13.1614	490.18	397.82	13.15	0.09	500.692	0.0006	0.0001	FALSE	0
128.001	1	1	tr|E8XFF1|E8XFF1_SALT4	Secreted effector protein OS=Salmonella typhimurium (strain 4/74) OX=909946 GN=sifA PE=4 SV=1	84	93.5	93.52	FQVHNPHENDATIILR	Deamidated(N)@5; Dioxidation(P)@6; Deamidated(N)@9	Dioxidation(P)@89	missed F-Q@1; missed L-R@15	0.0542778	1936.98	646.668	1936.93	646.65	3	3	2.1.1.1229.21	9	0.0001	12.9051	548.35	539.88	12.91	0.09	483.577	0.0007	0.0001	FALSE	0
128.002	1	1	tr|E8XFF1|E8XFF1_SALT4	Secreted effector protein OS=Salmonella typhimurium (strain 4/74) OX=909946 GN=sifA PE=4 SV=1	84	93.5	92.52	FQVHNPHENDATIILR	Deamidated(Q)@2; Oxidation(H)@4; Deamidated(N)@5; Oxidation(P)@6	Oxidation(P)@89	missed F-Q@1; missed L-R@15	0.0445336	1936.97	646.665	1936.93	646.65	3	3	1.1.1.1180.11	14	0	12.7993	1665.94	1556.46	12.81	0.09	1171.51	0.002	0.0003	FALSE	1
128.003	1	1	tr|E8XFF1|E8XFF1_SALT4	Secreted effector protein OS=Salmonella typhimurium (strain 4/74) OX=909946 GN=sifA PE=4 SV=1	84	93.5	69.63	FQVHNPHENDATIILR	Deamidated(N)@5; Oxidation(P)@6; Oxidation(H)@7; Deamidated(N)@9	Oxidation(P)@89	missed F-Q@1; missed L-R@15	0.0456925	1936.97	646.665	1936.93	646.65	3	3	2.1.1.1226.17	13	0	12.8356	1796.08	1703.75	12.82	0.07	1411.38	0.0022	0.0003	FALSE	0
128.004	1	1	tr|E8XFF1|E8XFF1_SALT4	Secreted effector protein OS=Salmonella typhimurium (strain 4/74) OX=909946 GN=sifA PE=4 SV=1	84	93.5	63.89	FQVHNPHENDATIILR	Deamidated(Q)@2; Oxidation(H)@4; Deamidated(N)@5; Oxidation(H)@7		missed F-Q@1; missed L-R@15	0.0445336	1936.97	646.665	1936.93	646.65	3	3	3.1.1.952.14	10	0	12.7504	1657.66	1566.33	12.76	0.09	685.439	0.002	0.0003	FALSE	0
128.005	1	1	tr|E8XFF1|E8XFF1_SALT4	Secreted effector protein OS=Salmonella typhimurium (strain 4/74) OX=909946 GN=sifA PE=4 SV=1	84	93.5	53.46	FQVHNPHENDATIILR	Oxidation(F)@1; Deamidated(Q)@2; Deamidated(N)@5; Oxidation(P)@6	Oxidation(F)@84; Oxidation(P)@89	missed F-Q@1; missed L-R@15	0.0456925	1936.97	646.665	1936.93	646.65	3	2	2.1.1.1226.17	13	0	12.8356	1796.08	1703.75	12.82	0.07	1411.38	0.0022	0.0003	FALSE	0
128.006	1	1	tr|E8XFF1|E8XFF1_SALT4	Secreted effector protein OS=Salmonella typhimurium (strain 4/74) OX=909946 GN=sifA PE=4 SV=1	84	93.5	39.87	FQVHNPHENDATIILR	Deamidated(Q)@2; Deamidated(N)@5; Dioxidation(P)@6	Dioxidation(P)@89	missed F-Q@1; missed L-R@15	0.0445336	1936.97	646.665	1936.93	646.65	3	3	3.1.1.952.14	10	0	12.7504	1657.66	1566.33	12.76	0.09	685.439	0.002	0.0003	FALSE	0
128.007	1	1	tr|E8XFF1|E8XFF1_SALT4	Secreted effector protein OS=Salmonella typhimurium (strain 4/74) OX=909946 GN=sifA PE=4 SV=1	84	93.5	3.83	FQVHNPHENDATIILR	Oxidation(F)@1; Deamidated(Q)@2; Oxidation(H)@4; Deamidated(N)@5	Oxidation(F)@84	missed F-Q@1; missed L-R@15	0.0542778	1936.98	646.668	1936.93	646.65	3	3	2.1.1.1226.17	12	0	12.8356	1796.08	1703.75	12.82	0.07	1411.38	0.0022	0.0003	FALSE	0
128.008	1	1	tr|E8XFF1|E8XFF1_SALT4	Secreted effector protein OS=Salmonella typhimurium (strain 4/74) OX=909946 GN=sifA PE=4 SV=1	84	93.5	3.83	FQVHNPHENDATIILR	Oxidation(F)@1; Deamidated(Q)@2; Deamidated(N)@5; Oxidation(H)@7	Oxidation(F)@84	missed F-Q@1; missed L-R@15	0.0542778	1936.98	646.668	1936.93	646.65	3	3	1.1.1.1180.11	13	0	12.7993	1665.94	1556.46	12.81	0.09	1171.51	0.002	0.0003	FALSE	0
128.009	1	1	tr|E8XFF1|E8XFF1_SALT4	Secreted effector protein OS=Salmonella typhimurium (strain 4/74) OX=909946 GN=sifA PE=4 SV=1	84	93.5	33.65	FQVHNPHENDATIILR	Deamidated(Q)@2; Deamidated(N)@5; Oxidation(P)@6; Oxidation(H)@7	Oxidation(P)@89	missed F-Q@1; missed L-R@15	0.0445336	1936.97	646.665	1936.93	646.65	3	3	1.1.1.1180.11	13	0	12.7993	1665.94	1556.46	12.81	0.09	1171.51	0.002	0.0003	FALSE	0
128.01	1	1	tr|E8XFF1|E8XFF1_SALT4	Secreted effector protein OS=Salmonella typhimurium (strain 4/74) OX=909946 GN=sifA PE=4 SV=1	84	93.5	3.842	FQVHNPHENDATIILR	Deamidated(N)@5; Oxidation(P)@6; Deamidated(N)@9; Oxidation(D)@10	Oxidation(P)@89; Oxidation(D)@93	missed F-Q@1; missed L-R@15	0.0542778	1936.98	646.668	1936.93	646.65	3	3	2.1.1.1226.17	12	0	12.8356	1796.08	1703.75	12.82	0.07	1411.38	0.0022	0.0003	FALSE	0
128.011	1	1	tr|E8XFF1|E8XFF1_SALT4	Secreted effector protein OS=Salmonella typhimurium (strain 4/74) OX=909946 GN=sifA PE=4 SV=1	84	93.5	31.48	FQVHNPHENDATIILR	Dioxidation(F)@1; Deamidated(Q)@2; Deamidated(N)@5		missed F-Q@1; missed L-R@15	0.0445336	1936.97	646.665	1936.93	646.65	3	2	1.1.1.1180.11	13	0	12.7993	1665.94	1556.46	12.81	0.09	1171.51	0.002	0.0003	FALSE	0
128.012	1	1	tr|E8XFF1|E8XFF1_SALT4	Secreted effector protein OS=Salmonella typhimurium (strain 4/74) OX=909946 GN=sifA PE=4 SV=1	84	93.5	3.83	FQVHNPHENDATIILR	Deamidated(N)@5; Oxidation(H)@7; Deamidated(N)@9; Oxidation(D)@10	Oxidation(D)@93	missed F-Q@1; missed L-R@15	0.0542778	1936.98	646.668	1936.93	646.65	3	1	2.1.1.1226.17	12	0	12.8356	1796.08	1703.75	12.82	0.07	1411.38	0.0022	0.0003	FALSE	0
128.013	1	1	tr|E8XFF1|E8XFF1_SALT4	Secreted effector protein OS=Salmonella typhimurium (strain 4/74) OX=909946 GN=sifA PE=4 SV=1	84	93.5	18.88	FQVHNPHENDATIILR	Oxidation(H)@4; Deamidated(N)@5; Oxidation(H)@7; Deamidated(N)@9		missed F-Q@1; missed L-R@15	0.0456925	1936.97	646.665	1936.93	646.65	3	2	1.1.1.1180.11	13	0	12.7993	1665.94	1556.46	12.81	0.09	1171.51	0.002	0.0003	FALSE	0
131.001	1	1	tr|E8XFF1|E8XFF1_SALT4	Secreted effector protein OS=Salmonella typhimurium (strain 4/74) OX=909946 GN=sifA PE=4 SV=1	84	61.9	61.89	FQVHNPHENDATIILR	Delta:H(2)C(2)(H)@4; Deamidated(N)@5; Delta:H(2)C(2)(H)@7		missed F-Q@1; missed L-R@15	-0.104393	1955.88	652.968	1955.99	653.002	3	1	3.1.1.952.14	9	0	12.7504	1657.66	1566.33	12.76	0.09	685.439	0.002	0.0003	FALSE	0
130.001	1	1	tr|E8XFF1|E8XFF1_SALT4	Secreted effector protein OS=Salmonella typhimurium (strain 4/74) OX=909946 GN=sifA PE=4 SV=1	84	69.8	69.84	FQVHNPHENDATIILR	Carbamidomethyl@N-term		missed F-Q@1; missed L-R@15	0.00285836	1959.99	491.006	1959.99	491.005	3	1	2.1.1.1159.20	12	0	11.3847	8790.67	8394	11.39	0.07	6517.88	0.0107	0.0014	FALSE	1
130.002	1	1	tr|E8XFF1|E8XFF1_SALT4	Secreted effector protein OS=Salmonella typhimurium (strain 4/74) OX=909946 GN=sifA PE=4 SV=1	85	69.8	64.89	QVHNPHENDATIILR	Deamidated(Q)@1; HexNAc(N)@8	HexNAc(N)@92	missed L-R@14	0.0293479	1959.99	491.006	1959.96	490.999	4	1	3.1.1.883.10	6	0.0209	11.2468	501.33	466.73	11.26	0.07	280.88	0.0006	0.0001	FALSE	1
130.003	1	1	tr|E8XFF1|E8XFF1_SALT4	Secreted effector protein OS=Salmonella typhimurium (strain 4/74) OX=909946 GN=sifA PE=4 SV=1	85	69.8	64.89	QVHNPHENDATIILR	Deamidated(Q)@1; HexNAc(N)@4	HexNAc(N)@88	missed L-R@14	0.0293479	1959.99	491.006	1959.96	490.999	4	1	3.1.1.883.10	7	0.0001	11.2468	501.33	466.73	11.26	0.07	280.88	0.0002	0.0001	FALSE	0
130.004	1	1	tr|E8XFF1|E8XFF1_SALT4	Secreted effector protein OS=Salmonella typhimurium (strain 4/74) OX=909946 GN=sifA PE=4 SV=1	84	69.8	56.31	FQVHNPHENDATIILR	Carbamidomethyl(E)@8		missed F-Q@1; missed L-R@15	0.00285836	1959.99	491.006	1959.99	491.005	4	1	3.1.1.883.10	7	0.0001	11.2468	501.33	466.73	11.26	0.07	280.88	0.0002	0.0001	FALSE	0
130.005	1	1	tr|E8XFF1|E8XFF1_SALT4	Secreted effector protein OS=Salmonella typhimurium (strain 4/74) OX=909946 GN=sifA PE=4 SV=1	84	69.8	51.53	FQVHNPHENDATIILR	Carbamidomethyl(D)@10		missed F-Q@1; missed L-R@15	0.00285836	1959.99	491.006	1959.99	491.005	4	1	3.1.1.883.10	6	0.0018	11.2468	501.33	466.73	11.26	0.07	280.88	0.0006	0.0001	FALSE	0
125.001	1	1	tr|E8XFF1|E8XFF1_SALT4	Secreted effector protein OS=Salmonella typhimurium (strain 4/74) OX=909946 GN=sifA PE=4 SV=1	84	99	99	FQVHNPHENDATIILR	GG(T)@12; Deamidated(R)@16	GG(T)@95; Deamidated(R)@99	missed F-Q@1; missed L-R@15	0.00313774	2018	673.674	2018	673.673	4	1	3.1.1.883.10	6	0.0016	11.2468	501.33	466.73	11.26	0.07	280.88	0.0006	0.0001	FALSE	0
156.001	1	1	tr|E8XFF1|E8XFF1_SALT4	Secreted effector protein OS=Salmonella typhimurium (strain 4/74) OX=909946 GN=sifA PE=4 SV=1	85	46.1	46.11	QVHNPHENDA	Dehydrated(D)@9		cleaved A-T@C-term	0.00311163	1141.49	571.754	1141.49	571.752	3	2	2.1.1.1174.13	13	0	11.7043	740.76	705.62	11.69	0.04	1017.78	0.0009	0.0001	FALSE	1
144.001	1	1	tr|E8XFF1|E8XFF1_SALT4	Secreted effector protein OS=Salmonella typhimurium (strain 4/74) OX=909946 GN=sifA PE=4 SV=1	85	99	99	QVHNPHENDATII	Gln->pyro-Glu@N-term		cleaved I-L@C-term	0.00208063	1469.69	735.853	1469.69	735.852	2	1	2.1.1.1072.10	8	0	9.49318	12014.1	5864.88	9.45	0.04	614.941	1	0.0019	FALSE	1
144.002	1	1	tr|E8XFF1|E8XFF1_SALT4	Secreted effector protein OS=Salmonella typhimurium (strain 4/74) OX=909946 GN=sifA PE=4 SV=1	100	99	77.02	IMDQNEENELLR	Dethiomethyl(M)@2; Oxidation(D)@3	Oxidation(D)@102	missed L-L@10; missed L-R@11	0.00174263	1470.7	736.356	1470.7	736.355	2	2	3.1.1.898.17	11	0.3699	11.5824	1140.9	1070.03	11.6	0.07	627.453	0.696	0.0002	FALSE	1
144.003	1	1	tr|E8XFF1|E8XFF1_SALT4	Secreted effector protein OS=Salmonella typhimurium (strain 4/74) OX=909946 GN=sifA PE=4 SV=1	101	99	64.39	MDQNEENELLR	Carbamyl@N-term; Cation:K(D)@2		cleaved I-M@N-term; missed L-L@9; missed L-R@10	0.115655	1470.7	736.356	1470.58	736.298	2	5	1.1.1.1121.11	8	0	11.5203	2152.07	1813.65	11.54	0.06	1383.96	0.0004	0.0002	FALSE	0
144.004	1	1	tr|E8XFF1|E8XFF1_SALT4	Secreted effector protein OS=Salmonella typhimurium (strain 4/74) OX=909946 GN=sifA PE=4 SV=1	101	99	58.74	MDQNEENELLR	Phospho(D)@2; Deamidated(Q)@3	Phospho(D)@102	cleaved I-M@N-term; missed L-L@9; missed L-R@10	0.125251	1470.7	736.355	1470.57	736.292	2	3	1.1.1.1121.11	8	0	11.5203	2152.07	1813.65	11.54	0.06	1383.96	0.0133	0.0003	FALSE	0
147.001	1	1	tr|E8XFF1|E8XFF1_SALT4	Secreted effector protein OS=Salmonella typhimurium (strain 4/74) OX=909946 GN=sifA PE=4 SV=1	85	99	99	QVHNPHENDATII			cleaved I-L@C-term	0.00438288	1486.72	496.581	1486.72	496.579	2	1	3.1.1.892.21	8	0	11.4527	2527.88	1625.06	11.48	0.07	913.339	0.0156	0.0003	FALSE	0
152.001	1	1	tr|E8XFF1|E8XFF1_SALT4	Secreted effector protein OS=Salmonella typhimurium (strain 4/74) OX=909946 GN=sifA PE=4 SV=1	85	86.6	86.59	QVHNPHENDATII	Deamidated(N)@8		cleaved I-L@C-term	0.0328583	1487.73	496.918	1487.7	496.907	3	1	2.1.1.1058.10	4	1	9.1884	520.34	429.38	9.17	0.04	275.863	0.3174	0.0001	FALSE	1
152.002	1	1	tr|E8XFF1|E8XFF1_SALT4	Secreted effector protein OS=Salmonella typhimurium (strain 4/74) OX=909946 GN=sifA PE=4 SV=1	85	86.6	86.59	QVHNPHENDATII	Deamidated(N)@4		cleaved I-L@C-term	0.0328583	1487.73	496.918	1487.7	496.907	3	1	3.1.1.785.14	4	0.1905	9.1241	178.02	151.16	9.11	0.07	161.82	0.1086	0	FALSE	1
141.001	1	1	tr|E8XFF1|E8XFF1_SALT4	Secreted effector protein OS=Salmonella typhimurium (strain 4/74) OX=909946 GN=sifA PE=4 SV=1	85	99	99	QVHNPHENDATIIL	Gln->pyro-Glu@N-term			-0.00332461	1582.77	792.393	1582.77	792.394	3	1	3.1.1.785.14	4	0.1905	9.1241	178.02	151.16	9.11	0.07	161.82	0.1086	0	FALSE	0
141.002	1	1	tr|E8XFF1|E8XFF1_SALT4	Secreted effector protein OS=Salmonella typhimurium (strain 4/74) OX=909946 GN=sifA PE=4 SV=1	85	99	96.55	QVHNPHENDATIIL	Gln->pyro-Glu@N-term; Deamidated(N)@8			0.00184297	1583.76	792.887	1583.76	792.886	2	15	2.1.1.1313.19	17	0.3699	14.7244	31001.7	24796.1	14.7	0.07	14206.5	0.3348	0.005	FALSE	1
141.003	1	1	tr|E8XFF1|E8XFF1_SALT4	Secreted effector protein OS=Salmonella typhimurium (strain 4/74) OX=909946 GN=sifA PE=4 SV=1	85	99	68.72	QVHNPHENDATIILR	Gln->pyro-Glu@N-term; Deamidated(N)@8; Arg-loss@C-term		missed L-R@14	0.00184297	1583.76	792.887	1583.76	792.886	2	6	1.1.1.1280.20	13	0.0536	14.978	1522.29	1491.64	14.98	0.04	1165.03	0.0164	0.0002	FALSE	0
141.004	1	1	tr|E8XFF1|E8XFF1_SALT4	Secreted effector protein OS=Salmonella typhimurium (strain 4/74) OX=909946 GN=sifA PE=4 SV=1	85	99	60.3	QVHNPHENDATIILR	Gln->pyro-Glu@N-term; Arg-loss@C-term		missed L-R@14	-0.000847892	1582.77	792.394	1582.77	792.394	2	5	1.1.1.1280.20	14	0.0001	14.978	1522.29	1491.64	14.98	0.04	1165.03	0.0005	0.0003	FALSE	0
141.005	1	1	tr|E8XFF1|E8XFF1_SALT4	Secreted effector protein OS=Salmonella typhimurium (strain 4/74) OX=909946 GN=sifA PE=4 SV=1	85	99	35.43	QVHNPHENDATIIL	Gln->pyro-Glu@N-term; Deamidated(N)@4			-0.00175377	1583.76	792.885	1583.76	792.886	2	9	1.1.1.1268.17	17	0.0004	14.7123	28347.3	21996.5	14.68	0.07	11465.1	0.0092	0.0047	FALSE	0
140.001	1	1	tr|E8XFF1|E8XFF1_SALT4	Secreted effector protein OS=Salmonella typhimurium (strain 4/74) OX=909946 GN=sifA PE=4 SV=1	85	99	99	QVHNPHENDATIIL				0.00244074	1599.8	534.275	1599.8	534.274	2	2	2.1.1.1330.21	8	0.0536	15.0995	1294.64	336.23	14.97	0.07	909.542	0.014	0.0002	FALSE	0
140.002	1	1	tr|E8XFF1|E8XFF1_SALT4	Secreted effector protein OS=Salmonella typhimurium (strain 4/74) OX=909946 GN=sifA PE=4 SV=1	85	99	3.842	QVHNPHENDATIILR	Arg-loss@C-term		missed L-R@14	8.08325e-05	1599.8	534.274	1599.8	534.274	3	12	3.1.1.932.10	9	1	12.316	52888.8	46213.5	12.31	0.06	941.677	0.5711	0.0086	FALSE	1
154.001	1	1	tr|E8XFF1|E8XFF1_SALT4	Secreted effector protein OS=Salmonella typhimurium (strain 4/74) OX=909946 GN=sifA PE=4 SV=1	85	61.8	61.76	QVHNPHENDATIILR	Gln->pyro-Glu@N-term; Arg->GluSA(R)@15		missed L-R@14	0.0388235	1695.86	848.938	1695.82	848.918	3	5	1.1.1.1157.5	12	0.0009	12.2972	50264	19534.7	12.35	0.07	4556.36	0.0163	0.0084	FALSE	0
143.001	1	1	tr|E8XFF1|E8XFF1_SALT4	Secreted effector protein OS=Salmonella typhimurium (strain 4/74) OX=909946 GN=sifA PE=4 SV=1	85	99	82.94	QVHNPHENDATIILR	Gln->pyro-Glu@N-term; Ammonia-loss(N)@8		missed L-R@14	0.00191936	1721.85	574.957	1721.85	574.957	2	1	2.1.1.1457.21	10	0.0002	17.8849	298.89	242.19	17.86	0.04	653.43	0.0001	0	FALSE	1
143.002	1	1	tr|E8XFF1|E8XFF1_SALT4	Secreted effector protein OS=Salmonella typhimurium (strain 4/74) OX=909946 GN=sifA PE=4 SV=1	85	99	73.99	QVHNPHENDATIILR	Gln->pyro-Glu@N-term; Deamidated(N)@8; Dehydrated(D)@9		missed L-R@14	0.00191936	1721.85	574.957	1721.85	574.957	3	6	1.1.1.1151.12	9	0.0004	12.1709	1507.23	1416.36	12.16	0.04	621.892	0.0005	0.0003	FALSE	1
143.003	1	1	tr|E8XFF1|E8XFF1_SALT4	Secreted effector protein OS=Salmonella typhimurium (strain 4/74) OX=909946 GN=sifA PE=4 SV=1	85	99	73.99	QVHNPHENDATIILR	Gln->pyro-Glu@N-term; Dehydrated(E)@7; Deamidated(N)@8		missed L-R@14	0.00191936	1721.85	574.957	1721.85	574.957	3	6	1.1.1.1151.12	9	0.0002	12.1709	1507.23	1416.36	12.16	0.04	621.892	0.0005	0.0003	FALSE	0
150.001	1	1	tr|E8XFF1|E8XFF1_SALT4	Secreted effector protein OS=Salmonella typhimurium (strain 4/74) OX=909946 GN=sifA PE=4 SV=1	85	90.5	90.53	QVHNPHENDATIILR	Dehydrated(T)@11	Dehydrated(T)@95	missed L-R@14	-0.00393605	1737.89	435.479	1737.89	435.48	3	5	1.1.1.1151.12	9	0.0001	12.1709	1507.23	1416.36	12.16	0.04	621.892	0.0005	0.0003	FALSE	0
150.002	1	1	tr|E8XFF1|E8XFF1_SALT4	Secreted effector protein OS=Salmonella typhimurium (strain 4/74) OX=909946 GN=sifA PE=4 SV=1	85	90.5	71.12	QVHNPHENDATIILR	Gln->pyro-Glu@N-term; Deamidated(N)@4; Oxidation(P)@5; Dehydrated(T)@11	Oxidation(P)@89; Dehydrated(T)@95	missed L-R@14	0.0436829	1737.89	435.479	1737.84	435.468	4	1	1.1.1.1027.3	9	0.0029	9.46075	57465.9	34951.8	9.42	0.06	751.372	0.0187	0.0096	FALSE	1
150.003	1	1	tr|E8XFF1|E8XFF1_SALT4	Secreted effector protein OS=Salmonella typhimurium (strain 4/74) OX=909946 GN=sifA PE=4 SV=1	85	90.5	53.04	QVHNPHENDATIILR	Dehydrated(D)@9		missed L-R@14	-0.00393605	1737.89	435.479	1737.89	435.48	4	1	1.1.1.1027.3	10	0	9.46075	57465.9	34951.8	9.42	0.06	751.372	0.0187	0.0096	FALSE	0
138.001	1	1	tr|E8XFF1|E8XFF1_SALT4	Secreted effector protein OS=Salmonella typhimurium (strain 4/74) OX=909946 GN=sifA PE=4 SV=1	85	99	74.18	QVHNPHENDATIILR	Ammonia-loss(N)@4		missed L-R@14	-0.00318474	1738.87	580.631	1738.88	580.632	4	1	1.1.1.1027.3	8	0.0022	9.46075	57465.9	34951.8	9.42	0.06	751.372	0.0187	0.0096	FALSE	0
138.002	1	1	tr|E8XFF1|E8XFF1_SALT4	Secreted effector protein OS=Salmonella typhimurium (strain 4/74) OX=909946 GN=sifA PE=4 SV=1	85	99	99	QVHNPHENDATIILR	Gln->pyro-Glu@N-term		missed L-R@14	0.00138292	1738.88	580.633	1738.88	580.632	3	2	1.1.1.1116.11	22	0.0009	11.4064	517010	459428	11.39	0.04	23268.8	0.1679	0.0863	FALSE	1
138.003	1	1	tr|E8XFF1|E8XFF1_SALT4	Secreted effector protein OS=Salmonella typhimurium (strain 4/74) OX=909946 GN=sifA PE=4 SV=1	85	99	99	QVHNPHENDATIILR	Gln->pyro-Glu@N-term; Deamidated(N)@8		missed L-R@14	0.00200775	1739.86	580.961	1739.86	580.96	3	31	2.1.1.1161.15	23	0.3499	11.4237	553814	485230	11.41	0.04	28051.8	0.1798	0.0924	FALSE	0
138.004	1	1	tr|E8XFF1|E8XFF1_SALT4	Secreted effector protein OS=Salmonella typhimurium (strain 4/74) OX=909946 GN=sifA PE=4 SV=1	85	99	55.01	QVHNPHENDATIILR	Gln->pyro-Glu@N-term; Deamidated(N)@4		missed L-R@14	0.00322609	1739.86	580.961	1739.86	580.96	3	12	3.1.1.901.13	16	0.0666	11.6422	24634.7	15338.9	11.67	0.04	2646.31	0.008	0.0041	FALSE	0
138.005	1	1	tr|E8XFF1|E8XFF1_SALT4	Secreted effector protein OS=Salmonella typhimurium (strain 4/74) OX=909946 GN=sifA PE=4 SV=1	85	99	77.2	QVHNPHENDATIILR	Ammonia-loss(N)@4; Deamidated(N)@8		missed L-R@14	-0.0008229	1739.86	580.96	1739.86	580.96	3	3	1.1.1.1128.15	12	0.0666	11.6693	22276.6	8493.39	11.72	0.04	3373.88	0.0072	0.0037	FALSE	0
138.006	1	1	tr|E8XFF1|E8XFF1_SALT4	Secreted effector protein OS=Salmonella typhimurium (strain 4/74) OX=909946 GN=sifA PE=4 SV=1	85	99	71.12	QVHNPHENDATIILR	Deamidated(N)@8; Dehydrated(T)@11	Dehydrated(T)@95	missed L-R@14	0.000460535	1738.88	435.726	1738.88	435.726	3	1	2.1.1.1173.13	15	0.0002	11.6833	24347.9	13058.5	11.72	0.07	3997.17	0.0079	0.0041	FALSE	0
138.007	1	1	tr|E8XFF1|E8XFF1_SALT4	Secreted effector protein OS=Salmonella typhimurium (strain 4/74) OX=909946 GN=sifA PE=4 SV=1	85	99	71.12	QVHNPHENDATIILR	Deamidated(N)@4; Dehydrated(T)@11	Dehydrated(T)@95	missed L-R@14	0.000460535	1738.88	435.726	1738.88	435.726	4	2	1.1.1.1064.7	6	0.0006	10.268	905.03	761.23	10.28	0.04	486.932	0.0003	0.0002	FALSE	0
138.008	1	1	tr|E8XFF1|E8XFF1_SALT4	Secreted effector protein OS=Salmonella typhimurium (strain 4/74) OX=909946 GN=sifA PE=4 SV=1	85	99	56.89	QVHNPHENDATIILR	Ammonia-loss(N)@8		missed L-R@14	0.00376329	1738.88	580.634	1738.88	580.632	4	1	1.1.1.1064.7	6	0.0006	10.268	905.03	761.23	10.28	0.04	486.932	0.0003	0.0002	FALSE	0
138.009	1	1	tr|E8XFF1|E8XFF1_SALT4	Secreted effector protein OS=Salmonella typhimurium (strain 4/74) OX=909946 GN=sifA PE=4 SV=1	85	99	51.83	QVHNPHENDATIILR	Deamidated(N)@8; Dehydrated(D)@9		missed L-R@14	0.00376329	1738.88	580.634	1738.88	580.632	3	1	2.1.1.1109.17	6	0.0009	10.2957	436.45	414.46	10.3	0.04	491.571	0.0001	0.0001	FALSE	0
145.001	1	1	tr|E8XFF1|E8XFF1_SALT4	Secreted effector protein OS=Salmonella typhimurium (strain 4/74) OX=909946 GN=sifA PE=4 SV=1	85	99	53.1	QVHNPHENDATIILR	Gln->pyro-Glu@N-term; Oxidation(H)@3		missed L-R@14	0.00180088	1754.87	585.965	1754.87	585.964	3	1	2.1.1.1109.17	6	0.0004	10.2957	436.45	414.46	10.3	0.04	491.571	0.0001	0.0001	FALSE	0
145.002	1	1	tr|E8XFF1|E8XFF1_SALT4	Secreted effector protein OS=Salmonella typhimurium (strain 4/74) OX=909946 GN=sifA PE=4 SV=1	85	99	99	QVHNPHENDATIILR	Gln->pyro-Glu@N-term; Oxidation(P)@5	Oxidation(P)@89	missed L-R@14	0.00180088	1754.87	585.965	1754.87	585.964	3	4	2.1.1.1154.17	8	0.0018	11.2731	471.59	465.03	11.28	0.07	713.33	0.0002	0.0001	FALSE	1
145.003	1	1	tr|E8XFF1|E8XFF1_SALT4	Secreted effector protein OS=Salmonella typhimurium (strain 4/74) OX=909946 GN=sifA PE=4 SV=1	85	99	84.37	QVHNPHENDATIILR	Gln->pyro-Glu@N-term; Oxidation(H)@6		missed L-R@14	0.00180088	1754.87	585.965	1754.87	585.964	3	7	2.1.1.1154.17	9	0.0035	11.2731	471.59	465.03	11.28	0.07	713.33	0.0002	0.0001	FALSE	0
145.004	1	1	tr|E8XFF1|E8XFF1_SALT4	Secreted effector protein OS=Salmonella typhimurium (strain 4/74) OX=909946 GN=sifA PE=4 SV=1	85	99	76.1	QVHNPHENDATIILR	Gln->pyro-Glu@N-term; Oxidation(N)@4	Oxidation(N)@88	missed L-R@14	0.00180088	1754.87	585.965	1754.87	585.964	3	7	2.1.1.1154.17	9	0.0018	11.2731	471.59	465.03	11.28	0.07	713.33	0.0002	0.0001	FALSE	0
145.005	1	1	tr|E8XFF1|E8XFF1_SALT4	Secreted effector protein OS=Salmonella typhimurium (strain 4/74) OX=909946 GN=sifA PE=4 SV=1	85	99	68.72	QVHNPHENDATIILR	Gln->pyro-Glu@N-term; Oxidation(N)@8	Oxidation(N)@92	missed L-R@14	0.00428737	1754.87	585.965	1754.87	585.964	3	4	2.1.1.1154.17	9	0.0004	11.2731	471.59	465.03	11.28	0.07	713.33	0.0002	0.0001	FALSE	0
145.006	1	1	tr|E8XFF1|E8XFF1_SALT4	Secreted effector protein OS=Salmonella typhimurium (strain 4/74) OX=909946 GN=sifA PE=4 SV=1	85	99	31.3	QVHNPHENDATIILR	Gln->pyro-Glu@N-term; Oxidation(D)@9	Oxidation(D)@93	missed L-R@14	-0.00662916	1754.86	878.439	1754.87	878.442	3	2	1.1.1.1204.15	9	0.0004	13.3228	587.66	123.58	13.24	0.09	560.93	0.0002	0.0001	FALSE	0
139.001	1	1	tr|E8XFF1|E8XFF1_SALT4	Secreted effector protein OS=Salmonella typhimurium (strain 4/74) OX=909946 GN=sifA PE=4 SV=1	85	99	99	QVHNPHENDATIILR			missed L-R@14	-0.00235641	1755.9	439.982	1755.9	439.983	2	2	2.1.1.1245.21	10	0.0003	13.2518	378.28	374.42	13.25	0.07	992.876	0.0001	0.0001	FALSE	0
139.002	1	1	tr|E8XFF1|E8XFF1_SALT4	Secreted effector protein OS=Salmonella typhimurium (strain 4/74) OX=909946 GN=sifA PE=4 SV=1	85	99	89.76	QVHNPHENDATIILR	Deamidated(N)@8		missed L-R@14	-0.000299463	1756.89	440.229	1756.89	440.229	4	21	2.1.1.1071.6	14	0.9459	9.4675	272224	236529	9.45	0.04	8283.69	0.0884	0.0454	FALSE	1
139.003	1	1	tr|E8XFF1|E8XFF1_SALT4	Secreted effector protein OS=Salmonella typhimurium (strain 4/74) OX=909946 GN=sifA PE=4 SV=1	85	99	99	QVHNPHENDATIILR	Deamidated(N)@4		missed L-R@14	0.00360326	1756.89	586.637	1756.89	586.636	4	14	1.1.1.1040.4	12	0.1802	9.74333	18351.6	14036	9.76	0.07	5245.91	0.006	0.0031	FALSE	0
139.004	1	1	tr|E8XFF1|E8XFF1_SALT4	Secreted effector protein OS=Salmonella typhimurium (strain 4/74) OX=909946 GN=sifA PE=4 SV=1	85	99	58.15	QVHNPHENDATIILR	Deamidated(Q)@1		missed L-R@14	0.00360326	1756.89	586.637	1756.89	586.636	3	12	2.1.1.1085.19	12	0.1802	9.77512	9050.25	7555.65	9.8	0.07	3174.64	0.0029	0.0015	FALSE	0
139.005	1	1	tr|E8XFF1|E8XFF1_SALT4	Secreted effector protein OS=Salmonella typhimurium (strain 4/74) OX=909946 GN=sifA PE=4 SV=1	85	99	85.13	QVHNPHENDATIILR	Gln->pyro-Glu@N-term; Deamidated(N)@8; Oxidation(D)@9	Oxidation(D)@93	missed L-R@14	0.0496111	1755.9	439.983	1755.85	439.971	3	8	2.1.1.1085.19	11	0.1169	9.77512	9050.25	7555.65	9.8	0.07	3174.64	0.0029	0.0015	FALSE	0
139.006	1	1	tr|E8XFF1|E8XFF1_SALT4	Secreted effector protein OS=Salmonella typhimurium (strain 4/74) OX=909946 GN=sifA PE=4 SV=1	85	99	80.67	QVHNPHENDATIILR	Gln->pyro-Glu@N-term; Oxidation(P)@5; Deamidated(N)@8	Oxidation(P)@89	missed L-R@14	0.0496111	1755.9	439.983	1755.85	439.971	4	4	3.1.1.795.7	10	0.0001	9.33515	251615	59197.9	9.39	0.06	1709.62	0.0817	0.042	FALSE	0
139.007	1	1	tr|E8XFF1|E8XFF1_SALT4	Secreted effector protein OS=Salmonella typhimurium (strain 4/74) OX=909946 GN=sifA PE=4 SV=1	85	99	75.95	QVHNPHENDATIILR	Gln->pyro-Glu@N-term; Oxidation(H)@6; Deamidated(N)@8		missed L-R@14	0.0496111	1755.9	439.983	1755.85	439.971	4	3	3.1.1.803.8	9	0.0006	9.50733	251615	14781.6	9.39	0.06	989.986	0.0817	0.042	FALSE	0
139.008	1	1	tr|E8XFF1|E8XFF1_SALT4	Secreted effector protein OS=Salmonella typhimurium (strain 4/74) OX=909946 GN=sifA PE=4 SV=1	85	99	59.96	QVHNPHENDATIILR	Gln->pyro-Glu@N-term; Deamidated(N)@4; Oxidation(P)@5	Oxidation(P)@89	missed L-R@14	0.0496111	1755.9	439.983	1755.85	439.971	4	3	3.1.1.803.8	9	0.0003	9.50733	251615	14781.6	9.39	0.06	989.986	0.0817	0.042	FALSE	0
139.009	1	1	tr|E8XFF1|E8XFF1_SALT4	Secreted effector protein OS=Salmonella typhimurium (strain 4/74) OX=909946 GN=sifA PE=4 SV=1	85	99	56.31	QVHNPHENDATIILR	Gln->pyro-Glu@N-term; Deamidated(N)@4; Oxidation(H)@6		missed L-R@14	0.0496111	1755.9	439.983	1755.85	439.971	4	1	3.1.1.803.8	9	0.0006	9.50733	251615	14781.6	9.39	0.06	989.986	0.0817	0.042	FALSE	0
153.001	1	1	tr|E8XFF1|E8XFF1_SALT4	Secreted effector protein OS=Salmonella typhimurium (strain 4/74) OX=909946 GN=sifA PE=4 SV=1	85	77.2	69.84	QVHNPHENDATIILR	Cation:Na(E)@7; Ammonia-loss(N)@8		missed L-R@14	0.0268272	1760.88	587.969	1760.86	587.96	4	1	3.1.1.803.8	9	0.0003	9.50733	251615	14781.6	9.39	0.06	989.986	0.0817	0.042	FALSE	0
153.002	1	1	tr|E8XFF1|E8XFF1_SALT4	Secreted effector protein OS=Salmonella typhimurium (strain 4/74) OX=909946 GN=sifA PE=4 SV=1	85	77.2	57.52	QVHNPHENDATIILR	Gln->pyro-Glu@N-term; Cation:Na(E)@7		missed L-R@14	0.0268272	1760.88	587.969	1760.86	587.96	3	2	3.1.1.883.18	8	0	11.2541	384.74	378.66	11.26	0.09	392.226	0.0001	0.0001	FALSE	1
153.003	1	1	tr|E8XFF1|E8XFF1_SALT4	Secreted effector protein OS=Salmonella typhimurium (strain 4/74) OX=909946 GN=sifA PE=4 SV=1	85	77.2	71.54	QVHNPHENDATIILR	Cation:Na(E)@7; Deamidated(N)@8; Dehydrated(D)@9		missed L-R@14	0.0158587	1760.87	587.965	1760.86	587.96	3	2	3.1.1.883.18	6	0.0005	11.2541	384.74	378.66	11.26	0.09	392.226	0.0001	0.0001	FALSE	0
153.004	1	1	tr|E8XFF1|E8XFF1_SALT4	Secreted effector protein OS=Salmonella typhimurium (strain 4/74) OX=909946 GN=sifA PE=4 SV=1	85	77.2	49.29	QVHNPHENDATIILR	Ammonia-loss(N)@4; Cation:Na(E)@7		missed L-R@14	0.0158587	1760.87	587.965	1760.86	587.96	3	1	2.1.1.1156.20	10	0	11.3197	312.72	236.17	11.39	0.13	674.447	0.0001	0.0001	FALSE	0
142.001	1	1	tr|E8XFF1|E8XFF1_SALT4	Secreted effector protein OS=Salmonella typhimurium (strain 4/74) OX=909946 GN=sifA PE=4 SV=1	85	99	99	QVHNPHENDATIILR	Oxidation(P)@5	Oxidation(P)@89	missed L-R@14	-0.00180477	1771.89	591.639	1771.9	591.639	3	1	2.1.1.1156.20	9	0	11.3197	312.72	236.17	11.39	0.13	674.447	0.0001	0.0001	FALSE	0
142.002	1	1	tr|E8XFF1|E8XFF1_SALT4	Secreted effector protein OS=Salmonella typhimurium (strain 4/74) OX=909946 GN=sifA PE=4 SV=1	85	99	83.2	QVHNPHENDATIILR	Oxidation(H)@6		missed L-R@14	0.00146734	1771.9	591.64	1771.9	591.639	3	6	3.1.1.876.15	13	0.0096	11.0977	3077.83	2894.8	11.11	0.04	1511.43	0.001	0.0005	FALSE	1
142.003	1	1	tr|E8XFF1|E8XFF1_SALT4	Secreted effector protein OS=Salmonella typhimurium (strain 4/74) OX=909946 GN=sifA PE=4 SV=1	85	99	84.37	QVHNPHENDATIILR	Oxidation(H)@3		missed L-R@14	-0.00219567	1771.89	591.639	1771.9	591.639	3	5	1.1.1.1103.18	14	0.0048	11.1261	2703.65	2160.1	11.15	0.04	1908.05	0.0009	0.0005	FALSE	0
142.004	1	1	tr|E8XFF1|E8XFF1_SALT4	Secreted effector protein OS=Salmonella typhimurium (strain 4/74) OX=909946 GN=sifA PE=4 SV=1	85	99	78.36	QVHNPHENDATIILR	Deamidated(N)@4; Pro->pyro-Glu(P)@5; Deamidated(N)@8		missed L-R@14	0.0490862	1771.9	591.64	1771.85	591.624	3	2	2.1.1.1148.18	11	0.0047	11.1424	3209.27	2132.08	11.17	0.07	1390.03	0.001	0.0005	FALSE	0
142.005	1	1	tr|E8XFF1|E8XFF1_SALT4	Secreted effector protein OS=Salmonella typhimurium (strain 4/74) OX=909946 GN=sifA PE=4 SV=1	85	99	77.02	QVHNPHENDATIILR	Methyl+Deamidated(N)@4; Deamidated(N)@8		missed L-R@14	0.0127007	1771.9	591.64	1771.89	591.636	3	2	1.1.1.1103.18	14	0	11.1261	2703.65	2160.1	11.15	0.04	1908.05	0.0009	0.0005	FALSE	0
142.006	1	1	tr|E8XFF1|E8XFF1_SALT4	Secreted effector protein OS=Salmonella typhimurium (strain 4/74) OX=909946 GN=sifA PE=4 SV=1	85	99	72.68	QVHNPHENDATIILR	Oxidation(N)@4	Oxidation(N)@88	missed L-R@14	0.00146734	1771.9	591.64	1771.9	591.639	3	2	1.1.1.1103.18	14	0	11.1261	2703.65	2160.1	11.15	0.04	1908.05	0.0009	0.0005	FALSE	0
142.007	1	1	tr|E8XFF1|E8XFF1_SALT4	Secreted effector protein OS=Salmonella typhimurium (strain 4/74) OX=909946 GN=sifA PE=4 SV=1	85	99	72.68	QVHNPHENDATIILR	Oxidation(N)@8	Oxidation(N)@92	missed L-R@14	0.00146734	1771.9	591.64	1771.9	591.639	3	4	1.1.1.1103.18	13	0.0011	11.1261	2703.65	2160.1	11.15	0.04	1908.05	0.0009	0.0005	FALSE	0
142.008	1	1	tr|E8XFF1|E8XFF1_SALT4	Secreted effector protein OS=Salmonella typhimurium (strain 4/74) OX=909946 GN=sifA PE=4 SV=1	85	99	71.12	QVHNPHENDATIILR	Ammonia-loss(N)@4; Dioxidation(P)@5; Deamidated(N)@8	Dioxidation(P)@89	missed L-R@14	0.0490862	1771.9	591.64	1771.85	591.624	3	2	1.1.1.1103.18	13	0.0011	11.1261	2703.65	2160.1	11.15	0.04	1908.05	0.0009	0.0005	FALSE	0
142.009	1	1	tr|E8XFF1|E8XFF1_SALT4	Secreted effector protein OS=Salmonella typhimurium (strain 4/74) OX=909946 GN=sifA PE=4 SV=1	85	99	69.19	QVHNPHENDATIILR	Gln->pyro-Glu@N-term; Dioxidation(P)@5; Deamidated(N)@8	Dioxidation(P)@89	missed L-R@14	0.0454232	1771.89	591.639	1771.85	591.624	3	2	1.1.1.1103.18	15	0	11.1261	2703.65	2160.1	11.15	0.04	1908.05	0.0009	0.0005	FALSE	0
142.01	1	1	tr|E8XFF1|E8XFF1_SALT4	Secreted effector protein OS=Salmonella typhimurium (strain 4/74) OX=909946 GN=sifA PE=4 SV=1	85	99	59.4	QVHNPHENDATIILR	Gln->pyro-Glu@N-term; Oxidation(H)@3; Oxidation(P)@5; Deamidated(N)@8	Oxidation(P)@89	missed L-R@14	0.0454232	1771.89	591.639	1771.85	591.624	3	1	2.1.1.1152.18	9	0	11.2301	3209.27	918.32	11.17	0.07	689.389	0.001	0.0005	FALSE	0
142.011	1	1	tr|E8XFF1|E8XFF1_SALT4	Secreted effector protein OS=Salmonella typhimurium (strain 4/74) OX=909946 GN=sifA PE=4 SV=1	85	99	53.04	QVHNPHENDATIILR	Methyl(H)@3; Deamidated(N)@4; Deamidated(N)@8	Methyl(H)@87	missed L-R@14	0.0127007	1771.9	591.64	1771.89	591.636	3	1	2.1.1.1152.18	9	0	11.2301	3209.27	918.32	11.17	0.07	689.389	0.001	0.0005	FALSE	0
142.012	1	1	tr|E8XFF1|E8XFF1_SALT4	Secreted effector protein OS=Salmonella typhimurium (strain 4/74) OX=909946 GN=sifA PE=4 SV=1	85	99	53.04	QVHNPHENDATIILR	Deamidated(N)@4; Methyl(H)@6; Deamidated(N)@8	Methyl(H)@90	missed L-R@14	0.0127007	1771.9	591.64	1771.89	591.636	3	2	1.1.1.1103.18	13	0.0001	11.1261	2703.65	2160.1	11.15	0.04	1908.05	0.0009	0.0005	FALSE	0
142.013	1	1	tr|E8XFF1|E8XFF1_SALT4	Secreted effector protein OS=Salmonella typhimurium (strain 4/74) OX=909946 GN=sifA PE=4 SV=1	85	99	51.83	QVHNPHENDATIILR	Deamidated(Q)@1; Methyl(H)@3; Deamidated(N)@8	Methyl(H)@87	missed L-R@14	0.00903773	1771.89	591.639	1771.89	591.636	3	2	1.1.1.1103.18	13	0.0001	11.1261	2703.65	2160.1	11.15	0.04	1908.05	0.0009	0.0005	FALSE	0
142.014	1	1	tr|E8XFF1|E8XFF1_SALT4	Secreted effector protein OS=Salmonella typhimurium (strain 4/74) OX=909946 GN=sifA PE=4 SV=1	85	99	50.56	QVHNPHENDATIILR	Gln->pyro-Glu@N-term; Oxidation(N)@4; Oxidation(P)@5; Deamidated(N)@8	Oxidation(N)@88; Oxidation(P)@89	missed L-R@14	0.0454232	1771.89	591.639	1771.85	591.624	3	1	2.1.1.1152.18	8	0	11.2301	3209.27	918.32	11.17	0.07	689.389	0.001	0.0005	FALSE	0
142.015	1	1	tr|E8XFF1|E8XFF1_SALT4	Secreted effector protein OS=Salmonella typhimurium (strain 4/74) OX=909946 GN=sifA PE=4 SV=1	85	99	45.48	QVHNPHENDATIILR	Methyl+Deamidated(Q)@1; Deamidated(N)@8	Methyl+Deamidated(Q)@85	missed L-R@14	0.00903773	1771.89	591.639	1771.89	591.636	3	1	2.1.1.1152.18	9	0	11.2301	3209.27	918.32	11.17	0.07	689.389	0.001	0.0005	FALSE	0
142.016	1	1	tr|E8XFF1|E8XFF1_SALT4	Secreted effector protein OS=Salmonella typhimurium (strain 4/74) OX=909946 GN=sifA PE=4 SV=1	85	99	45.48	QVHNPHENDATIILR	Methyl(Q)@1; Deamidated(N)@4; Deamidated(N)@8	Methyl(Q)@85	missed L-R@14	0.00903773	1771.89	591.639	1771.89	591.636	3	1	2.1.1.1152.18	8	0	11.2301	3209.27	918.32	11.17	0.07	689.389	0.001	0.0005	FALSE	0
142.017	1	1	tr|E8XFF1|E8XFF1_SALT4	Secreted effector protein OS=Salmonella typhimurium (strain 4/74) OX=909946 GN=sifA PE=4 SV=1	85	99	45.48	QVHNPHENDATIILR	Oxidation(D)@9	Oxidation(D)@93	missed L-R@14	-0.00219567	1771.89	591.639	1771.9	591.639	3	1	2.1.1.1152.18	8	0	11.2301	3209.27	918.32	11.17	0.07	689.389	0.001	0.0005	FALSE	0
149.001	1	1	tr|E8XFF1|E8XFF1_SALT4	Secreted effector protein OS=Salmonella typhimurium (strain 4/74) OX=909946 GN=sifA PE=4 SV=1	85	90.8	90.8	QVHNPHENDATIILR	Oxidation(H)@3; Deamidated(N)@4		missed L-R@14	-0.0019868	1772.88	591.967	1772.88	591.967	3	1	2.1.1.1152.18	7	0.0008	11.2301	3209.27	918.32	11.17	0.07	689.389	0.001	0.0005	FALSE	0
149.002	1	1	tr|E8XFF1|E8XFF1_SALT4	Secreted effector protein OS=Salmonella typhimurium (strain 4/74) OX=909946 GN=sifA PE=4 SV=1	85	90.8	64.42	QVHNPHENDATIILR	Deamidated(Q)@1; Oxidation(H)@3		missed L-R@14	-0.0019868	1772.88	591.967	1772.88	591.967	3	1	3.1.1.962.12	10	0.0009	12.9688	306.87	281.73	12.98	0.09	273.442	0.0001	0.0001	FALSE	1
149.003	1	1	tr|E8XFF1|E8XFF1_SALT4	Secreted effector protein OS=Salmonella typhimurium (strain 4/74) OX=909946 GN=sifA PE=4 SV=1	85	90.8	53.46	QVHNPHENDATIILR	Deamidated(Q)@1; Oxidation(N)@4	Oxidation(N)@88	missed L-R@14	-0.0019868	1772.88	591.967	1772.88	591.967	3	1	3.1.1.962.12	10	0.0006	12.9688	306.87	281.73	12.98	0.09	273.442	0.0001	0.0001	FALSE	0
149.004	1	1	tr|E8XFF1|E8XFF1_SALT4	Secreted effector protein OS=Salmonella typhimurium (strain 4/74) OX=909946 GN=sifA PE=4 SV=1	85	90.8	34.2	QVHNPHENDATIILR	Deamidated(N)@4; Oxidation(P)@5	Oxidation(P)@89	missed L-R@14	-0.0019868	1772.88	591.967	1772.88	591.967	3	1	3.1.1.962.12	10	0.0001	12.9688	306.87	281.73	12.98	0.09	273.442	0.0001	0.0001	FALSE	0
149.005	1	1	tr|E8XFF1|E8XFF1_SALT4	Secreted effector protein OS=Salmonella typhimurium (strain 4/74) OX=909946 GN=sifA PE=4 SV=1	85	90.8	34.2	QVHNPHENDATIILR	Deamidated(Q)@1; Oxidation(P)@5	Oxidation(P)@89	missed L-R@14	-0.0019868	1772.88	591.967	1772.88	591.967	3	1	3.1.1.962.12	9	0.0018	12.9688	306.87	281.73	12.98	0.09	273.442	0.0001	0.0001	FALSE	0
149.006	1	1	tr|E8XFF1|E8XFF1_SALT4	Secreted effector protein OS=Salmonella typhimurium (strain 4/74) OX=909946 GN=sifA PE=4 SV=1	85	90.8	34.2	QVHNPHENDATIILR	Oxidation(P)@5; Deamidated(N)@8	Oxidation(P)@89	missed L-R@14	-0.0019868	1772.88	591.967	1772.88	591.967	3	1	3.1.1.962.12	9	0.0012	12.9688	306.87	281.73	12.98	0.09	273.442	0.0001	0.0001	FALSE	0
149.007	1	1	tr|E8XFF1|E8XFF1_SALT4	Secreted effector protein OS=Salmonella typhimurium (strain 4/74) OX=909946 GN=sifA PE=4 SV=1	85	90.8	27.57	QVHNPHENDATIILR	Deamidated(N)@4; Oxidation(H)@6		missed L-R@14	-0.0019868	1772.88	591.967	1772.88	591.967	3	1	3.1.1.962.12	8	0.0018	12.9688	306.87	281.73	12.98	0.09	273.442	0.0001	0.0001	FALSE	0
149.008	1	1	tr|E8XFF1|E8XFF1_SALT4	Secreted effector protein OS=Salmonella typhimurium (strain 4/74) OX=909946 GN=sifA PE=4 SV=1	85	90.8	27.57	QVHNPHENDATIILR	Oxidation(H)@3; Deamidated(N)@8		missed L-R@14	-0.0019868	1772.88	591.967	1772.88	591.967	3	1	3.1.1.962.12	9	0.0009	12.9688	306.87	281.73	12.98	0.09	273.442	0.0001	0.0001	FALSE	0
149.009	1	1	tr|E8XFF1|E8XFF1_SALT4	Secreted effector protein OS=Salmonella typhimurium (strain 4/74) OX=909946 GN=sifA PE=4 SV=1	85	90.8	18.88	QVHNPHENDATIILR	Deamidated(Q)@1; Oxidation(H)@6		missed L-R@14	-0.0019868	1772.88	591.967	1772.88	591.967	3	1	3.1.1.962.12	8	0.0009	12.9688	306.87	281.73	12.98	0.09	273.442	0.0001	0.0001	FALSE	0
151.001	1	1	tr|E8XFF1|E8XFF1_SALT4	Secreted effector protein OS=Salmonella typhimurium (strain 4/74) OX=909946 GN=sifA PE=4 SV=1	85	88	87.97	QVHNPHENDATIILR	Deamidated(Q)@1; Oxidation(H)@3; Deamidated(N)@4		missed L-R@14	-0.042679	1773.82	592.281	1773.86	592.295	3	1	3.1.1.962.12	9	0.0006	12.9688	306.87	281.73	12.98	0.09	273.442	0.0001	0.0001	FALSE	0
146.001	1	1	tr|E8XFF1|E8XFF1_SALT4	Secreted effector protein OS=Salmonella typhimurium (strain 4/74) OX=909946 GN=sifA PE=4 SV=1	85	99	99	QVHNPHENDATIILR	Formyl@N-term		missed L-R@14	0.00144505	1783.9	595.64	1783.9	595.639	3	1	2.1.1.1138.10	10	0.0001	10.9228	9541.87	5256.11	10.95	0.06	991.868	0.0031	0.0016	FALSE	1
146.002	1	1	tr|E8XFF1|E8XFF1_SALT4	Secreted effector protein OS=Salmonella typhimurium (strain 4/74) OX=909946 GN=sifA PE=4 SV=1	85	99	83.2	QVHNPHENDATIILR	Delta:H(4)C(2)(H)@3		missed L-R@14	-0.0375565	1783.9	595.639	1783.93	595.652	3	2	2.1.1.1152.19	10	0.0019	11.231	518.09	442.86	11.21	0.04	661.58	0.0002	0.0001	FALSE	1
146.003	1	1	tr|E8XFF1|E8XFF1_SALT4	Secreted effector protein OS=Salmonella typhimurium (strain 4/74) OX=909946 GN=sifA PE=4 SV=1	85	99	53.04	QVHNPHENDATIILR	Delta:H(4)C(2)(H)@6		missed L-R@14	-0.0375565	1783.9	595.639	1783.93	595.652	3	1	1.1.1.1106.17	9	0.0008	11.1909	409.77	376.99	11.2	0.07	740.389	0.0001	0.0001	FALSE	0
148.001	1	1	tr|E8XFF1|E8XFF1_SALT4	Secreted effector protein OS=Salmonella typhimurium (strain 4/74) OX=909946 GN=sifA PE=4 SV=1	85	99	99	QVHNPHENDATIILR	Dioxidation(P)@5	Dioxidation(P)@89	missed L-R@14	0.00206776	1787.89	596.972	1787.89	596.971	3	1	1.1.1.1106.17	8	0.0008	11.1909	409.77	376.99	11.2	0.07	740.389	0.0001	0.0001	FALSE	0
148.002	1	1	tr|E8XFF1|E8XFF1_SALT4	Secreted effector protein OS=Salmonella typhimurium (strain 4/74) OX=909946 GN=sifA PE=4 SV=1	85	99	79.34	QVHNPHENDATIILR	Oxidation(P)@5; Oxidation(H)@6	Oxidation(P)@89	missed L-R@14	0.00206776	1787.89	596.972	1787.89	596.971	3	1	2.1.1.1153.17	13	0.0002	11.2511	286.81	281.15	11.24	0.09	702.08	0.0001	0	FALSE	1
148.003	1	1	tr|E8XFF1|E8XFF1_SALT4	Secreted effector protein OS=Salmonella typhimurium (strain 4/74) OX=909946 GN=sifA PE=4 SV=1	85	99	77.2	QVHNPHENDATIILR	Methyl(H)@3; Deamidated(N)@4; Oxidation(H)@6; Deamidated(N)@8	Methyl(H)@87	missed L-R@14	0.0133012	1787.89	596.972	1787.88	596.967	3	1	2.1.1.1153.17	13	0	11.2511	286.81	281.15	11.24	0.09	702.08	0.0001	0	FALSE	0
148.004	1	1	tr|E8XFF1|E8XFF1_SALT4	Secreted effector protein OS=Salmonella typhimurium (strain 4/74) OX=909946 GN=sifA PE=4 SV=1	85	99	66.79	QVHNPHENDATIILR	Methyl+Deamidated(N)@4; Oxidation(H)@6; Deamidated(N)@8		missed L-R@14	0.0133012	1787.89	596.972	1787.88	596.967	3	1	2.1.1.1153.17	14	0	11.2511	286.81	281.15	11.24	0.09	702.08	0.0001	0	FALSE	0
148.005	1	1	tr|E8XFF1|E8XFF1_SALT4	Secreted effector protein OS=Salmonella typhimurium (strain 4/74) OX=909946 GN=sifA PE=4 SV=1	85	99	64.35	QVHNPHENDATIILR	Methyl(Q)@1; Deamidated(N)@4; Oxidation(H)@6; Deamidated(N)@8	Methyl(Q)@85	missed L-R@14	0.0133012	1787.89	596.972	1787.88	596.967	3	1	2.1.1.1153.17	14	0	11.2511	286.81	281.15	11.24	0.09	702.08	0.0001	0	FALSE	0
148.006	1	1	tr|E8XFF1|E8XFF1_SALT4	Secreted effector protein OS=Salmonella typhimurium (strain 4/74) OX=909946 GN=sifA PE=4 SV=1	85	99	50.56	QVHNPHENDATIILR	Oxidation(H)@3; Oxidation(P)@5	Oxidation(P)@89	missed L-R@14	0.00206776	1787.89	596.972	1787.89	596.971	3	1	2.1.1.1153.17	14	0	11.2511	286.81	281.15	11.24	0.09	702.08	0.0001	0	FALSE	0
148.007	1	1	tr|E8XFF1|E8XFF1_SALT4	Secreted effector protein OS=Salmonella typhimurium (strain 4/74) OX=909946 GN=sifA PE=4 SV=1	85	99	46.75	QVHNPHENDATIILR	Oxidation(H)@3; Oxidation(H)@6		missed L-R@14	0.00206776	1787.89	596.972	1787.89	596.971	3	1	2.1.1.1153.17	12	0	11.2511	286.81	281.15	11.24	0.09	702.08	0.0001	0	FALSE	0
148.008	1	1	tr|E8XFF1|E8XFF1_SALT4	Secreted effector protein OS=Salmonella typhimurium (strain 4/74) OX=909946 GN=sifA PE=4 SV=1	85	99	41.67	QVHNPHENDATIILR	Deamidated(Q)@1; Methyl(H)@3; Oxidation(H)@6; Deamidated(N)@8	Methyl(H)@87	missed L-R@14	0.0133012	1787.89	596.972	1787.88	596.967	3	1	2.1.1.1153.17	12	0	11.2511	286.81	281.15	11.24	0.09	702.08	0.0001	0	FALSE	0
155.001	1	1	tr|E8XFF1|E8XFF1_SALT4	Secreted effector protein OS=Salmonella typhimurium (strain 4/74) OX=909946 GN=sifA PE=4 SV=1	85	54.4	54.36	QVHNPHENDATIILR	Cation:K(E)@7		missed L-R@14	-0.0266755	1793.83	449.465	1793.86	449.472	3	1	2.1.1.1153.17	13	0	11.2511	286.81	281.15	11.24	0.09	702.08	0.0001	0	FALSE	0
155.002	1	1	tr|E8XFF1|E8XFF1_SALT4	Secreted effector protein OS=Salmonella typhimurium (strain 4/74) OX=909946 GN=sifA PE=4 SV=1	85	54.4	51.83	QVHNPHENDATIILR	Cation:K(D)@9		missed L-R@14	-0.0266755	1793.83	449.465	1793.86	449.472	4	1	2.1.1.1071.7	6	0.002	9.46928	278.08	188.61	9.45	0.04	278.264	0.0001	0	FALSE	1
158.001	1	1	tr|E8XFF1|E8XFF1_SALT4	Secreted effector protein OS=Salmonella typhimurium (strain 4/74) OX=909946 GN=sifA PE=4 SV=1	86	69.2	69.18	VHNPHENDATIIL			cleaved Q-V@N-term	-0.00074863	1471.74	491.588	1471.74	491.588	4	1	2.1.1.1071.7	6	0.0015	9.46928	278.08	188.61	9.45	0.04	278.264	0.0001	0	FALSE	0
157.001	1	1	tr|E8XFF1|E8XFF1_SALT4	Secreted effector protein OS=Salmonella typhimurium (strain 4/74) OX=909946 GN=sifA PE=4 SV=1	86	99	99	VHNPHENDATIILR			cleaved Q-V@N-term; missed L-R@13	0.00212039	1627.85	543.622	1627.84	543.622	3	2	2.1.1.1205.6	8	0.0102	12.3733	412.03	393.02	12.37	0.04	518.93	1	0.0001	FALSE	1
159.001	1	1	tr|E8XFF1|E8XFF1_SALT4	Secreted effector protein OS=Salmonella typhimurium (strain 4/74) OX=909946 GN=sifA PE=4 SV=1	87	96.4	96.4	HNPHENDATIILRIMDQNEENELLR			cleaved V-H@N-term; missed L-R@12; missed R-I@13; missed L-L@23; missed L-R@24	-8.06051	3005.41	1002.81	3013.47	1005.5	3	3	2.1.1.1066.6	18	0.0103	9.36565	3216	2675.63	9.39	0.04	1547.98	1	0.0005	FALSE	1
161.001	1	1	tr|E8XFF1|E8XFF1_SALT4	Secreted effector protein OS=Salmonella typhimurium (strain 4/74) OX=909946 GN=sifA PE=4 SV=1	88	78.9	78.93	NPHENDATIILR			cleaved H-N@N-term; missed L-R@11	-0.000628207	1391.71	464.912	1391.72	464.913	3	1	2.1.1.1210.7	12	0.0001	12.4927	12925.5	941.193	12.4285	0.0643	873.244	1	0.0014	FALSE	1
160.001	1	1	tr|E8XFF1|E8XFF1_SALT4	Secreted effector protein OS=Salmonella typhimurium (strain 4/74) OX=909946 GN=sifA PE=4 SV=1	88	89.7	53.46	NPHENDATIILRIMDQNEENELLR	Lys-add@N-term; Deamidated(N)@5		cleaved H-N@N-term; missed L-R@11; missed R-I@12; missed L-L@22; missed L-R@23	-0.0903744	3005.4	1002.81	3005.49	1002.84	3	2	3.1.1.848.8	7	0.1016	10.4871	593.23	512.09	10.5	0.07	171.913	1	0.0001	FALSE	1
160.002	1	1	tr|E8XFF1|E8XFF1_SALT4	Secreted effector protein OS=Salmonella typhimurium (strain 4/74) OX=909946 GN=sifA PE=4 SV=1	88	89.7	54.72	NPHENDATIILRIMDQNEENELLR	Lys-add@N-term; Deamidated(R)@12	Deamidated(R)@99	cleaved H-N@N-term; missed L-R@11; missed R-I@12; missed L-L@22; missed L-R@23	-0.0717321	3005.42	1002.81	3005.49	1002.84	3	6	3.1.1.933.20	11	0	12.347	13332.5	12843.5	12.35	0.04	14633.9	0.2492	0.0015	FALSE	0
160.003	1	1	tr|E8XFF1|E8XFF1_SALT4	Secreted effector protein OS=Salmonella typhimurium (strain 4/74) OX=909946 GN=sifA PE=4 SV=1	88	89.7	27.57	NPHENDATIILRIMDQNEENELLR	Lys-add@N-term; Deamidated(N)@17		cleaved H-N@N-term; missed L-R@11; missed R-I@12; missed L-L@22; missed L-R@23	-0.0903744	3005.4	1002.81	3005.49	1002.84	3	4	1.1.1.1165.15	10	0	12.4802	12612.8	642.45	12.42	0.06	841.897	0.2357	0.0014	FALSE	0
160.004	1	2	RRRRRtr|E8XFF1|E8XFF1_SALT4	REVERSED Secreted effector protein OS=Salmonella typhimurium (strain 4/74) OX=909946 GN=sifA PE=4 SV=1		89.7	40.66	ENEENQDMIRLIITADNEHPNHVQF				0.0124114	3005.41	1002.81	3005.39	1002.81	3	2	3.1.1.933.20	11	0	12.347	13332.5	12843.5	12.35	0.04	14633.9	0.2492	0.0015	FALSE	0
160.005	1	1	tr|E8XFF1|E8XFF1_SALT4	Secreted effector protein OS=Salmonella typhimurium (strain 4/74) OX=909946 GN=sifA PE=4 SV=1	88	89.7	18.88	NPHENDATIILRIMDQNEENELLR	Lys-add@N-term; Deamidated(Q)@16		cleaved H-N@N-term; missed L-R@11; missed R-I@12; missed L-L@22; missed L-R@23	-0.0903744	3005.4	1002.81	3005.49	1002.84	3	2	2.1.1.1206.21	10	0.7609	12.4088	12925.5	11945.5	12.43	0.06	16311.7	1	1	TRUE	0
162.001	1	1	tr|E8XFF1|E8XFF1_SALT4	Secreted effector protein OS=Salmonella typhimurium (strain 4/74) OX=909946 GN=sifA PE=4 SV=1	88	66.8	66.75	NPHENDATIILRIMDQNEENELLR	HexN(T)@8	HexN(T)@95	cleaved H-N@N-term; missed L-R@11; missed R-I@12; missed L-L@22; missed L-R@23	-0.0819373	3037.39	1013.47	3037.48	1013.5	3	2	3.1.1.933.20	11	0	12.347	13332.5	12843.5	12.35	0.04	14633.9	0.2492	0.0015	FALSE	0
162.002	1	1	tr|E8XFF1|E8XFF1_SALT4	Secreted effector protein OS=Salmonella typhimurium (strain 4/74) OX=909946 GN=sifA PE=4 SV=1	88	66.8	66.75	NPHENDATIILRIMDQNEENELLR	HexN(N)@5	HexN(N)@92	cleaved H-N@N-term; missed L-R@11; missed R-I@12; missed L-L@22; missed L-R@23	-0.0819373	3037.39	1013.47	3037.48	1013.5	3	2	3.1.1.869.21	9	0	10.9503	538.4	526.45	10.93	0.04	886.077	0.0101	0.0001	FALSE	1
162.003	1	1	tr|E8XFF1|E8XFF1_SALT4	Secreted effector protein OS=Salmonella typhimurium (strain 4/74) OX=909946 GN=sifA PE=4 SV=1	88	66.8	66.75	NPHENDATIILRIMDQNEENELLR	HexN(N)@1	HexN(N)@88	cleaved H-N@N-term; missed L-R@11; missed R-I@12; missed L-L@22; missed L-R@23	-0.0819373	3037.39	1013.47	3037.48	1013.5	3	2	3.1.1.869.21	9	0	10.9503	538.4	526.45	10.93	0.04	886.077	0.0101	0.0001	FALSE	0
164.001	1	1	tr|E8XFF1|E8XFF1_SALT4	Secreted effector protein OS=Salmonella typhimurium (strain 4/74) OX=909946 GN=sifA PE=4 SV=1	89	81.8	79.88	PHENDATIIL			cleaved N-P@N-term	-7.02384e-05	1121.57	561.793	1121.57	561.793	3	2	3.1.1.869.21	9	0	10.9503	538.4	526.45	10.93	0.04	886.077	0.0101	0.0001	FALSE	0
163.001	1	1	tr|E8XFF1|E8XFF1_SALT4	Secreted effector protein OS=Salmonella typhimurium (strain 4/74) OX=909946 GN=sifA PE=4 SV=1	89	99	85.13	PHENDATIILR			cleaved N-P@N-term; missed L-R@10	-0.00196657	1277.67	426.898	1277.67	426.898	2	3	1.1.1.1243.7	6	0.0102	14.1622	860.03	851.65	14.16	0.07	461.239	1	0.0001	FALSE	1
166.001	1	1	tr|E8XFF1|E8XFF1_SALT4	Secreted effector protein OS=Salmonella typhimurium (strain 4/74) OX=909946 GN=sifA PE=4 SV=1	90	31.3	31.28	HENDATII	Methyl(H)@1	Methyl(H)@90	cleaved P-H@N-term; cleaved I-L@C-term	0.0195836	925.47	463.742	925.451	463.733	3	8	3.1.1.850.4	8	0.0103	10.5236	9269.66	6667.97	10.5	0.04	645.226	1	0.0016	FALSE	1
166.002	1	1	tr|E8XFF1|E8XFF1_SALT4	Secreted effector protein OS=Salmonella typhimurium (strain 4/74) OX=909946 GN=sifA PE=4 SV=1	90	31.3	16.06	HENDATII	Methyl(D)@4	Methyl(D)@93	cleaved P-H@N-term; cleaved I-L@C-term	0.0195836	925.47	463.742	925.451	463.733	2	1	2.1.1.1257.8	5	0.0002	13.503	1868.1	1316.86	13.54	0.07	507.377	0.25	0.0003	FALSE	1
166.003	1	1	tr|E8XFF1|E8XFF1_SALT4	Secreted effector protein OS=Salmonella typhimurium (strain 4/74) OX=909946 GN=sifA PE=4 SV=1	90	31.3	16.06	HENDATII	Methyl(E)@2	Methyl(E)@91	cleaved P-H@N-term; cleaved I-L@C-term	0.0195836	925.47	463.742	925.451	463.733	2	1	2.1.1.1257.8	5	0.0001	13.503	1868.1	1316.86	13.54	0.07	507.377	0.25	0.0003	FALSE	0
498.001	1	1	tr|E8XFF1|E8XFF1_SALT4	Secreted effector protein OS=Salmonella typhimurium (strain 4/74) OX=909946 GN=sifA PE=4 SV=1	165	99	99	CLNPAGAPIL	Carbamidomethyl(C)@1		missed L-N@2	-0.000334592	1024.54	513.276	1024.54	513.276	2	1	2.1.1.1257.8	5	0.0001	13.503	1868.1	1316.86	13.54	0.07	507.377	0.25	0.0003	FALSE	0
498.002	1	1	tr|E8XFF1|E8XFF1_SALT4	Secreted effector protein OS=Salmonella typhimurium (strain 4/74) OX=909946 GN=sifA PE=4 SV=1	131	99	31.19	MKDRPDIL	Cation:K(D)@6		missed K-D@2	0.0294496	1024.51	513.261	1024.48	513.246	2	19	1.1.1.1354.9	11	1	16.5899	4870.52	4648.65	16.58	0.09	1017.84	0.4839	0.0513	FALSE	1
498.003	1	1	tr|E8XFF1|E8XFF1_SALT4	Secreted effector protein OS=Salmonella typhimurium (strain 4/74) OX=909946 GN=sifA PE=4 SV=1	251	99	22.33	PPHTHIPI	GG(T)@4	GG(T)@254	cleaved P-P@N-term; cleaved I-E@C-term	0.0446483	1024.59	513.302	1024.55	513.28	2	2	2.1.1.1379.8	6	0.0012	16.1613	26429.4	25539.4	16.15	0.09	5055.13	0.8268	0.4186	TRUE	0
165.001	1	1	tr|E8XFF1|E8XFF1_SALT4	Secreted effector protein OS=Salmonella typhimurium (strain 4/74) OX=909946 GN=sifA PE=4 SV=1	90	32.5	32.5	HENDATIILR	Delta:H(2)C(2)(H)@1		cleaved P-H@N-term; missed L-R@9	-0.0350589	1206.6	604.308	1206.64	604.325	2	1	3.1.1.1168.10	5	0.0003	17.4681	329.78	256.36	17.5	0.09	199	1	0.0002	FALSE	0
167.001	1	1	tr|E8XFF1|E8XFF1_SALT4	Secreted effector protein OS=Salmonella typhimurium (strain 4/74) OX=909946 GN=sifA PE=4 SV=1	91	95.8	72.1	ENDATIILR			cleaved H-E@N-term; missed L-R@8	0.00167603	1043.56	522.789	1043.56	522.788	2	1	2.1.1.1212.15	6	0.001	12.531	113.16	104.05	12.54	0.07	372.342	1	0	FALSE	1
169.001	1	1	tr|E8XFF1|E8XFF1_SALT4	Secreted effector protein OS=Salmonella typhimurium (strain 4/74) OX=909946 GN=sifA PE=4 SV=1	93	67.3	67.34	DATIILR			cleaved N-D@N-term; missed L-R@6	-0.00137065	800.474	401.244	800.476	401.245	2	3	3.1.1.924.7	7	0.1016	12.1401	970.59	640.45	12.18	0.07	245.126	0.5062	0.0002	FALSE	1
173.001	1	1	tr|E8XFF1|E8XFF1_SALT4	Secreted effector protein OS=Salmonella typhimurium (strain 4/74) OX=909946 GN=sifA PE=4 SV=1	97	99	99	ILRIMDQNEENELLR	Formyl@N-term; Dioxidation(R)@3	Dioxidation(R)@99	cleaved I-I@N-term; missed L-R@2; missed R-I@3; missed L-L@13; missed L-R@14	-0.00144697	1944.96	973.485	1944.96	973.486	2	1	1.1.1.1147.4	6	0.0101	12.0754	2652.14	2070.07	12.05	0.04	337.53	1	0.0004	FALSE	1
176.001	1	1	tr|E8XFF1|E8XFF1_SALT4	Secreted effector protein OS=Salmonella typhimurium (strain 4/74) OX=909946 GN=sifA PE=4 SV=1	98	35.8	35.84	LRIMDQNEENELLR	Hex(R)@2; Oxidation(M)@4; Deamidated(Q)@6	Hex(R)@99	cleaved I-L@N-term; missed L-R@1; missed R-I@2; missed L-L@12; missed L-R@13	-0.0287018	1950.89	976.453	1950.92	976.467	2	3	3.1.1.1151.21	19	0	17.105	458.56	449.22	17.11	0.04	484.745	0.115	0.0001	FALSE	1
176.002	1	1	tr|E8XFF1|E8XFF1_SALT4	Secreted effector protein OS=Salmonella typhimurium (strain 4/74) OX=909946 GN=sifA PE=4 SV=1	97	35.8	33.65	ILRIMDQNEENELLR	Dethiomethyl(M)@5; Dicarbamidomethyl(D)@6		cleaved I-I@N-term; missed L-R@2; missed R-I@3; missed L-L@13; missed L-R@14	-0.120569	1950.89	976.453	1951.01	976.513	2	2	2.1.1.1207.19	9	0	12.4288	1579.62	1370.33	12.45	0.06	2202.28	0.3265	0.0002	FALSE	1
176.003	1	1	tr|E8XFF1|E8XFF1_SALT4	Secreted effector protein OS=Salmonella typhimurium (strain 4/74) OX=909946 GN=sifA PE=4 SV=1	98	35.8	31.3	LRIMDQNEENELLR	Hex(R)@2; Oxidation(M)@4; Deamidated(N)@7	Hex(R)@99	cleaved I-L@N-term; missed L-R@1; missed R-I@2; missed L-L@12; missed L-R@13	-0.0287018	1950.89	976.453	1950.92	976.467	2	1	2.1.1.1207.19	9	0	12.4288	1579.62	1370.33	12.45	0.06	2202.28	0.3963	0.0002	FALSE	0
176.004	1	1	tr|E8XFF1|E8XFF1_SALT4	Secreted effector protein OS=Salmonella typhimurium (strain 4/74) OX=909946 GN=sifA PE=4 SV=1	97	35.8	31.21	ILRIMDQNEENELLR	Formyl@N-term; Cation:K(D)@6		cleaved I-I@N-term; missed L-R@2; missed R-I@3; missed L-L@13; missed L-R@14	-0.0318086	1950.89	976.453	1950.92	976.469	2	2	2.1.1.1207.19	9	0	12.4288	1579.62	1370.33	12.45	0.06	2202.28	0.3265	0.0002	FALSE	0
371.001	1	1	tr|E8XFF1|E8XFF1_SALT4	Secreted effector protein OS=Salmonella typhimurium (strain 4/74) OX=909946 GN=sifA PE=4 SV=1	133	99	99	DRPDILK	GG(K)@7	GG(K)@139	missed L-K@6	0.0417466	969.566	485.79	969.524	485.769	2	2	2.1.1.1207.19	8	0	12.4288	1579.62	1370.33	12.45	0.06	2202.28	0.3963	0.0002	FALSE	0
177.001	1	1	tr|E8XFF1|E8XFF1_SALT4	Secreted effector protein OS=Salmonella typhimurium (strain 4/74) OX=909946 GN=sifA PE=4 SV=1	98	22.3	7.918	LRIMDQNEENEL	Oxidation(M)@4; Dehydrated(E)@8		cleaved I-L@N-term; missed L-R@1; missed R-I@2	0.000701442	1500.69	751.352	1500.69	751.351	2	4	2.1.1.1117.9	4	0.1133	10.463	312.63	296.34	10.45	0.09	318.761	0.0035	0.0029	FALSE	1
177.002	1	1	tr|E8XFF1|E8XFF1_SALT4	Secreted effector protein OS=Salmonella typhimurium (strain 4/74) OX=909946 GN=sifA PE=4 SV=1	98	22.3	22.33	LRIMDQNEENEL	Oxidation(M)@4; Dehydrated(D)@5		cleaved I-L@N-term; missed L-R@1; missed R-I@2	0.00327548	1500.69	751.353	1500.69	751.351	2	4	2.1.1.1412.20	9	0.0002	16.8949	2090.38	2000.7	16.92	0.09	1379.88	0.2977	0.0033	FALSE	1
192.001	1	1	tr|E8XFF1|E8XFF1_SALT4	Secreted effector protein OS=Salmonella typhimurium (strain 4/74) OX=909946 GN=sifA PE=4 SV=1	100	99	83.41	IMDQNEENELLR	Oxidation(M)@2		missed L-L@10; missed L-R@11	0.00153407	1518.7	760.357	1518.7	760.357	2	1	3.1.1.1146.16	8	0.0002	16.9901	2214.49	953.11	16.93	0.15	466.026	0.3154	0.0035	FALSE	0
192.002	1	1	tr|E8XFF1|E8XFF1_SALT4	Secreted effector protein OS=Salmonella typhimurium (strain 4/74) OX=909946 GN=sifA PE=4 SV=1	100	99	99	IMDQNEENELLR	Oxidation(M)@2; Deamidated(N)@8		missed L-L@10; missed L-R@11	0.00628646	1519.69	760.852	1519.68	760.849	2	74	2.1.1.1141.9	20	0.1718	10.9929	340271	327902	11	0.06	147914	0.0572	0.0354	FALSE	1
192.003	1	1	tr|E8XFF1|E8XFF1_SALT4	Secreted effector protein OS=Salmonella typhimurium (strain 4/74) OX=909946 GN=sifA PE=4 SV=1	99	99	94.08	RIMDQNEENELL	Oxidation(M)@3		missed R-I@1; missed L-L@11	-0.00465263	1518.69	760.354	1518.7	760.357	2	12	2.1.1.1158.11	14	0.0327	11.3636	6265.97	4926.22	11.34	0.2	3248.72	0.0011	0.0007	FALSE	0
192.004	1	1	tr|E8XFF1|E8XFF1_SALT4	Secreted effector protein OS=Salmonella typhimurium (strain 4/74) OX=909946 GN=sifA PE=4 SV=1	100	99	99	IMDQNEENELLR	Oxidation(M)@2; Deamidated(Q)@4		missed L-L@10; missed L-R@11	0.00381451	1519.69	760.85	1519.68	760.849	2	3	3.1.1.913.18	14	0.1329	11.909	10829.7	10755.3	11.91	0.09	6147.52	0.2287	0.0031	FALSE	0
192.005	1	1	tr|E8XFF1|E8XFF1_SALT4	Secreted effector protein OS=Salmonella typhimurium (strain 4/74) OX=909946 GN=sifA PE=4 SV=1	100	99	56.95	IMDQNEENELLR	Oxidation(M)@2; Deamidated(N)@5		missed L-L@10; missed L-R@11	0.00381451	1519.69	760.85	1519.68	760.849	2	3	1.1.1.1113.21	13	0.0212	11.3485	5546.85	4950.98	11.33	0.2	2524.09	0.0009	0.0006	FALSE	0
192.006	1	1	tr|E8XFF1|E8XFF1_SALT4	Secreted effector protein OS=Salmonella typhimurium (strain 4/74) OX=909946 GN=sifA PE=4 SV=1	101	99	79.87	MDQNEENELLR	Lys-add@N-term; Deamidated(N)@7		cleaved I-M@N-term; missed L-L@9; missed L-R@10	0.00495204	1518.7	760.359	1518.7	760.357	2	4	1.1.1.1113.21	13	0.0327	11.3485	5546.85	4950.98	11.33	0.2	2524.09	0.0009	0.0006	FALSE	0
192.007	1	1	tr|E8XFF1|E8XFF1_SALT4	Secreted effector protein OS=Salmonella typhimurium (strain 4/74) OX=909946 GN=sifA PE=4 SV=1	98	99	64.97	LRIMDQNEENEL	Oxidation(M)@4		cleaved I-L@N-term; missed L-R@1; missed R-I@2	0.00495204	1518.7	760.359	1518.7	760.357	2	1	2.1.1.1122.20	8	0.0001	10.5808	78.1	77.32	10.58	0.07	244.742	0.0005	0	FALSE	0
192.008	1	1	tr|E8XFF1|E8XFF1_SALT4	Secreted effector protein OS=Salmonella typhimurium (strain 4/74) OX=909946 GN=sifA PE=4 SV=1	99	99	64.35	RIMDQNEENELLR	Oxidation(M)@3; Arg-loss@C-term		missed R-I@1; missed L-L@11; missed L-R@12	0.00153407	1518.7	760.357	1518.7	760.357	2	2	2.1.1.1122.20	7	0.1071	10.5808	78.1	77.32	10.58	0.07	244.742	0.0111	0.0001	FALSE	0
192.009	1	1	tr|E8XFF1|E8XFF1_SALT4	Secreted effector protein OS=Salmonella typhimurium (strain 4/74) OX=909946 GN=sifA PE=4 SV=1	100	99	53.1	IMDQNEENELLR	Oxidation(D)@3	Oxidation(D)@102	missed L-L@10; missed L-R@11	-0.00303623	1518.7	507.239	1518.7	507.24	2	2	2.1.1.1186.20	16	0.0001	11.9727	10289.6	10050.4	11.98	0.09	7776.18	0.0617	0.0011	FALSE	0
192.01	1	1	tr|E8XFF1|E8XFF1_SALT4	Secreted effector protein OS=Salmonella typhimurium (strain 4/74) OX=909946 GN=sifA PE=4 SV=1	100	99	48.02	IMDQNEENELLR	Oxidation(N)@5	Oxidation(N)@104	missed L-L@10; missed L-R@11	0.00383021	1518.7	507.241	1518.7	507.24	3	11	2.1.1.1146.6	11	0.0009	11.0894	118218	18480.2	11	0.06	1398.48	0.0199	0.0123	FALSE	0
192.011	1	1	tr|E8XFF1|E8XFF1_SALT4	Secreted effector protein OS=Salmonella typhimurium (strain 4/74) OX=909946 GN=sifA PE=4 SV=1	101	99	38.47	MDQNEENELLR	Lys-add@N-term; Deamidated(N)@4		cleaved I-M@N-term; missed L-L@9; missed L-R@10	-0.000408406	1518.7	507.24	1518.7	507.24	3	3	2.1.1.1184.10	7	0.0012	11.9199	1466.75	431.75	11.98	0.07	585.677	0.0002	0.0002	FALSE	0
192.012	1	1	tr|E8XFF1|E8XFF1_SALT4	Secreted effector protein OS=Salmonella typhimurium (strain 4/74) OX=909946 GN=sifA PE=4 SV=1	101	99	35.43	MDQNEENELLR	Lys-add@N-term; Deamidated(Q)@3		cleaved I-M@N-term; missed L-L@9; missed L-R@10	-0.000408406	1518.7	507.24	1518.7	507.24	3	1	2.1.1.1198.9	8	0.0001	12.2259	706.69	326.65	12.15	0.09	331.577	0.0044	0.0001	FALSE	0
192.013	1	1	tr|E8XFF1|E8XFF1_SALT4	Secreted effector protein OS=Salmonella typhimurium (strain 4/74) OX=909946 GN=sifA PE=4 SV=1	99	99	18.88	RIMDQNEENELL	Oxidation(D)@4	Oxidation(D)@102	missed R-I@1; missed L-L@11	-0.00465263	1518.69	760.354	1518.7	760.357	3	1	2.1.1.1198.9	8	0.0001	12.2259	706.69	326.65	12.15	0.09	331.577	0.0044	0.0001	FALSE	0
174.001	1	1	tr|E8XFF1|E8XFF1_SALT4	Secreted effector protein OS=Salmonella typhimurium (strain 4/74) OX=909946 GN=sifA PE=4 SV=1	98	99	99	LRIMDQNEENELLR	Arg->GluSA(R)@2		cleaved I-L@N-term; missed L-R@1; missed R-I@2; missed L-L@12; missed L-R@13	0.0344888	1728.87	865.442	1728.84	865.425	2	2	3.1.1.913.18	15	0.0007	11.909	10829.7	10755.3	11.91	0.09	6147.52	0.2287	0.0031	FALSE	0
235.001	1	1	tr|E8XFF1|E8XFF1_SALT4	Secreted effector protein OS=Salmonella typhimurium (strain 4/74) OX=909946 GN=sifA PE=4 SV=1	100	33.7	33.65	IMDQNEENELL	Oxidation(M)@2; Deamidated(Q)@4; Oxidation(N)@8	Oxidation(N)@107	missed L-L@10	0.0438251	1379.62	690.817	1379.58	690.795	2	3	2.1.1.1397.20	22	0.0004	16.5656	1700.17	1630.81	16.57	0.07	1926.02	0.3514	0.0002	FALSE	1
182.001	1	1	tr|E8XFF1|E8XFF1_SALT4	Secreted effector protein OS=Salmonella typhimurium (strain 4/74) OX=909946 GN=sifA PE=4 SV=1	99	99	98.69	RIMDQNEENELL	Arg->GluSA(R)@1		missed R-I@1; missed L-L@11	0.0405968	1459.69	730.853	1459.65	730.832	2	4	2.1.1.1261.21	10	0	13.6027	659.13	597.86	13.62	0.07	4166.39	0.0002	0.0001	FALSE	1
182.002	1	1	tr|E8XFF1|E8XFF1_SALT4	Secreted effector protein OS=Salmonella typhimurium (strain 4/74) OX=909946 GN=sifA PE=4 SV=1	99	99	22.33	RIMDQNEENELLR	Arg->GluSA(R)@1; Arg-loss@C-term		missed R-I@1; missed L-L@11; missed L-R@12	0.0405968	1459.69	730.853	1459.65	730.832	2	2	3.1.1.1158.18	12	0.0005	17.256	344.91	332.73	17.26	0.09	448.976	0.0073	0.0001	FALSE	1
190.001	1	1	tr|E8XFF1|E8XFF1_SALT4	Secreted effector protein OS=Salmonella typhimurium (strain 4/74) OX=909946 GN=sifA PE=4 SV=1	99	48.1	48.06	RIMDQNEENELL	Arg->Orn(R)@1; Dioxidation(M)@3; Deamidated(Q)@5	Dioxidation(M)@101	missed R-I@1; missed L-L@11	0.0132329	1493.67	747.842	1493.66	747.835	2	1	3.1.1.1158.18	12	0	17.256	344.91	332.73	17.26	0.09	448.976	0.0021	0	FALSE	0
191.001	1	1	tr|E8XFF1|E8XFF1_SALT4	Secreted effector protein OS=Salmonella typhimurium (strain 4/74) OX=909946 GN=sifA PE=4 SV=1	100	99	70.92	IMDQNEENELLR			missed L-L@10; missed L-R@11	-0.00413291	1502.7	752.357	1502.7	752.359	2	1	2.1.1.1469.19	10	0	18.1443	581.99	514.91	18.17	0.07	677.489	0.0123	0.0002	FALSE	1
191.002	1	1	tr|E8XFF1|E8XFF1_SALT4	Secreted effector protein OS=Salmonella typhimurium (strain 4/74) OX=909946 GN=sifA PE=4 SV=1	100	99	90.8	IMDQNEENELLR	Deamidated(N)@8		missed L-L@10; missed L-R@11	0.00319013	1503.69	752.853	1503.69	752.851	2	129	2.1.1.1207.15	13	0.9733	12.4251	1500860	1469795	12.43	0.06	14978.7	0.2523	0.1562	TRUE	0
191.003	1	1	tr|E8XFF1|E8XFF1_SALT4	Secreted effector protein OS=Salmonella typhimurium (strain 4/74) OX=909946 GN=sifA PE=4 SV=1	99	99	70.92	RIMDQNEENELL			missed R-I@1; missed L-L@11	-0.00413291	1502.7	752.357	1502.7	752.359	2	24	3.1.1.956.18	12	0.1854	12.8422	11753.5	11248.6	12.85	0.09	5138.94	0.002	0.0012	FALSE	0
191.004	1	1	tr|E8XFF1|E8XFF1_SALT4	Secreted effector protein OS=Salmonella typhimurium (strain 4/74) OX=909946 GN=sifA PE=4 SV=1	100	99	64.42	IMDQNEENELLR	Deamidated(Q)@4		missed L-L@10; missed L-R@11	0.00319013	1503.69	752.853	1503.69	752.851	2	6	2.1.1.1251.21	18	0.7609	13.3829	23670	22981	13.39	0.07	15370.2	0.4999	0.0067	FALSE	0
191.005	1	1	tr|E8XFF1|E8XFF1_SALT4	Secreted effector protein OS=Salmonella typhimurium (strain 4/74) OX=909946 GN=sifA PE=4 SV=1	99	99	98.43	RIMDQNEENELLR	Arg-loss@C-term		missed R-I@1; missed L-L@11; missed L-R@12	-0.00413291	1502.7	752.357	1502.7	752.359	2	7	3.1.1.956.18	11	0.1203	12.8422	11753.5	11248.6	12.85	0.09	5138.94	0.002	0.0012	FALSE	0
191.006	1	1	tr|E8XFF1|E8XFF1_SALT4	Secreted effector protein OS=Salmonella typhimurium (strain 4/74) OX=909946 GN=sifA PE=4 SV=1	100	99	61.89	IMDQNEENELLR	Deamidated(N)@5		missed L-L@10; missed L-R@11	0.00464439	1503.69	752.853	1503.69	752.851	2	3	2.1.1.1251.21	19	0.0008	13.3829	23670	22981	13.39	0.07	15370.2	0.142	0.0025	FALSE	0
191.007	1	1	tr|E8XFF1|E8XFF1_SALT4	Secreted effector protein OS=Salmonella typhimurium (strain 4/74) OX=909946 GN=sifA PE=4 SV=1	100	99	53.04	IMDQNEENELL	Deamidated(N)@8; HNE(L)@10	HNE(L)@109	missed L-L@10	-0.0141141	1503.69	752.851	1503.7	752.858	2	7	2.1.1.1189.19	12	0.1854	12.0377	926.54	779.51	12	0.07	565.942	0.0002	0.0001	FALSE	0
191.008	1	1	tr|E8XFF1|E8XFF1_SALT4	Secreted effector protein OS=Salmonella typhimurium (strain 4/74) OX=909946 GN=sifA PE=4 SV=1	100	99	34.2	IMDQNEENELL	HNE(L)@11	HNE(L)@110	missed L-L@10	-0.0176026	1502.7	501.907	1502.72	501.913	2	1	1.1.1.1132.17	12	0	11.7602	8374.82	626.13	11.61	0.07	847.03	0.0031	0.0009	FALSE	0
191.009	1	2	RRRRRtr|E8XFF1|E8XFF1_SALT4	REVERSED Secreted effector protein OS=Salmonella typhimurium (strain 4/74) OX=909946 GN=sifA PE=4 SV=1		99	31.61	LENEENQDMIRL				-0.00413291	1502.7	752.357	1502.7	752.359	3	29	3.1.1.993.7	9	0.0001	13.6411	434.33	391.07	13.63	0.26	241.126	0.0002	0	FALSE	0
191.013	1	1	tr|E8XFF1|E8XFF1_SALT4	Secreted effector protein OS=Salmonella typhimurium (strain 4/74) OX=909946 GN=sifA PE=4 SV=1	101	99	7.723	MDQNEENELLRI			cleaved I-M@N-term; cleaved I-T@C-term; missed L-L@9; missed L-R@10; missed R-I@11	-0.00413291	1502.7	752.357	1502.7	752.359	2	2	2.1.1.1207.15	10	0.7533	12.4251	1500860	1469795	12.43	0.06	14978.7	1	1	TRUE	0
181.001	1	1	tr|E8XFF1|E8XFF1_SALT4	Secreted effector protein OS=Salmonella typhimurium (strain 4/74) OX=909946 GN=sifA PE=4 SV=1	99	99	99	RIMDQNEENELLR	Arg->GluSA(R)@1		missed R-I@1; missed L-L@11; missed L-R@12	0.034773	1615.79	808.9	1615.75	808.883	2	2	2.1.1.1207.15	9	0.589	12.4251	1500860	1469795	12.43	0.06	14978.7	1	0.6668	TRUE	0
228.001	1	1	tr|E8XFF1|E8XFF1_SALT4	Secreted effector protein OS=Salmonella typhimurium (strain 4/74) OX=909946 GN=sifA PE=4 SV=1	100	60.7	60.65	IMDQNEENELLR	Lys-add@N-term		missed L-L@10; missed L-R@11	0.00641407	1630.8	816.41	1630.8	816.406	2	6	2.1.1.1311.19	20	0.0005	14.6805	2780.1	2182	14.71	0.04	1864.33	0.0167	0.0003	FALSE	1
228.002	1	1	tr|E8XFF1|E8XFF1_SALT4	Secreted effector protein OS=Salmonella typhimurium (strain 4/74) OX=909946 GN=sifA PE=4 SV=1	99	60.7	48.02	RIMDQNEENELLR	Arg->Orn(R)@1; Methyl(I)@2	Methyl(I)@100	missed R-I@1; missed L-L@11; missed L-R@12	0.00641407	1630.8	816.41	1630.8	816.406	2	1	2.1.1.1148.21	8	0.001	11.1451	80.27	78.61	11.13	0.04	407.88	0	0	FALSE	1
189.001	1	1	tr|E8XFF1|E8XFF1_SALT4	Secreted effector protein OS=Salmonella typhimurium (strain 4/74) OX=909946 GN=sifA PE=4 SV=1	99	54.4	54.36	RIMDQNEENELLR	Dehydrated(E)@10; Deamidated(R)@13	Deamidated(R)@111	missed R-I@1; missed L-L@11; missed L-R@12	-0.00244098	1641.78	548.266	1641.78	548.267	2	1	2.1.1.1148.21	9	0	11.1451	80.27	78.61	11.13	0.04	407.88	0.0005	0	FALSE	0
189.002	1	1	tr|E8XFF1|E8XFF1_SALT4	Secreted effector protein OS=Salmonella typhimurium (strain 4/74) OX=909946 GN=sifA PE=4 SV=1	99	54.4	54.36	RIMDQNEENELLR	Dehydrated(E)@8; Deamidated(R)@13	Deamidated(R)@111	missed R-I@1; missed L-L@11; missed L-R@12	-0.00244098	1641.78	548.266	1641.78	548.267	3	1	2.1.1.1154.12	8	0	11.2686	318.06	275.58	11.28	0.04	310.825	0.0019	0	FALSE	1
189.003	1	1	tr|E8XFF1|E8XFF1_SALT4	Secreted effector protein OS=Salmonella typhimurium (strain 4/74) OX=909946 GN=sifA PE=4 SV=1	99	54.4	54.36	RIMDQNEENELLR	Ammonia-loss(N)@9		missed R-I@1; missed L-L@11; missed L-R@12	-0.00244098	1641.78	548.266	1641.78	548.267	3	1	2.1.1.1154.12	8	0	11.2686	318.06	275.58	11.28	0.04	310.825	0.0019	0	FALSE	0
189.004	1	1	tr|E8XFF1|E8XFF1_SALT4	Secreted effector protein OS=Salmonella typhimurium (strain 4/74) OX=909946 GN=sifA PE=4 SV=1	99	54.4	54.36	RIMDQNEENELLR	Ammonia-loss(N)@6		missed R-I@1; missed L-L@11; missed L-R@12	-0.00244098	1641.78	548.266	1641.78	548.267	3	1	2.1.1.1154.12	6	0.0008	11.2686	318.06	275.58	11.28	0.04	310.825	0.0019	0	FALSE	0
189.005	1	1	tr|E8XFF1|E8XFF1_SALT4	Secreted effector protein OS=Salmonella typhimurium (strain 4/74) OX=909946 GN=sifA PE=4 SV=1	99	54.4	48.02	RIMDQNEENELLR	Deamidated(N)@9; Dehydrated(E)@10		missed R-I@1; missed L-L@11; missed L-R@12	-0.00244098	1641.78	548.266	1641.78	548.267	3	1	2.1.1.1154.12	6	0.0008	11.2686	318.06	275.58	11.28	0.04	310.825	0.0019	0	FALSE	0
189.006	1	1	tr|E8XFF1|E8XFF1_SALT4	Secreted effector protein OS=Salmonella typhimurium (strain 4/74) OX=909946 GN=sifA PE=4 SV=1	99	54.4	48.02	RIMDQNEENELLR	Dehydrated(E)@8; Deamidated(N)@9		missed R-I@1; missed L-L@11; missed L-R@12	-0.00244098	1641.78	548.266	1641.78	548.267	3	1	2.1.1.1154.12	6	0.0003	11.2686	318.06	275.58	11.28	0.04	310.825	0.0019	0	FALSE	0
184.001	1	1	tr|E8XFF1|E8XFF1_SALT4	Secreted effector protein OS=Salmonella typhimurium (strain 4/74) OX=909946 GN=sifA PE=4 SV=1	99	98.5	98.51	RIMDQNEENELLR	Carbamidomethyl@N-term; Dethiomethyl(M)@3; Dehydrated(D)@4		missed R-I@1; missed L-L@11; missed L-R@12	-0.040182	1649.77	825.893	1649.81	825.913	3	1	2.1.1.1154.12	6	0.0003	11.2686	318.06	275.58	11.28	0.04	310.825	0.0019	0	FALSE	0
184.002	1	1	tr|E8XFF1|E8XFF1_SALT4	Secreted effector protein OS=Salmonella typhimurium (strain 4/74) OX=909946 GN=sifA PE=4 SV=1	100	98.5	92.66	IMDQNEENELLR	Dioxidation(M)@2; Dicarbamidomethyl(D)@3; Deamidated(Q)@4	Dioxidation(M)@101	missed L-L@10; missed L-R@11	0.0480151	1649.77	550.93	1649.72	550.914	2	5	2.1.1.1348.19	17	0	15.4928	3330.58	3161.02	15.5	0.04	3029.24	0.02	0.0003	FALSE	1
184.003	1	1	tr|E8XFF1|E8XFF1_SALT4	Secreted effector protein OS=Salmonella typhimurium (strain 4/74) OX=909946 GN=sifA PE=4 SV=1	99	98.5	73.99	RIMDQNEENELLR	Arg->Orn(R)@1; Dioxidation(M)@3; Deamidated(Q)@5	Dioxidation(M)@101	missed R-I@1; missed L-L@11; missed L-R@12	0.0116296	1649.77	550.93	1649.76	550.926	3	3	1.1.1.1305.5	11	0	15.5135	717.28	678.65	15.51	0.04	552.439	0.0001	0.0001	FALSE	0
184.004	1	1	tr|E8XFF1|E8XFF1_SALT4	Secreted effector protein OS=Salmonella typhimurium (strain 4/74) OX=909946 GN=sifA PE=4 SV=1	99	98.5	50.77	RIMDQNEENELLR	Deamidated(R)@1; Dethiomethyl(M)@3; Cation:K(D)@4	Deamidated(R)@99	missed R-I@1; missed L-L@11; missed L-R@12	0.0308196	1649.77	825.893	1649.74	825.878	3	7	1.1.1.1305.5	11	0	15.5135	717.28	678.65	15.51	0.04	552.439	0.0043	0.0001	FALSE	0
184.005	1	1	tr|E8XFF1|E8XFF1_SALT4	Secreted effector protein OS=Salmonella typhimurium (strain 4/74) OX=909946 GN=sifA PE=4 SV=1	99	98.5	86.46	RIMDQNEENELLR	Dethiomethyl(M)@3; Cation:K(D)@4; Deamidated(Q)@5		missed R-I@1; missed L-L@11; missed L-R@12	0.0271497	1649.77	550.93	1649.74	550.921	2	4	2.1.1.1348.19	17	0	15.4928	3330.58	3161.02	15.5	0.04	3029.24	0.02	0.0003	FALSE	0
184.006	1	1	tr|E8XFF1|E8XFF1_SALT4	Secreted effector protein OS=Salmonella typhimurium (strain 4/74) OX=909946 GN=sifA PE=4 SV=1	99	98.5	42.99	RIMDQNEENELLR	Arg->Orn(R)@1; Oxidation(M)@3; Oxidation(D)@4; Deamidated(Q)@5	Oxidation(D)@102	missed R-I@1; missed L-L@11; missed L-R@12	0.0132499	1649.77	550.931	1649.76	550.926	3	3	1.1.1.1305.5	11	0	15.5135	717.28	678.65	15.51	0.04	552.439	0.0043	0.0001	FALSE	0
180.001	1	1	tr|E8XFF1|E8XFF1_SALT4	Secreted effector protein OS=Salmonella typhimurium (strain 4/74) OX=909946 GN=sifA PE=4 SV=1	99	99	99	RIMDQNEENELLR			missed R-I@1; missed L-L@11; missed L-R@12	-0.000155019	1658.8	553.942	1658.8	553.942	3	1	3.1.1.1076.3	13	0	15.4428	487.64	475.45	15.44	0.04	422.039	0.0029	0.0001	FALSE	0
180.002	1	1	tr|E8XFF1|E8XFF1_SALT4	Secreted effector protein OS=Salmonella typhimurium (strain 4/74) OX=909946 GN=sifA PE=4 SV=1	99	99	59.96	RIMDQNEENELL	HNE(L)@12	HNE(L)@110	missed R-I@1; missed L-L@11	-0.0194894	1658.8	553.94	1658.82	553.947	3	16	1.1.1.1108.15	18	0.7609	11.2331	34439.4	27706.5	11.26	0.07	12009.2	0.2065	0.0036	FALSE	1
180.003	1	1	tr|E8XFF1|E8XFF1_SALT4	Secreted effector protein OS=Salmonella typhimurium (strain 4/74) OX=909946 GN=sifA PE=4 SV=1	100	99	48.02	IMDQNEENELLR	Arg-add@N-term		missed L-L@10; missed L-R@11	-0.00405816	1658.8	553.941	1658.8	553.942	3	2	3.1.1.894.16	10	0.0001	11.4919	513.36	167.71	11.43	0.11	254.63	0.0108	0.0001	FALSE	0
183.001	1	1	tr|E8XFF1|E8XFF1_SALT4	Secreted effector protein OS=Salmonella typhimurium (strain 4/74) OX=909946 GN=sifA PE=4 SV=1	99	99	99	RIMDQNEENELLR	Deamidated(N)@9		missed R-I@1; missed L-L@11; missed L-R@12	-0.00271644	1659.79	554.269	1659.79	554.27	3	1	2.1.1.1164.16	13	0.001	11.4892	509.45	492.27	11.48	0.13	523.28	0.0001	0.0001	FALSE	0
187.001	1	1	tr|E8XFF1|E8XFF1_SALT4	Secreted effector protein OS=Salmonella typhimurium (strain 4/74) OX=909946 GN=sifA PE=4 SV=1	99	64.9	64.89	RIMDQNEENELLR	Deamidated(Q)@5; Deamidated(N)@9; Deamidated(R)@13	Deamidated(R)@111	missed R-I@1; missed L-L@11; missed L-R@12	-0.0374454	1661.72	554.914	1661.76	554.926	3	3	1.1.1.1071.14	12	0.1449	10.4286	277.49	267.08	10.43	0.04	322.889	0.0017	0	FALSE	1
187.002	1	1	tr|E8XFF1|E8XFF1_SALT4	Secreted effector protein OS=Salmonella typhimurium (strain 4/74) OX=909946 GN=sifA PE=4 SV=1	99	64.9	64.89	RIMDQNEENELLR	Deamidated(Q)@5; Deamidated(N)@6; Deamidated(R)@13	Deamidated(R)@111	missed R-I@1; missed L-L@11; missed L-R@12	-0.0374454	1661.72	554.914	1661.76	554.926	3	1	3.1.1.886.15	8	0.0001	11.3173	1686.88	443.46	11.22	0.07	299.486	0.0101	0.0002	FALSE	1
179.001	1	1	tr|E8XFF1|E8XFF1_SALT4	Secreted effector protein OS=Salmonella typhimurium (strain 4/74) OX=909946 GN=sifA PE=4 SV=1	99	99	99	RIMDQNEENELLR	Oxidation(M)@3		missed R-I@1; missed L-L@11; missed L-R@12	-0.00309155	1674.8	559.273	1674.8	559.274	3	1	3.1.1.886.15	8	0.0001	11.3173	1686.88	443.46	11.22	0.07	299.486	0.0101	0.0002	FALSE	0
179.002	1	1	tr|E8XFF1|E8XFF1_SALT4	Secreted effector protein OS=Salmonella typhimurium (strain 4/74) OX=909946 GN=sifA PE=4 SV=1	99	99	53.1	RIMDQNEENELLR	Oxidation(D)@4	Oxidation(D)@102	missed R-I@1; missed L-L@11; missed L-R@12	-0.00309155	1674.8	559.273	1674.8	559.274	3	18	2.1.1.1083.14	20	0.1343	9.72928	36673.6	35014.1	9.74	0.09	17699.8	0.2199	0.0038	FALSE	1
188.001	1	1	tr|E8XFF1|E8XFF1_SALT4	Secreted effector protein OS=Salmonella typhimurium (strain 4/74) OX=909946 GN=sifA PE=4 SV=1	99	57.5	57.52	RIMDQNEENELLR	Oxidation(M)@3; Deamidated(N)@9		missed R-I@1; missed L-L@11; missed L-R@12	0.000397379	1675.78	559.602	1675.78	559.602	3	2	2.1.1.1087.18	16	0.0007	9.81895	36673.6	5434.62	9.74	0.09	2022.08	0.2199	0.0038	FALSE	0
185.001	1	1	tr|E8XFF1|E8XFF1_SALT4	Secreted effector protein OS=Salmonella typhimurium (strain 4/74) OX=909946 GN=sifA PE=4 SV=1	99	72.7	72.68	RIMDQNEENELLR	Dioxidation(M)@3	Dioxidation(M)@101	missed R-I@1; missed L-L@11; missed L-R@12	-0.0075794	1690.79	564.603	1690.79	564.605	3	1	3.1.1.773.15	5	0.0256	8.86512	164.55	161.18	8.87	0.04	217.126	0.001	0	FALSE	1
186.001	1	1	tr|E8XFF1|E8XFF1_SALT4	Secreted effector protein OS=Salmonella typhimurium (strain 4/74) OX=909946 GN=sifA PE=4 SV=1	99	69.6	69.63	RIMDQNEENELLR	Dioxidation(R)@1; Methyl(I)@2	Dioxidation(R)@99; Methyl(I)@100	missed R-I@1; missed L-L@11; missed L-R@12	-0.0289586	1704.78	853.398	1704.81	853.412	3	2	1.1.1.1052.16	6	0.0076	10.0147	157.57	155.26	10.02	0.09	209.077	0.0009	0	FALSE	1
220.001	1	1	tr|E8XFF1|E8XFF1_SALT4	Secreted effector protein OS=Salmonella typhimurium (strain 4/74) OX=909946 GN=sifA PE=4 SV=1	100	87.2	67.06	IMDQNEENE	Dehydrated(E)@9		cleaved E-L@C-term	0.0026012	1102.43	552.221	1102.42	552.219	2	1	3.1.1.1039.20	11	0	14.6457	222.19	214.94	14.65	0.04	368.51	0.0013	0	FALSE	1
220.002	1	2	RRRRRtr|E8XFF1|E8XFF1_SALT4	REVERSED Secreted effector protein OS=Salmonella typhimurium (strain 4/74) OX=909946 GN=sifA PE=4 SV=1		87.2	32.34	ENEENQDMI	Dehydrated(D)@7			0.0026012	1102.43	552.221	1102.42	552.219	2	3	3.1.1.935.4	10	0	12.3852	2570.6	1893.39	12.35	0.06	347.925	0.524	0.0003	FALSE	0
237.001	1	1	tr|E8XFF1|E8XFF1_SALT4	Secreted effector protein OS=Salmonella typhimurium (strain 4/74) OX=909946 GN=sifA PE=4 SV=1	100	16.1	16.06	IMDQNEENEL	Dehydrated(E)@9			-0.000237156	1215.51	608.761	1215.51	608.761	2	3	3.1.1.935.4	9	0.0014	12.3852	2570.6	1893.39	12.35	0.06	347.925	1	1	TRUE	0
201.001	1	1	tr|E8XFF1|E8XFF1_SALT4	Secreted effector protein OS=Salmonella typhimurium (strain 4/74) OX=909946 GN=sifA PE=4 SV=1	100	99	99	IMDQNEENEL				-0.000398038	1233.52	617.766	1233.52	617.766	2	1	2.1.1.1206.13	5	0.0015	12.4016	1142.88	936.6	12.41	0.06	326.192	0.3687	0.0001	FALSE	1
201.002	1	1	tr|E8XFF1|E8XFF1_SALT4	Secreted effector protein OS=Salmonella typhimurium (strain 4/74) OX=909946 GN=sifA PE=4 SV=1	101	99	99	MDQNEENELL			cleaved I-M@N-term; missed L-L@9	-0.000180824	1233.52	617.766	1233.52	617.766	2	3	2.1.1.1162.11	11	1	11.4467	926.37	907.26	11.45	0.06	714.163	0.2988	0.0001	FALSE	1
208.001	1	1	tr|E8XFF1|E8XFF1_SALT4	Secreted effector protein OS=Salmonella typhimurium (strain 4/74) OX=909946 GN=sifA PE=4 SV=1	100	99	99	IMDQNEENEL	Oxidation(M)@2			-0.00266474	1249.51	625.763	1249.51	625.764	2	2	3.1.1.888.11	8	1	11.3623	588.44	456.98	11.39	0.09	438.627	0.0342	0.0001	FALSE	0
208.002	1	1	tr|E8XFF1|E8XFF1_SALT4	Secreted effector protein OS=Salmonella typhimurium (strain 4/74) OX=909946 GN=sifA PE=4 SV=1	100	99	60.65	IMDQNEENEL	Dioxidation(M)@2; Deamidated(Q)@4; Ammonia-loss(N)@5	Dioxidation(M)@101		0.0449542	1249.51	625.763	1249.47	625.74	2	1	2.1.1.1073.15	6	0.1765	9.51478	92.94	88.81	9.52	0.04	199.989	0.03	0	FALSE	1
208.003	1	1	tr|E8XFF1|E8XFF1_SALT4	Secreted effector protein OS=Salmonella typhimurium (strain 4/74) OX=909946 GN=sifA PE=4 SV=1	100	99	48.02	IMDQNEENEL	Oxidation(N)@5	Oxidation(N)@104		-0.00266474	1249.51	625.763	1249.51	625.764	2	1	2.1.1.1073.15	8	0	9.51478	92.94	88.81	9.52	0.04	199.989	0.03	0	FALSE	0
208.004	1	1	tr|E8XFF1|E8XFF1_SALT4	Secreted effector protein OS=Salmonella typhimurium (strain 4/74) OX=909946 GN=sifA PE=4 SV=1	100	99	48.02	IMDQNEENEL	Oxidation(D)@3	Oxidation(D)@102		-0.00266474	1249.51	625.763	1249.51	625.764	2	1	2.1.1.1073.15	6	0.0009	9.51478	92.94	88.81	9.52	0.04	199.989	0.03	0	FALSE	0
233.001	1	1	tr|E8XFF1|E8XFF1_SALT4	Secreted effector protein OS=Salmonella typhimurium (strain 4/74) OX=909946 GN=sifA PE=4 SV=1	100	41	41.04	IMDQNEENELL	Dethiomethyl(M)@2		missed L-L@10	-0.00259024	1298.6	650.306	1298.6	650.307	2	1	2.1.1.1073.15	6	0.0007	9.51478	92.94	88.81	9.52	0.04	199.989	0.03	0	FALSE	0
193.001	1	1	tr|E8XFF1|E8XFF1_SALT4	Secreted effector protein OS=Salmonella typhimurium (strain 4/74) OX=909946 GN=sifA PE=4 SV=1	100	99	99	IMDQNEENELL			missed L-L@10	-0.000339656	1346.6	674.308	1346.6	674.308	2	1	2.1.1.1172.17	5	0.0075	11.6644	473.67	420.33	11.65	0.06	267.642	0.0002	0	FALSE	1
193.002	1	1	tr|E8XFF1|E8XFF1_SALT4	Secreted effector protein OS=Salmonella typhimurium (strain 4/74) OX=909946 GN=sifA PE=4 SV=1	100	99	90.58	IMDQNEENELLR	Arg-loss@C-term		missed L-L@10; missed L-R@11	0.000244237	1346.6	674.309	1346.6	674.308	2	73	2.1.1.1331.14	14	1	15.1149	179528	171133	15.12	0.09	7471.53	0.0675	0.0189	FALSE	0
193.003	1	1	tr|E8XFF1|E8XFF1_SALT4	Secreted effector protein OS=Salmonella typhimurium (strain 4/74) OX=909946 GN=sifA PE=4 SV=1	100	99	31.48	IMDQNEENELL	Oxidation(M)@2; Deamidated(Q)@4; Ammonia-loss(N)@5		missed L-L@10	0.0472792	1346.6	674.308	1346.55	674.285	2	25	1.1.1.1284.19	15	0.001	15.0653	158012	45862.4	15.13	0.09	6939.28	0.0266	0.0164	FALSE	0
193.004	1	2	RRRRRtr|E8XFF1|E8XFF1_SALT4	REVERSED Secreted effector protein OS=Salmonella typhimurium (strain 4/74) OX=909946 GN=sifA PE=4 SV=1		99	27.15	ENEENQDMIRL	Arg->GluSA(R)@10			0.0344603	1346.6	674.308	1346.57	674.29	2	4	2.1.1.1335.16	14	0	15.2042	179528	45943.4	15.12	0.09	1559.68	0.0675	0.0189	FALSE	0
193.005	1	1	tr|E8XFF1|E8XFF1_SALT4	Secreted effector protein OS=Salmonella typhimurium (strain 4/74) OX=909946 GN=sifA PE=4 SV=1	100	99	16.06	IMDQNEENELL	Oxidation(D)@3; Deamidated(Q)@4; Ammonia-loss(N)@5	Oxidation(D)@102	missed L-L@10	0.0472792	1346.6	674.308	1346.55	674.285	2	4	1.1.1.1340.17	8	0.0005	16.2899	1325.6	452.28	15.97	0.29	513.78	1	1	TRUE	0
193.006	1	1	tr|E8XFF1|E8XFF1_SALT4	Secreted effector protein OS=Salmonella typhimurium (strain 4/74) OX=909946 GN=sifA PE=4 SV=1	100	99	16.06	IMDQNEENELL	Oxidation(M)@2; Dehydrated(D)@3; Deamidated(Q)@4; Deamidated(N)@5		missed L-L@10	0.0472792	1346.6	674.308	1346.55	674.285	2	1	2.1.1.1339.15	14	0	15.2913	179528	12093.4	15.12	0.09	3718.74	0.0675	0.0189	FALSE	0
202.001	1	1	tr|E8XFF1|E8XFF1_SALT4	Secreted effector protein OS=Salmonella typhimurium (strain 4/74) OX=909946 GN=sifA PE=4 SV=1	100	99	99	IMDQNEENELL	Deamidated(N)@8		missed L-L@10	0.00905688	1347.6	674.805	1347.59	674.8	2	2	2.1.1.1339.15	14	0	15.2913	179528	12093.4	15.12	0.09	3718.74	0.0675	0.0189	FALSE	0
202.002	1	1	tr|E8XFF1|E8XFF1_SALT4	Secreted effector protein OS=Salmonella typhimurium (strain 4/74) OX=909946 GN=sifA PE=4 SV=1	100	99	99	IMDQNEENELL	Deamidated(Q)@4		missed L-L@10	0.00355083	1347.59	674.802	1347.59	674.8	2	4	3.1.1.1086.18	9	0.1905	15.6759	1195.77	840.56	15.62	0.24	547.38	0.0004	0.0001	FALSE	1
202.003	1	1	tr|E8XFF1|E8XFF1_SALT4	Secreted effector protein OS=Salmonella typhimurium (strain 4/74) OX=909946 GN=sifA PE=4 SV=1	100	99	31.21	IMDQNEENELLR	Deamidated(N)@8; Arg-loss@C-term		missed L-L@10; missed L-R@11	0.00355082	1347.59	674.802	1347.59	674.8	2	2	2.1.1.1321.13	8	0.1236	14.8942	474.3	396.11	14.93	0.11	410.537	0.0002	0	FALSE	0
194.001	1	1	tr|E8XFF1|E8XFF1_SALT4	Secreted effector protein OS=Salmonella typhimurium (strain 4/74) OX=909946 GN=sifA PE=4 SV=1	100	99	99	IMDQNEENELL	Oxidation(M)@2		missed L-L@10	-0.00284611	1362.59	682.304	1362.6	682.306	2	2	2.1.1.1321.13	9	0.0002	14.8942	474.3	396.11	14.93	0.11	410.537	0.0001	0	FALSE	0
194.002	1	1	tr|E8XFF1|E8XFF1_SALT4	Secreted effector protein OS=Salmonella typhimurium (strain 4/74) OX=909946 GN=sifA PE=4 SV=1	100	99	73.99	IMDQNEENELL	Oxidation(D)@3	Oxidation(D)@102	missed L-L@10	-0.0022892	1362.6	682.305	1362.6	682.306	2	40	2.1.1.1263.17	15	0.1765	13.643	50251.4	44039.3	13.63	0.09	2065.58	0.0189	0.0053	FALSE	1
194.003	1	1	tr|E8XFF1|E8XFF1_SALT4	Secreted effector protein OS=Salmonella typhimurium (strain 4/74) OX=909946 GN=sifA PE=4 SV=1	100	99	60.3	IMDQNEENELLR	Oxidation(M)@2; Arg-loss@C-term		missed L-L@10; missed L-R@11	0.00259367	1362.6	682.307	1362.6	682.306	2	11	1.1.1.1248.19	8	0.0007	14.2828	572	528.43	14.26	0.18	474.839	0.0002	0.0001	FALSE	0
194.004	1	1	tr|E8XFF1|E8XFF1_SALT4	Secreted effector protein OS=Salmonella typhimurium (strain 4/74) OX=909946 GN=sifA PE=4 SV=1	100	99	18.88	IMDQNEENELL	Oxidation(N)@5	Oxidation(N)@104	missed L-L@10	-0.00415123	1362.59	682.304	1362.6	682.306	2	17	1.1.1.1221.17	15	0.0002	13.6984	43408	12314.6	13.62	0.09	3737.69	0.0073	0.0045	FALSE	0
222.001	1	1	tr|E8XFF1|E8XFF1_SALT4	Secreted effector protein OS=Salmonella typhimurium (strain 4/74) OX=909946 GN=sifA PE=4 SV=1	100	74	73.99	IMDQNEENELL	Oxidation(M)@2; Deamidated(Q)@4		missed L-L@10	0.0229848	1363.6	682.809	1363.58	682.798	2	6	3.1.1.998.17	10	0.0009	13.7599	42418.1	2330.4	13.57	0.09	1006.83	0.016	0.0045	FALSE	0
222.002	1	1	tr|E8XFF1|E8XFF1_SALT4	Secreted effector protein OS=Salmonella typhimurium (strain 4/74) OX=909946 GN=sifA PE=4 SV=1	100	74	70.92	IMDQNEENELL	Oxidation(M)@2; Deamidated(N)@8		missed L-L@10	0.0111761	1363.59	682.803	1363.58	682.798	2	6	1.1.1.1293.19	8	0.0166	15.2627	2224.98	211.3	15.07	0.13	1228.53	0.0008	0.0002	FALSE	1
222.003	1	1	tr|E8XFF1|E8XFF1_SALT4	Secreted effector protein OS=Salmonella typhimurium (strain 4/74) OX=909946 GN=sifA PE=4 SV=1	100	74	3.842	IMDQNEENELL	Oxidation(M)@2; Deamidated(N)@5		missed L-L@10	0.0176136	1363.6	682.807	1363.58	682.798	2	3	2.1.1.1275.21	8	0.0256	13.9081	681.74	653.58	13.93	0.13	1019.29	0.0003	0.0001	FALSE	0
222.004	1	1	tr|E8XFF1|E8XFF1_SALT4	Secreted effector protein OS=Salmonella typhimurium (strain 4/74) OX=909946 GN=sifA PE=4 SV=1	100	74	31.21	IMDQNEENELLR	Oxidation(M)@2; Deamidated(N)@8; Arg-loss@C-term		missed L-L@10; missed L-R@11	0.0111761	1363.59	682.803	1363.58	682.798	2	6	1.1.1.1306.11	7	0.0256	15.5432	8644.5	4927.37	15.51	0.07	981.564	0.0033	0.0009	FALSE	0
222.005	1	1	tr|E8XFF1|E8XFF1_SALT4	Secreted effector protein OS=Salmonella typhimurium (strain 4/74) OX=909946 GN=sifA PE=4 SV=1	101	74	31.17	MDQNEENELL	Lys-add@N-term; Deamidated(Q)@3; Deamidated(N)@7		cleaved I-M@N-term; missed L-L@9	0.0111761	1363.59	682.803	1363.58	682.798	2	2	2.1.1.1275.21	8	0	13.9081	681.74	653.58	13.93	0.13	1019.29	0.0001	0.0001	FALSE	0
222.006	1	1	tr|E8XFF1|E8XFF1_SALT4	Secreted effector protein OS=Salmonella typhimurium (strain 4/74) OX=909946 GN=sifA PE=4 SV=1	100	74	31.21	IMDQNEENELL	Oxidation(D)@3; Deamidated(N)@8	Oxidation(D)@102	missed L-L@10	0.0111761	1363.59	682.803	1363.58	682.798	2	2	2.1.1.1275.21	8	0	13.9081	681.74	653.58	13.93	0.13	1019.29	0.0397	0.0001	FALSE	0
216.001	1	1	tr|E8XFF1|E8XFF1_SALT4	Secreted effector protein OS=Salmonella typhimurium (strain 4/74) OX=909946 GN=sifA PE=4 SV=1	100	93.7	86.46	IMDQNEENELL	Cation:Na(E)@7		missed L-L@10	-0.00255235	1368.58	685.298	1368.58	685.299	2	2	2.1.1.1279.20	7	0.0001	13.9946	681.74	330.63	13.93	0.13	692.88	0.0003	0.0001	FALSE	0
216.002	1	1	tr|E8XFF1|E8XFF1_SALT4	Secreted effector protein OS=Salmonella typhimurium (strain 4/74) OX=909946 GN=sifA PE=4 SV=1	100	93.7	93.67	IMDQNEENELL	Cation:Na(E)@9		missed L-L@10	-0.00348055	1368.58	685.298	1368.58	685.299	2	3	1.1.1.1286.19	9	0.0011	15.1093	868.13	815.83	15.12	0.09	941.277	0.0003	0.0001	FALSE	1
216.003	1	1	tr|E8XFF1|E8XFF1_SALT4	Secreted effector protein OS=Salmonella typhimurium (strain 4/74) OX=909946 GN=sifA PE=4 SV=1	100	93.7	86.46	IMDQNEENELL	Cation:Na(E)@6		missed L-L@10	-0.00255235	1368.58	685.298	1368.58	685.299	2	3	2.1.1.1330.20	12	0.0011	15.0985	806.77	662.77	15.12	0.13	1106.33	0.0003	0.0001	FALSE	0
216.004	1	1	tr|E8XFF1|E8XFF1_SALT4	Secreted effector protein OS=Salmonella typhimurium (strain 4/74) OX=909946 GN=sifA PE=4 SV=1	100	93.7	60.3	IMDQNEENELLR	Cation:Na(E)@7; Arg-loss@C-term		missed L-L@10; missed L-R@11	-0.00255235	1368.58	685.298	1368.58	685.299	2	3	1.1.1.1286.19	9	0.0011	15.1093	868.13	815.83	15.12	0.09	941.277	0.0003	0.0001	FALSE	0
216.005	1	1	tr|E8XFF1|E8XFF1_SALT4	Secreted effector protein OS=Salmonella typhimurium (strain 4/74) OX=909946 GN=sifA PE=4 SV=1	100	93.7	60.3	IMDQNEENELLR	Cation:Na(E)@6; Arg-loss@C-term		missed L-L@10; missed L-R@11	-0.00255235	1368.58	685.298	1368.58	685.299	2	2	1.1.1.1286.19	10	0	15.1093	868.13	815.83	15.12	0.09	941.277	0.0001	0.0001	FALSE	0
216.006	1	1	tr|E8XFF1|E8XFF1_SALT4	Secreted effector protein OS=Salmonella typhimurium (strain 4/74) OX=909946 GN=sifA PE=4 SV=1	100	93.7	31.3	IMDQNEENELLR	Cation:Na(E)@9; Arg-loss@C-term		missed L-L@10; missed L-R@11	-0.00348055	1368.58	685.298	1368.58	685.299	2	1	1.1.1.1286.19	10	0	15.1093	868.13	815.83	15.12	0.09	941.277	0.0001	0.0001	FALSE	0
221.001	1	1	tr|E8XFF1|E8XFF1_SALT4	Secreted effector protein OS=Salmonella typhimurium (strain 4/74) OX=909946 GN=sifA PE=4 SV=1	100	76.5	60.3	IMDQNEENELL	Oxidation(M)@2; Deamidated(Q)@4; Oxidation(N)@5	Oxidation(N)@104	missed L-L@10	0.0493826	1379.63	690.82	1379.58	690.795	2	2	2.1.1.1330.20	12	0	15.0985	806.77	662.77	15.12	0.13	1106.33	0.0001	0.0001	FALSE	0
221.002	1	1	tr|E8XFF1|E8XFF1_SALT4	Secreted effector protein OS=Salmonella typhimurium (strain 4/74) OX=909946 GN=sifA PE=4 SV=1	100	76.5	68.72	IMDQNEENELL	Oxidation(M)@2; Oxidation(N)@5; Deamidated(N)@8	Oxidation(N)@104	missed L-L@10	0.0493826	1379.63	690.82	1379.58	690.795	2	4	1.1.1.1216.18	10	0	13.5893	707.12	549.11	13.62	0.09	3175.54	0.0003	0.0001	FALSE	1
232.001	1	1	tr|E8XFF1|E8XFF1_SALT4	Secreted effector protein OS=Salmonella typhimurium (strain 4/74) OX=909946 GN=sifA PE=4 SV=1	100	44.6	31.17	IMDQNEENELL	Cation:K(E)@9		missed L-L@10	-0.00563983	1384.55	693.284	1384.56	693.286	2	5	1.1.1.1216.18	10	0	13.5893	707.12	549.11	13.62	0.09	3175.54	0.0003	0.0001	FALSE	0
232.002	1	1	tr|E8XFF1|E8XFF1_SALT4	Secreted effector protein OS=Salmonella typhimurium (strain 4/74) OX=909946 GN=sifA PE=4 SV=1	100	44.6	31.17	IMDQNEENELL	Cation:K(E)@7		missed L-L@10	-0.00563983	1384.55	693.284	1384.56	693.286	2	2	2.1.1.1331.15	7	0.0016	15.1158	494.64	446.09	15.12	0.09	818.439	0.0002	0.0001	FALSE	1
226.001	1	1	tr|E8XFF1|E8XFF1_SALT4	Secreted effector protein OS=Salmonella typhimurium (strain 4/74) OX=909946 GN=sifA PE=4 SV=1	100	68.7	68.72	IMDQNEENELL	Oxidation(M)@2; Cation:Na(E)@9		missed L-L@10	-0.00105714	1384.58	693.296	1384.58	693.297	2	2	2.1.1.1331.15	7	0.0016	15.1158	494.64	446.09	15.12	0.09	818.439	0.0002	0.0001	FALSE	0
226.002	1	1	tr|E8XFF1|E8XFF1_SALT4	Secreted effector protein OS=Salmonella typhimurium (strain 4/74) OX=909946 GN=sifA PE=4 SV=1	100	68.7	60.39	IMDQNEENELL	Oxidation(M)@2; Cation:Na(E)@7		missed L-L@10	-0.00415652	1384.58	693.295	1384.58	693.297	2	2	1.1.1.1217.19	8	0.0002	13.6123	268.92	252.72	13.6	0.11	376.78	0.0001	0	FALSE	1
226.003	1	1	tr|E8XFF1|E8XFF1_SALT4	Secreted effector protein OS=Salmonella typhimurium (strain 4/74) OX=909946 GN=sifA PE=4 SV=1	100	68.7	32.62	IMDQNEENELL	Oxidation(M)@2; Cation:Na(E)@6		missed L-L@10	-0.00415652	1384.58	693.295	1384.58	693.297	2	2	2.1.1.1263.18	8	0.0002	13.6439	334.59	270.05	13.63	0.09	438.03	0.0001	0	FALSE	0
224.001	1	1	tr|E8XFF1|E8XFF1_SALT4	Secreted effector protein OS=Salmonella typhimurium (strain 4/74) OX=909946 GN=sifA PE=4 SV=1	100	72.7	72.68	IMDQNEENELLR	Dethiomethyl(M)@2; Ammonia-loss(N)@8		missed L-L@10; missed L-R@11	0.0037659	1437.68	480.233	1437.67	480.232	2	2	2.1.1.1263.18	7	0.0002	13.6439	334.59	270.05	13.63	0.09	438.03	0.0001	0	FALSE	0
195.001	1	1	tr|E8XFF1|E8XFF1_SALT4	Secreted effector protein OS=Salmonella typhimurium (strain 4/74) OX=909946 GN=sifA PE=4 SV=1	100	99	99	IMDQNEENELLR	Dethiomethyl(M)@2		missed L-L@10; missed L-R@11	-0.00062859	1454.7	485.907	1454.7	485.907	3	1	1.1.1.1013.7	7	0	9.16398	508.61	491.41	9.18	0.04	157.066	0.0001	0.0001	FALSE	1
200.001	1	1	tr|E8XFF1|E8XFF1_SALT4	Secreted effector protein OS=Salmonella typhimurium (strain 4/74) OX=909946 GN=sifA PE=4 SV=1	100	99	99	IMDQNEENELLR	Methyl(L)@11; Arg->Orn(R)@12	Methyl(L)@110	missed L-L@10; missed L-R@11	-0.00556603	1474.69	738.353	1474.7	738.356	3	6	2.1.1.1060.7	11	0.0098	9.2254	30855.9	21583	9.2	0.04	574.063	0.0052	0.0032	FALSE	1
200.002	1	1	tr|E8XFF1|E8XFF1_SALT4	Secreted effector protein OS=Salmonella typhimurium (strain 4/74) OX=909946 GN=sifA PE=4 SV=1	100	99	56.89	IMDQNEENELLR	Methyl(L)@10; Arg->Orn(R)@12	Methyl(L)@109	missed L-L@10; missed L-R@11	0.00364331	1474.7	738.358	1474.7	738.356	2	4	3.1.1.920.18	17	0	12.0622	1359.77	1265.6	12.07	0.07	908.342	0.0002	0.0001	FALSE	1
200.003	1	1	tr|E8XFF1|E8XFF1_SALT4	Secreted effector protein OS=Salmonella typhimurium (strain 4/74) OX=909946 GN=sifA PE=4 SV=1	100	99	31.48	IMDQNEENELLR	Methyl(E)@9; Arg->Orn(R)@12	Methyl(E)@108	missed L-L@10; missed L-R@11	0.00068858	1474.7	738.356	1474.7	738.356	2	3	2.1.1.1192.19	13	0	12.1035	1373.19	815.79	12.13	0.07	780.88	0.0002	0.0001	FALSE	0
200.004	1	1	tr|E8XFF1|E8XFF1_SALT4	Secreted effector protein OS=Salmonella typhimurium (strain 4/74) OX=909946 GN=sifA PE=4 SV=1	100	99	31.48	IMDQNEENELLR	Methyl(E)@7; Arg->Orn(R)@12	Methyl(E)@106	missed L-L@10; missed L-R@11	0.00068858	1474.7	738.356	1474.7	738.356	2	1	2.1.1.1196.20	9	0	12.1922	1373.19	264.08	12.13	0.07	534.789	0.0002	0.0001	FALSE	0
200.005	1	1	tr|E8XFF1|E8XFF1_SALT4	Secreted effector protein OS=Salmonella typhimurium (strain 4/74) OX=909946 GN=sifA PE=4 SV=1	100	99	31.3	IMDQNEENELLR	Methyl(N)@8; Arg->Orn(R)@12	Methyl(N)@107	missed L-L@10; missed L-R@11	0.00068858	1474.7	738.356	1474.7	738.356	2	1	2.1.1.1196.20	9	0	12.1922	1373.19	264.08	12.13	0.07	534.789	0.0002	0.0001	FALSE	0
212.001	1	1	tr|E8XFF1|E8XFF1_SALT4	Secreted effector protein OS=Salmonella typhimurium (strain 4/74) OX=909946 GN=sifA PE=4 SV=1	100	97	74.46	IMDQNEENELLR	Dehydrated(D)@3		missed L-L@10; missed L-R@11	-0.00342425	1484.69	743.352	1484.69	743.354	2	1	2.1.1.1196.20	9	0	12.1922	1373.19	264.08	12.13	0.07	534.789	0.0002	0.0001	FALSE	0
212.002	1	1	tr|E8XFF1|E8XFF1_SALT4	Secreted effector protein OS=Salmonella typhimurium (strain 4/74) OX=909946 GN=sifA PE=4 SV=1	100	97	77.49	IMDQNEENELLR	Dehydrated(E)@7		missed L-L@10; missed L-R@11	-0.000236595	1484.69	743.354	1484.69	743.354	2	5	3.1.1.923.18	9	0.0022	12.1281	1564.39	1053.18	12.16	0.04	840.077	0.0003	0.0002	FALSE	1
212.003	1	1	tr|E8XFF1|E8XFF1_SALT4	Secreted effector protein OS=Salmonella typhimurium (strain 4/74) OX=909946 GN=sifA PE=4 SV=1	100	97	77.49	IMDQNEENELLR	Dehydrated(E)@6		missed L-L@10; missed L-R@11	-0.000236595	1484.69	743.354	1484.69	743.354	2	1	2.1.1.1197.20	12	0.0019	12.2142	777.7	728.97	12.22	0.04	1051.58	0.0001	0.0001	FALSE	0
198.001	1	1	tr|E8XFF1|E8XFF1_SALT4	Secreted effector protein OS=Salmonella typhimurium (strain 4/74) OX=909946 GN=sifA PE=4 SV=1	100	99	99	IMDQNEENELLR	Ammonia-loss(N)@5		missed L-L@10; missed L-R@11	-0.000862876	1485.68	743.845	1485.68	743.846	2	4	2.1.1.1197.20	11	0.0019	12.2142	777.7	728.97	12.22	0.04	1051.58	0.0001	0.0001	FALSE	0
198.002	1	1	tr|E8XFF1|E8XFF1_SALT4	Secreted effector protein OS=Salmonella typhimurium (strain 4/74) OX=909946 GN=sifA PE=4 SV=1	100	99	98.43	IMDQNEENELLR	Ammonia-loss(N)@8		missed L-L@10; missed L-R@11	-0.000823029	1485.68	496.233	1485.68	496.233	2	6	2.1.1.1242.19	16	0.001	13.1842	2278.94	2127.14	13.19	0.07	1934.64	0.0004	0.0002	FALSE	1
198.003	1	1	tr|E8XFF1|E8XFF1_SALT4	Secreted effector protein OS=Salmonella typhimurium (strain 4/74) OX=909946 GN=sifA PE=4 SV=1	100	99	53.77	IMDQNEENELLR	Deamidated(N)@5; Dehydrated(E)@7		missed L-L@10; missed L-R@11	-0.000823029	1485.68	496.233	1485.68	496.233	3	12	2.1.1.1209.2	14	0.001	12.4576	10681.3	6145.95	12.41	0.06	345.582	0.0018	0.0011	FALSE	0
198.004	1	1	tr|E8XFF1|E8XFF1_SALT4	Secreted effector protein OS=Salmonella typhimurium (strain 4/74) OX=909946 GN=sifA PE=4 SV=1	100	99	53.77	IMDQNEENELLR	Deamidated(N)@5; Dehydrated(E)@6		missed L-L@10; missed L-R@11	-0.000823029	1485.68	496.233	1485.68	496.233	3	6	2.1.1.1209.2	14	0.0004	12.4576	10681.3	6145.95	12.41	0.06	345.582	0.0018	0.0011	FALSE	0
198.005	1	1	tr|E8XFF1|E8XFF1_SALT4	Secreted effector protein OS=Salmonella typhimurium (strain 4/74) OX=909946 GN=sifA PE=4 SV=1	100	99	58.97	IMDQNEENELLR	Deamidated(N)@8; Dehydrated(E)@9		missed L-L@10; missed L-R@11	-0.000801314	1485.68	496.233	1485.68	496.233	3	6	2.1.1.1209.2	15	0.0004	12.4576	10681.3	6145.95	12.41	0.06	345.582	0.0018	0.0011	FALSE	0
198.006	1	1	tr|E8XFF1|E8XFF1_SALT4	Secreted effector protein OS=Salmonella typhimurium (strain 4/74) OX=909946 GN=sifA PE=4 SV=1	100	99	53.77	IMDQNEENELLR	Dehydrated(E)@7; Deamidated(N)@8		missed L-L@10; missed L-R@11	-0.000823029	1485.68	496.233	1485.68	496.233	3	10	3.1.1.936.2	10	0.0004	12.3971	8155.99	4760.86	12.35	0.06	122.875	0.0014	0.0008	FALSE	0
198.007	1	1	tr|E8XFF1|E8XFF1_SALT4	Secreted effector protein OS=Salmonella typhimurium (strain 4/74) OX=909946 GN=sifA PE=4 SV=1	100	99	50.77	IMDQNEENELLR	Deamidated(Q)@4; Dehydrated(E)@6		missed L-L@10; missed L-R@11	-0.000823029	1485.68	496.233	1485.68	496.233	3	9	2.1.1.1209.2	14	0.0004	12.4576	10681.3	6145.95	12.41	0.06	345.582	0.0018	0.0011	FALSE	0
198.008	1	1	tr|E8XFF1|E8XFF1_SALT4	Secreted effector protein OS=Salmonella typhimurium (strain 4/74) OX=909946 GN=sifA PE=4 SV=1	100	99	31.48	IMDQNEENELLR	Deamidated(Q)@4; Dehydrated(E)@7		missed L-L@10; missed L-R@11	-0.000823029	1485.68	496.233	1485.68	496.233	3	2	2.1.1.1209.2	14	0.0002	12.4576	10681.3	6145.95	12.41	0.06	345.582	0.0018	0.0011	FALSE	0
207.001	1	1	tr|E8XFF1|E8XFF1_SALT4	Secreted effector protein OS=Salmonella typhimurium (strain 4/74) OX=909946 GN=sifA PE=4 SV=1	100	99	99	IMDQNEENELLR	Oxidation(M)@2; Dehydrated(D)@3		missed L-L@10; missed L-R@11	0.00895589	1500.7	751.356	1500.69	751.351	3	2	2.1.1.1209.2	13	0.0002	12.4576	10681.3	6145.95	12.41	0.06	345.582	0.0018	0.0011	FALSE	0
207.002	1	1	tr|E8XFF1|E8XFF1_SALT4	Secreted effector protein OS=Salmonella typhimurium (strain 4/74) OX=909946 GN=sifA PE=4 SV=1	100	99	55.1	IMDQNEENELLR	Oxidation(M)@2; Dehydrated(E)@6		missed L-L@10; missed L-R@11	0.00895589	1500.7	751.356	1500.69	751.351	2	3	3.1.1.863.5	14	0.0004	10.8207	233.4	227.16	10.82	0.04	397.525	0	0	FALSE	1
203.001	1	1	tr|E8XFF1|E8XFF1_SALT4	Secreted effector protein OS=Salmonella typhimurium (strain 4/74) OX=909946 GN=sifA PE=4 SV=1	100	99	92.62	IMDQNEENELLR	Oxidation(M)@2; Ammonia-loss(N)@5		missed L-L@10; missed L-R@11	0.00164404	1501.67	751.844	1501.67	751.843	2	2	3.1.1.863.5	13	0.0003	10.8207	233.4	227.16	10.82	0.04	397.525	0	0	FALSE	0
203.002	1	1	tr|E8XFF1|E8XFF1_SALT4	Secreted effector protein OS=Salmonella typhimurium (strain 4/74) OX=909946 GN=sifA PE=4 SV=1	100	99	87.97	IMDQNEENELLR	Oxidation(M)@2; Ammonia-loss(N)@8		missed L-L@10; missed L-R@11	-0.000502142	1501.67	501.564	1501.67	501.565	2	3	3.1.1.913.17	11	0.0002	11.9081	711.82	709.87	11.91	0.07	439.292	0.0001	0.0001	FALSE	1
203.003	1	1	tr|E8XFF1|E8XFF1_SALT4	Secreted effector protein OS=Salmonella typhimurium (strain 4/74) OX=909946 GN=sifA PE=4 SV=1	100	99	51.83	IMDQNEENELLR	Oxidation(M)@2; Deamidated(N)@5; Dehydrated(E)@7		missed L-L@10; missed L-R@11	-0.000502142	1501.67	501.564	1501.67	501.565	3	4	2.1.1.1142.6	8	0.0002	11.0019	2828.18	2687.59	11.02	0.04	360.827	0.0005	0.0003	FALSE	0
203.004	1	1	tr|E8XFF1|E8XFF1_SALT4	Secreted effector protein OS=Salmonella typhimurium (strain 4/74) OX=909946 GN=sifA PE=4 SV=1	100	99	58.97	IMDQNEENELLR	Oxidation(M)@2; Deamidated(N)@5; Dehydrated(E)@6		missed L-L@10; missed L-R@11	0.00164404	1501.67	751.844	1501.67	751.843	3	4	2.1.1.1142.6	7	0.0001	11.0019	2828.18	2687.59	11.02	0.04	360.827	0.0005	0.0003	FALSE	0
203.005	1	1	tr|E8XFF1|E8XFF1_SALT4	Secreted effector protein OS=Salmonella typhimurium (strain 4/74) OX=909946 GN=sifA PE=4 SV=1	100	99	51.83	IMDQNEENELLR	Oxidation(M)@2; Dehydrated(E)@7; Deamidated(N)@8		missed L-L@10; missed L-R@11	-0.000502142	1501.67	501.564	1501.67	501.565	2	3	3.1.1.913.17	11	0.0001	11.9081	711.82	709.87	11.91	0.07	439.292	0.0001	0.0001	FALSE	0
203.006	1	1	tr|E8XFF1|E8XFF1_SALT4	Secreted effector protein OS=Salmonella typhimurium (strain 4/74) OX=909946 GN=sifA PE=4 SV=1	100	99	51.83	IMDQNEENELLR	Oxidation(M)@2; Dehydrated(E)@6; Deamidated(N)@8		missed L-L@10; missed L-R@11	-0.000502142	1501.67	501.564	1501.67	501.565	3	2	2.1.1.1142.6	8	0.0001	11.0019	2828.18	2687.59	11.02	0.04	360.827	0.0005	0.0003	FALSE	0
203.007	1	1	tr|E8XFF1|E8XFF1_SALT4	Secreted effector protein OS=Salmonella typhimurium (strain 4/74) OX=909946 GN=sifA PE=4 SV=1	100	99	51.83	IMDQNEENELLR	Oxidation(M)@2; Deamidated(N)@8; Dehydrated(E)@9		missed L-L@10; missed L-R@11	-0.000502142	1501.67	501.564	1501.67	501.565	3	2	2.1.1.1142.6	8	0.0001	11.0019	2828.18	2687.59	11.02	0.04	360.827	0.0005	0.0003	FALSE	0
203.008	1	1	tr|E8XFF1|E8XFF1_SALT4	Secreted effector protein OS=Salmonella typhimurium (strain 4/74) OX=909946 GN=sifA PE=4 SV=1	100	99	48.02	IMDQNEENELLR	Oxidation(M)@2; Deamidated(Q)@4; Dehydrated(E)@7		missed L-L@10; missed L-R@11	-0.000502142	1501.67	501.564	1501.67	501.565	3	1	2.1.1.1142.6	7	0.0001	11.0019	2828.18	2687.59	11.02	0.04	360.827	0.0005	0.0003	FALSE	0
236.001	1	1	tr|E8XFF1|E8XFF1_SALT4	Secreted effector protein OS=Salmonella typhimurium (strain 4/74) OX=909946 GN=sifA PE=4 SV=1	100	22.3	22.33	IMDQNEENELLR	Deamidated(N)@5; Deamidated(N)@8		missed L-L@10; missed L-R@11	-0.13295	1504.54	753.277	1504.67	753.343	3	1	2.1.1.1142.6	7	0	11.0019	2828.18	2687.59	11.02	0.04	360.827	0.0005	0.0003	FALSE	0
209.001	1	1	tr|E8XFF1|E8XFF1_SALT4	Secreted effector protein OS=Salmonella typhimurium (strain 4/74) OX=909946 GN=sifA PE=4 SV=1	100	98.4	98.43	IMDQNEENELLR	Deamidated(Q)@4; Deamidated(N)@5; Deamidated(R)@12	Deamidated(R)@111	missed L-L@10; missed L-R@11	0.0339889	1505.69	753.852	1505.66	753.835	2	1	3.1.1.1222.14	7	0.0023	18.6489	18.4375	18.4375			193.992	0	0	FALSE	1
209.002	1	1	tr|E8XFF1|E8XFF1_SALT4	Secreted effector protein OS=Salmonella typhimurium (strain 4/74) OX=909946 GN=sifA PE=4 SV=1	100	98.4	80.89	IMDQNEENELLR	Deamidated(Q)@4; Deamidated(N)@5; Deamidated(N)@8		missed L-L@10; missed L-R@11	0.0339889	1505.69	753.852	1505.66	753.835	2	1	1.1.1.1125.19	14	0.0001	11.6084	1103.83	1067.88	11.61	0.04	1410.78	0.0002	0.0001	FALSE	1
209.003	1	1	tr|E8XFF1|E8XFF1_SALT4	Secreted effector protein OS=Salmonella typhimurium (strain 4/74) OX=909946 GN=sifA PE=4 SV=1	100	98.4	53.04	IMDQNEENELLR	Deamidated(Q)@4; Deamidated(N)@8; Deamidated(R)@12	Deamidated(R)@111	missed L-L@10; missed L-R@11	0.0339889	1505.69	753.852	1505.66	753.835	2	1	1.1.1.1125.19	13	0.004	11.6084	1103.83	1067.88	11.61	0.04	1410.78	0.0002	0.0001	FALSE	0
223.001	1	1	tr|E8XFF1|E8XFF1_SALT4	Secreted effector protein OS=Salmonella typhimurium (strain 4/74) OX=909946 GN=sifA PE=4 SV=1	100	72.7	72.68	IMDQNEENELLR	Deamidated(Q)@4; Deamidated(N)@5; Deamidated(N)@8; Deamidated(R)@12	Deamidated(R)@111	missed L-L@10; missed L-R@11	0.178205	1506.82	503.28	1506.64	503.22	2	1	1.1.1.1125.19	13	0.0001	11.6084	1103.83	1067.88	11.61	0.04	1410.78	0.0002	0.0001	FALSE	0
217.001	1	1	tr|E8XFF1|E8XFF1_SALT4	Secreted effector protein OS=Salmonella typhimurium (strain 4/74) OX=909946 GN=sifA PE=4 SV=1	100	93.5	93.52	IMDQNEENELLR	Methyl(I)@1; Oxidation(M)@2; Dehydrated(D)@3	Methyl(I)@100	missed L-L@10; missed L-R@11	-0.0108088	1514.69	758.354	1514.7	758.359	3	1	1.1.1.1125.11	9	0	11.6012	598.18	547.69	11.59	0.17	841.327	0.0001	0.0001	FALSE	1
217.002	1	1	tr|E8XFF1|E8XFF1_SALT4	Secreted effector protein OS=Salmonella typhimurium (strain 4/74) OX=909946 GN=sifA PE=4 SV=1	100	93.5	44.61	IMDQNEENELLR	Oxidation(M)@2; Dehydrated(D)@3; Methyl(Q)@4	Methyl(Q)@103	missed L-L@10; missed L-R@11	-0.0108088	1514.69	758.354	1514.7	758.359	2	1	1.1.1.1314.17	13	0	15.7209	151.58	134.94	15.73	0.07	541.652	0	0	FALSE	1
214.001	1	1	tr|E8XFF1|E8XFF1_SALT4	Secreted effector protein OS=Salmonella typhimurium (strain 4/74) OX=909946 GN=sifA PE=4 SV=1	100	95.6	95.56	IMDQNEENELLR	Methyl(E)@7	Methyl(E)@106	missed L-L@10; missed L-R@11	-0.00202009	1516.72	759.366	1516.72	759.367	2	1	1.1.1.1314.17	12	0	15.7209	151.58	134.94	15.73	0.07	541.652	0	0	FALSE	0
214.002	1	1	tr|E8XFF1|E8XFF1_SALT4	Secreted effector protein OS=Salmonella typhimurium (strain 4/74) OX=909946 GN=sifA PE=4 SV=1	100	95.6	64.42	IMDQNEENELLR	Methyl(N)@8	Methyl(N)@107	missed L-L@10; missed L-R@11	0.000506327	1516.72	759.367	1516.72	759.367	2	3	1.1.1.1249.20	13	0.001	14.3056	248.4	244.88	14.31	0.07	540.077	0	0	FALSE	1
214.003	1	1	tr|E8XFF1|E8XFF1_SALT4	Secreted effector protein OS=Salmonella typhimurium (strain 4/74) OX=909946 GN=sifA PE=4 SV=1	100	95.6	3.811	IMDQNEENELLR	Methyl(E)@9	Methyl(E)@108	missed L-L@10; missed L-R@11	-0.00202009	1516.72	759.366	1516.72	759.367	2	3	3.1.1.1021.20	10	0.0005	14.2577	228.7	215.14	14.24	0.04	512.577	0	0	FALSE	0
214.004	1	1	tr|E8XFF1|E8XFF1_SALT4	Secreted effector protein OS=Salmonella typhimurium (strain 4/74) OX=909946 GN=sifA PE=4 SV=1	100	95.6	3.856	IMDQNEENELLR	Methyl(E)@6	Methyl(E)@105	missed L-L@10; missed L-R@11	-0.00202009	1516.72	759.366	1516.72	759.367	2	3	1.1.1.1249.20	11	0.001	14.3056	248.4	244.88	14.31	0.07	540.077	0	0	FALSE	0
210.001	1	1	tr|E8XFF1|E8XFF1_SALT4	Secreted effector protein OS=Salmonella typhimurium (strain 4/74) OX=909946 GN=sifA PE=4 SV=1	100	97.6	97.64	IMDQNEENELLR	Methyl(D)@3	Methyl(D)@102	missed L-L@10; missed L-R@11	0.00225242	1516.72	759.368	1516.72	759.367	2	2	1.1.1.1249.20	12	0.001	14.3056	248.4	244.88	14.31	0.07	540.077	0	0	FALSE	0
210.002	1	1	tr|E8XFF1|E8XFF1_SALT4	Secreted effector protein OS=Salmonella typhimurium (strain 4/74) OX=909946 GN=sifA PE=4 SV=1	101	97.6	86.46	MDQNEENELLR	Lys-add@N-term		cleaved I-M@N-term; missed L-L@9; missed L-R@10	0.00872468	1517.72	759.869	1517.71	759.865	2	1	1.1.1.1150.21	14	0.001	12.1571	682.8	450.49	12.13	0.07	643.53	0.0001	0.0001	FALSE	1
210.003	1	1	tr|E8XFF1|E8XFF1_SALT4	Secreted effector protein OS=Salmonella typhimurium (strain 4/74) OX=909946 GN=sifA PE=4 SV=1	100	97.6	74.3	IMDQNEENELLR	Methyl(D)@3; Deamidated(N)@5	Methyl(D)@102	missed L-L@10; missed L-R@11	0.0196209	1517.72	759.869	1517.7	759.859	2	3	1.1.1.1149.20	10	0.0006	12.1342	623.15	618.57	12.12	0.07	1719.34	0.0038	0.0001	FALSE	0
210.004	1	1	tr|E8XFF1|E8XFF1_SALT4	Secreted effector protein OS=Salmonella typhimurium (strain 4/74) OX=909946 GN=sifA PE=4 SV=1	100	97.6	63.89	IMDQNEENELLR	Methyl(D)@3; Deamidated(Q)@4	Methyl(D)@102	missed L-L@10; missed L-R@11	0.0196209	1517.72	759.869	1517.7	759.859	2	2	2.1.1.1194.18	11	0.0002	12.1464	678.02	666.59	12.13	0.07	1797.04	0.0001	0.0001	FALSE	0
210.005	1	1	tr|E8XFF1|E8XFF1_SALT4	Secreted effector protein OS=Salmonella typhimurium (strain 4/74) OX=909946 GN=sifA PE=4 SV=1	100	97.6	43.4	IMDQNEENELLR	Methyl(I)@1; Deamidated(Q)@4	Methyl(I)@100	missed L-L@10; missed L-R@11	0.0196209	1517.72	759.869	1517.7	759.859	2	3	2.1.1.1194.18	11	0.0001	12.1464	678.02	666.59	12.13	0.07	1797.04	0.0001	0.0001	FALSE	0
210.006	1	1	tr|E8XFF1|E8XFF1_SALT4	Secreted effector protein OS=Salmonella typhimurium (strain 4/74) OX=909946 GN=sifA PE=4 SV=1	100	97.6	31.76	IMDQNEENELLR	Methyl(I)@1; Deamidated(N)@5	Methyl(I)@100	missed L-L@10; missed L-R@11	0.0196209	1517.72	759.869	1517.7	759.859	2	3	2.1.1.1194.18	10	0	12.1464	678.02	666.59	12.13	0.07	1797.04	0.0001	0.0001	FALSE	0
210.007	1	1	tr|E8XFF1|E8XFF1_SALT4	Secreted effector protein OS=Salmonella typhimurium (strain 4/74) OX=909946 GN=sifA PE=4 SV=1	100	97.6	3.856	IMDQNEENELLR	Methyl+Deamidated(Q)@4	Methyl+Deamidated(Q)@103	missed L-L@10; missed L-R@11	0.0199581	1517.72	759.869	1517.7	759.859	2	1	2.1.1.1194.18	10	0	12.1464	678.02	666.59	12.13	0.07	1797.04	0.0001	0.0001	FALSE	0
210.008	1	1	tr|E8XFF1|E8XFF1_SALT4	Secreted effector protein OS=Salmonella typhimurium (strain 4/74) OX=909946 GN=sifA PE=4 SV=1	100	97.6	16.06	IMDQNEENELLR	Methyl(D)@3; Deamidated(N)@8	Methyl(D)@102	missed L-L@10; missed L-R@11	0.0196209	1517.72	759.869	1517.7	759.859	2	2	1.1.1.1149.20	10	0.0001	12.1342	623.15	618.57	12.12	0.07	1719.34	0.0001	0.0001	FALSE	0
218.001	1	1	tr|E8XFF1|E8XFF1_SALT4	Secreted effector protein OS=Salmonella typhimurium (strain 4/74) OX=909946 GN=sifA PE=4 SV=1	100	88.6	88.56	IMDQNEENELLR	Cation:Na(E)@6		missed L-L@10; missed L-R@11	-0.00503539	1524.68	763.347	1524.69	763.35	2	1	2.1.1.1194.18	10	0.0002	12.1464	678.02	666.59	12.13	0.07	1797.04	0.0001	0.0001	FALSE	0
218.002	1	1	tr|E8XFF1|E8XFF1_SALT4	Secreted effector protein OS=Salmonella typhimurium (strain 4/74) OX=909946 GN=sifA PE=4 SV=1	100	88.6	34.2	IMDQNEENELLR	Cation:Na(E)@7		missed L-L@10; missed L-R@11	-0.00503539	1524.68	763.347	1524.69	763.35	2	1	3.1.1.934.10	12	0.0014	12.3664	606.53	588.72	12.35	0.06	740.713	0.0001	0.0001	FALSE	1
205.001	1	1	tr|E8XFF1|E8XFF1_SALT4	Secreted effector protein OS=Salmonella typhimurium (strain 4/74) OX=909946 GN=sifA PE=4 SV=1	100	99	85.47	IMDQNEENELLR	Formyl@N-term		missed L-L@10; missed L-R@11	-0.104605	1530.59	766.304	1530.7	766.357	2	1	3.1.1.934.10	11	0.0014	12.3664	606.53	588.72	12.35	0.06	740.713	0.0001	0.0001	FALSE	0
231.001	1	1	tr|E8XFF1|E8XFF1_SALT4	Secreted effector protein OS=Salmonella typhimurium (strain 4/74) OX=909946 GN=sifA PE=4 SV=1	100	45.6	45.58	IMDQNEENELLR	Methyl(I)@1; Oxidation(M)@2	Methyl(I)@100	missed L-L@10; missed L-R@11	-0.00142806	1532.71	767.364	1532.71	767.364	2	4	2.1.1.1416.19	10	0.0019	16.982	650.58	650.35	16.99	0.15	1071.28	0.0001	0.0001	FALSE	1
231.002	1	1	tr|E8XFF1|E8XFF1_SALT4	Secreted effector protein OS=Salmonella typhimurium (strain 4/74) OX=909946 GN=sifA PE=4 SV=1	100	45.6	34.73	IMDQNEENELLR	Oxidation(M)@2; Methyl(D)@3	Methyl(D)@102	missed L-L@10; missed L-R@11	-0.00142806	1532.71	767.364	1532.71	767.364	2	3	2.1.1.1253.20	9	0	13.4259	272.1	262.28	13.43	0.07	521.196	0	0	FALSE	1
199.001	1	1	tr|E8XFF1|E8XFF1_SALT4	Secreted effector protein OS=Salmonella typhimurium (strain 4/74) OX=909946 GN=sifA PE=4 SV=1	100	99	99	IMDQNEENELLR	Dioxidation(M)@2	Dioxidation(M)@101	missed L-L@10; missed L-R@11	-0.00255375	1534.69	768.353	1534.69	768.354	2	1	2.1.1.1253.20	8	0.0002	13.4259	272.1	262.28	13.43	0.07	521.196	0	0	FALSE	0
225.001	1	1	tr|E8XFF1|E8XFF1_SALT4	Secreted effector protein OS=Salmonella typhimurium (strain 4/74) OX=909946 GN=sifA PE=4 SV=1	100	70.9	70.92	IMDQNEENELLR	Cation:K(E)@6		missed L-L@10; missed L-R@11	-0.0103281	1540.65	514.557	1540.66	514.56	2	6	1.1.1.1112.21	19	0.0099	11.3265	2536.75	1828.9	11.35	0.04	1443.34	0.0004	0.0003	FALSE	1
225.002	1	1	tr|E8XFF1|E8XFF1_SALT4	Secreted effector protein OS=Salmonella typhimurium (strain 4/74) OX=909946 GN=sifA PE=4 SV=1	100	70.9	33.24	IMDQNEENELLR	Cation:K(E)@7		missed L-L@10; missed L-R@11	-0.0103281	1540.65	514.557	1540.66	514.56	3	2	2.1.1.1206.6	8	0.0021	12.3952	2398.28	1853.11	12.41	0.06	1248.44	0.0004	0.0002	FALSE	1
225.003	1	1	tr|E8XFF1|E8XFF1_SALT4	Secreted effector protein OS=Salmonella typhimurium (strain 4/74) OX=909946 GN=sifA PE=4 SV=1	100	70.9	32.62	IMDQNEENELLR	Cation:K(D)@3		missed L-L@10; missed L-R@11	-0.0103281	1540.65	514.557	1540.66	514.56	3	1	2.1.1.1206.6	7	0.0021	12.3952	2398.28	1853.11	12.41	0.06	1248.44	0.0004	0.0002	FALSE	0
197.001	1	1	tr|E8XFF1|E8XFF1_SALT4	Secreted effector protein OS=Salmonella typhimurium (strain 4/74) OX=909946 GN=sifA PE=4 SV=1	100	99	99	IMDQNEENELLR	Carbamyl(M)@2		missed L-L@10; missed L-R@11	0.00162573	1545.71	773.863	1545.71	773.862	3	2	2.1.1.1206.6	7	0.0015	12.3952	2398.28	1853.11	12.41	0.06	1248.44	0.0004	0.0002	FALSE	0
197.002	1	1	tr|E8XFF1|E8XFF1_SALT4	Secreted effector protein OS=Salmonella typhimurium (strain 4/74) OX=909946 GN=sifA PE=4 SV=1	100	99	64.89	IMDQNEENELLR	Carbamyl@N-term		missed L-L@10; missed L-R@11	0.00162573	1545.71	773.863	1545.71	773.862	2	8	3.1.1.876.21	19	0.001	11.1031	4584.8	3168.97	11.13	0.07	2196.89	0.0008	0.0005	FALSE	1
197.003	1	1	tr|E8XFF1|E8XFF1_SALT4	Secreted effector protein OS=Salmonella typhimurium (strain 4/74) OX=909946 GN=sifA PE=4 SV=1	101	99	74.18	MDQNEENELLR	Arg-add@N-term		cleaved I-M@N-term; missed L-L@9; missed L-R@10	-0.0143989	1545.71	516.243	1545.72	516.247	2	8	3.1.1.876.21	18	0.0059	11.1031	4584.8	3168.97	11.13	0.07	2196.89	0.0008	0.0005	FALSE	0
213.001	1	1	tr|E8XFF1|E8XFF1_SALT4	Secreted effector protein OS=Salmonella typhimurium (strain 4/74) OX=909946 GN=sifA PE=4 SV=1	100	96.2	77.49	IMDQNEENELLR	Deamidated(Q)@4; Methyl(N)@5; Cation:K(E)@6	Methyl(N)@104	missed L-L@10; missed L-R@11	-0.0441782	1555.61	519.546	1555.66	519.56	3	1	1.1.1.1109.13	9	0.0006	11.2532	1624.4	373.48	11.19	0.07	258.13	0.01	0.0002	FALSE	0
213.002	1	1	tr|E8XFF1|E8XFF1_SALT4	Secreted effector protein OS=Salmonella typhimurium (strain 4/74) OX=909946 GN=sifA PE=4 SV=1	100	96.2	80.46	IMDQNEENELLR	Cation:K(D)@3; Methyl(Q)@4; Deamidated(N)@5	Methyl(Q)@103	missed L-L@10; missed L-R@11	-0.0441782	1555.61	519.546	1555.66	519.56	3	12	2.1.1.1208.4	16	0	12.4466	139924	122941	12.43	0.09	3357.18	0.0235	0.0146	FALSE	1
213.003	1	1	tr|E8XFF1|E8XFF1_SALT4	Secreted effector protein OS=Salmonella typhimurium (strain 4/74) OX=909946 GN=sifA PE=4 SV=1	100	96.2	80.94	IMDQNEENELLR	Cation:K(D)@3; Deamidated(Q)@4; Methyl(N)@5	Methyl(N)@104	missed L-L@10; missed L-R@11	-0.0397632	1555.62	519.547	1555.66	519.56	3	12	2.1.1.1208.4	16	0	12.4466	139924	122941	12.43	0.09	3357.18	0.0235	0.0146	FALSE	0
213.004	1	1	tr|E8XFF1|E8XFF1_SALT4	Secreted effector protein OS=Salmonella typhimurium (strain 4/74) OX=909946 GN=sifA PE=4 SV=1	100	96.2	60.3	IMDQNEENELLR	Deamidated(N)@5; Cation:K(E)@6; Methyl(E)@7	Methyl(E)@106	missed L-L@10; missed L-R@11	-0.0397632	1555.62	519.547	1555.66	519.56	3	11	1.1.1.1160.10	14	0	12.3638	101750	39826	12.42	0.09	5617.04	0.0171	0.0106	FALSE	0
213.005	1	1	tr|E8XFF1|E8XFF1_SALT4	Secreted effector protein OS=Salmonella typhimurium (strain 4/74) OX=909946 GN=sifA PE=4 SV=1	100	96.2	60.3	IMDQNEENELLR	Deamidated(N)@5; Methyl(E)@6; Cation:K(E)@7	Methyl(E)@105	missed L-L@10; missed L-R@11	-0.0397632	1555.62	519.547	1555.66	519.56	3	7	1.1.1.1160.10	13	0	12.3638	101750	39826	12.42	0.09	5617.04	0.0171	0.0106	FALSE	0
213.006	1	1	tr|E8XFF1|E8XFF1_SALT4	Secreted effector protein OS=Salmonella typhimurium (strain 4/74) OX=909946 GN=sifA PE=4 SV=1	100	96.2	60.3	IMDQNEENELLR	Cation:K(D)@3; Deamidated(Q)@4; Methyl(E)@6	Methyl(E)@105	missed L-L@10; missed L-R@11	-0.0397632	1555.62	519.547	1555.66	519.56	3	7	1.1.1.1160.10	13	0	12.3638	101750	39826	12.42	0.09	5617.04	0.0171	0.0106	FALSE	0
213.007	1	1	tr|E8XFF1|E8XFF1_SALT4	Secreted effector protein OS=Salmonella typhimurium (strain 4/74) OX=909946 GN=sifA PE=4 SV=1	100	96.2	52.03	IMDQNEENELLR	Methyl(Q)@4; Deamidated(N)@5; Cation:K(E)@6	Methyl(Q)@103	missed L-L@10; missed L-R@11	-0.0397632	1555.62	519.547	1555.66	519.56	3	10	1.1.1.1168.11	11	0	12.5366	101750	10717.1	12.42	0.09	2715.34	0.0171	0.0106	FALSE	0
213.008	1	1	tr|E8XFF1|E8XFF1_SALT4	Secreted effector protein OS=Salmonella typhimurium (strain 4/74) OX=909946 GN=sifA PE=4 SV=1	100	96.2	57.49	IMDQNEENELLR	Cation:K(D)@3; Deamidated(N)@5; Methyl(E)@6	Methyl(E)@105	missed L-L@10; missed L-R@11	-0.0397632	1555.62	519.547	1555.66	519.56	3	12	1.1.1.1164.2	15	0	12.4455	101750	78767.3	12.42	0.09	1907.12	0.0171	0.0106	FALSE	0
213.009	1	1	tr|E8XFF1|E8XFF1_SALT4	Secreted effector protein OS=Salmonella typhimurium (strain 4/74) OX=909946 GN=sifA PE=4 SV=1	100	96.2	50.77	IMDQNEENELLR	Methyl(Q)@4; Deamidated(N)@5; Cation:K(E)@7	Methyl(Q)@103	missed L-L@10; missed L-R@11	-0.0441782	1555.61	519.546	1555.66	519.56	3	10	1.1.1.1160.10	13	0	12.3638	101750	39826	12.42	0.09	5617.04	0.0171	0.0106	FALSE	0
213.01	1	1	tr|E8XFF1|E8XFF1_SALT4	Secreted effector protein OS=Salmonella typhimurium (strain 4/74) OX=909946 GN=sifA PE=4 SV=1	100	96.2	3.842	IMDQNEENELLR	Methyl(D)@3; Deamidated(Q)@4; Cation:K(E)@6	Methyl(D)@102	missed L-L@10; missed L-R@11	-0.0397632	1555.62	519.547	1555.66	519.56	3	3	2.1.1.1221.8	11	0	12.7213	139924	1771.29	12.43	0.09	1563.16	0.0235	0.0146	FALSE	0
213.011	1	1	tr|E8XFF1|E8XFF1_SALT4	Secreted effector protein OS=Salmonella typhimurium (strain 4/74) OX=909946 GN=sifA PE=4 SV=1	100	96.2	31.76	IMDQNEENELLR	Methyl(D)@3; Deamidated(N)@5; Cation:K(E)@6	Methyl(D)@102	missed L-L@10; missed L-R@11	-0.0441782	1555.61	519.546	1555.66	519.56	3	9	1.1.1.1164.2	14	0	12.4455	101750	78767.3	12.42	0.09	1907.12	0.0171	0.0106	FALSE	0
213.012	1	1	tr|E8XFF1|E8XFF1_SALT4	Secreted effector protein OS=Salmonella typhimurium (strain 4/74) OX=909946 GN=sifA PE=4 SV=1	100	96.2	7.723	IMDQNEENELLR	Methyl(D)@3; Deamidated(N)@5; Cation:K(E)@7	Methyl(D)@102	missed L-L@10; missed L-R@11	-0.0441782	1555.61	519.546	1555.66	519.56	3	11	2.1.1.1208.4	14	0	12.4466	139924	122941	12.43	0.09	3357.18	0.0235	0.0146	FALSE	0
213.013	1	1	tr|E8XFF1|E8XFF1_SALT4	Secreted effector protein OS=Salmonella typhimurium (strain 4/74) OX=909946 GN=sifA PE=4 SV=1	100	96.2	31.21	IMDQNEENELLR	Deamidated(Q)@4; Cation:K(E)@6; Methyl(E)@7	Methyl(E)@106	missed L-L@10; missed L-R@11	-0.0441782	1555.61	519.546	1555.66	519.56	3	3	2.1.1.1212.7	12	0	12.5237	139924	23983.3	12.43	0.09	5232.09	0.0235	0.0146	FALSE	0
213.014	1	1	tr|E8XFF1|E8XFF1_SALT4	Secreted effector protein OS=Salmonella typhimurium (strain 4/74) OX=909946 GN=sifA PE=4 SV=1	100	96.2	31.21	IMDQNEENELLR	Deamidated(Q)@4; Methyl(E)@6; Cation:K(E)@7	Methyl(E)@105	missed L-L@10; missed L-R@11	-0.0441782	1555.61	519.546	1555.66	519.56	3	5	2.1.1.1212.7	13	0	12.5237	139924	23983.3	12.43	0.09	5232.09	0.0235	0.0146	FALSE	0
213.015	1	1	tr|E8XFF1|E8XFF1_SALT4	Secreted effector protein OS=Salmonella typhimurium (strain 4/74) OX=909946 GN=sifA PE=4 SV=1	100	96.2	16.06	IMDQNEENELLR	Deamidated(Q)@4; Methyl(N)@5; Cation:K(E)@7	Methyl(N)@104	missed L-L@10; missed L-R@11	-0.0441782	1555.61	519.546	1555.66	519.56	3	5	2.1.1.1212.7	13	0	12.5237	139924	23983.3	12.43	0.09	5232.09	0.0235	0.0146	FALSE	0
211.001	1	1	tr|E8XFF1|E8XFF1_SALT4	Secreted effector protein OS=Salmonella typhimurium (strain 4/74) OX=909946 GN=sifA PE=4 SV=1	100	97.3	96.88	IMDQNEENELLR	Carbamidomethyl(E)@6		missed L-L@10; missed L-R@11	-0.00528058	1559.72	780.867	1559.72	780.87	3	4	2.1.1.1212.7	13	0	12.5237	139924	23983.3	12.43	0.09	5232.09	0.0235	0.0146	FALSE	0
211.002	1	1	tr|E8XFF1|E8XFF1_SALT4	Secreted effector protein OS=Salmonella typhimurium (strain 4/74) OX=909946 GN=sifA PE=4 SV=1	100	97.3	96.88	IMDQNEENELLR	Carbamidomethyl(E)@7		missed L-L@10; missed L-R@11	-0.00528058	1559.72	780.867	1559.72	780.87	2	3	3.1.1.924.18	13	0.0017	12.1519	179.99	171.75	12.15	0.09	309.104	0	0	FALSE	1
649.001	1	1	tr|E8XFF1|E8XFF1_SALT4	Secreted effector protein OS=Salmonella typhimurium (strain 4/74) OX=909946 GN=sifA PE=4 SV=1	223	96.5	95.05	HANISESTQQNAFL	Deamidated(N)@11		cleaved H-H@N-term; missed F-L@13	0.00238714	1559.72	780.869	1559.72	780.868	2	3	3.1.1.924.18	13	0.0017	12.1519	179.99	171.75	12.15	0.09	309.104	0	0	FALSE	0
649.002	1	1	tr|E8XFF1|E8XFF1_SALT4	Secreted effector protein OS=Salmonella typhimurium (strain 4/74) OX=909946 GN=sifA PE=4 SV=1	100	96.5	85.85	IMDQNEENELLR	Carbamidomethyl@N-term		missed L-L@10; missed L-R@11	-0.00405989	1559.72	780.868	1559.72	780.87	2	2	2.1.1.1221.16	13	0.0193	12.7294	949.97	701.18	12.75	0.04	1033.58	0.2559	0.0007	FALSE	1
649.003	1	1	tr|E8XFF1|E8XFF1_SALT4	Secreted effector protein OS=Salmonella typhimurium (strain 4/74) OX=909946 GN=sifA PE=4 SV=1	223	96.5	70.92	HANISESTQQNAFL	Deamidated(Q)@10		cleaved H-H@N-term; missed F-L@13	0.00238714	1559.72	780.869	1559.72	780.868	2	5	3.1.1.952.20	9	0.0209	12.7559	927.69	323.89	12.7	0.07	340.011	0.0002	0.0001	FALSE	0
649.004	1	1	tr|E8XFF1|E8XFF1_SALT4	Secreted effector protein OS=Salmonella typhimurium (strain 4/74) OX=909946 GN=sifA PE=4 SV=1	223	96.5	32.91	HANISESTQQNAFL	Deamidated(Q)@9		cleaved H-H@N-term; missed F-L@13	0.00238714	1559.72	780.869	1559.72	780.868	2	2	2.1.1.1221.16	13	0.0126	12.7294	949.97	701.18	12.75	0.04	1033.58	0.2559	0.0007	FALSE	0
227.001	1	1	tr|E8XFF1|E8XFF1_SALT4	Secreted effector protein OS=Salmonella typhimurium (strain 4/74) OX=909946 GN=sifA PE=4 SV=1	100	63.1	63.13	IMDQNEENELLR	Carbamidomethyl(D)@3		missed L-L@10; missed L-R@11	-0.00286265	1559.72	780.868	1559.72	780.87	2	2	2.1.1.1221.16	13	0.0126	12.7294	949.97	701.18	12.75	0.04	1033.58	0.2559	0.0007	FALSE	0
219.001	1	1	tr|E8XFF1|E8XFF1_SALT4	Secreted effector protein OS=Salmonella typhimurium (strain 4/74) OX=909946 GN=sifA PE=4 SV=1	100	88	87.97	IMDQNEENELLR	Dioxidation(M)@2; Cation:K(D)@3; Deamidated(Q)@4	Dioxidation(M)@101	missed L-L@10; missed L-R@11	-0.0194044	1573.61	525.545	1573.63	525.552	2	1	2.1.1.1193.20	7	0.0015	12.1263	23.1293	23.1293			288.839	0	0	FALSE	1
219.002	1	1	tr|E8XFF1|E8XFF1_SALT4	Secreted effector protein OS=Salmonella typhimurium (strain 4/74) OX=909946 GN=sifA PE=4 SV=1	100	88	87.11	IMDQNEENELLR	Oxidation(M)@2; Cation:K(D)@3; Oxidation(N)@5; Deamidated(N)@8	Oxidation(N)@104	missed L-L@10; missed L-R@11	-0.0194044	1573.61	525.545	1573.63	525.552	3	1	2.1.1.1142.7	16	0	11.0028	18999	18525.6	11.02	0.06	11965.1	0.0032	0.002	FALSE	1
219.003	1	1	tr|E8XFF1|E8XFF1_SALT4	Secreted effector protein OS=Salmonella typhimurium (strain 4/74) OX=909946 GN=sifA PE=4 SV=1	100	88	84.37	IMDQNEENELLR	Oxidation(M)@2; Cation:K(D)@3; Deamidated(Q)@4; Oxidation(N)@5	Oxidation(N)@104	missed L-L@10; missed L-R@11	-0.0194044	1573.61	525.545	1573.63	525.552	3	2	2.1.1.1142.7	17	0	11.0028	18999	18525.6	11.02	0.06	11965.1	0.0032	0.002	FALSE	0
219.004	1	1	tr|E8XFF1|E8XFF1_SALT4	Secreted effector protein OS=Salmonella typhimurium (strain 4/74) OX=909946 GN=sifA PE=4 SV=1	100	88	64.35	IMDQNEENELLR	Oxidation(M)@2; Oxidation(N)@5; Cation:K(E)@6; Deamidated(N)@8	Oxidation(N)@104	missed L-L@10; missed L-R@11	-0.0194044	1573.61	525.545	1573.63	525.552	3	2	2.1.1.1142.7	17	0	11.0028	18999	18525.6	11.02	0.06	11965.1	0.0032	0.002	FALSE	0
219.005	1	1	tr|E8XFF1|E8XFF1_SALT4	Secreted effector protein OS=Salmonella typhimurium (strain 4/74) OX=909946 GN=sifA PE=4 SV=1	100	88	69.19	IMDQNEENELLR	Dioxidation(M)@2; Cation:K(D)@3; Deamidated(N)@8	Dioxidation(M)@101	missed L-L@10; missed L-R@11	-0.0194044	1573.61	525.545	1573.63	525.552	3	2	2.1.1.1142.7	16	0	11.0028	18999	18525.6	11.02	0.06	11965.1	0.0032	0.002	FALSE	0
219.006	1	1	tr|E8XFF1|E8XFF1_SALT4	Secreted effector protein OS=Salmonella typhimurium (strain 4/74) OX=909946 GN=sifA PE=4 SV=1	100	88	69.19	IMDQNEENELLR	Dioxidation(M)@2; Cation:K(D)@3; Deamidated(N)@5	Dioxidation(M)@101	missed L-L@10; missed L-R@11	-0.0194044	1573.61	525.545	1573.63	525.552	3	2	2.1.1.1142.7	15	0	11.0028	18999	18525.6	11.02	0.06	11965.1	0.0032	0.002	FALSE	0
219.007	1	1	tr|E8XFF1|E8XFF1_SALT4	Secreted effector protein OS=Salmonella typhimurium (strain 4/74) OX=909946 GN=sifA PE=4 SV=1	100	88	58.74	IMDQNEENELLR	Oxidation(M)@2; Oxidation(D)@3; Cation:K(E)@6; Deamidated(N)@8	Oxidation(D)@102	missed L-L@10; missed L-R@11	-0.0186872	1573.61	525.545	1573.63	525.552	3	2	2.1.1.1142.7	15	0	11.0028	18999	18525.6	11.02	0.06	11965.1	0.0032	0.002	FALSE	0
219.008	1	1	tr|E8XFF1|E8XFF1_SALT4	Secreted effector protein OS=Salmonella typhimurium (strain 4/74) OX=909946 GN=sifA PE=4 SV=1	100	88	58.74	IMDQNEENELLR	Oxidation(M)@2; Oxidation(D)@3; Deamidated(N)@5; Cation:K(E)@6	Oxidation(D)@102	missed L-L@10; missed L-R@11	-0.0186872	1573.61	525.545	1573.63	525.552	3	1	3.1.1.869.9	13	0	10.9394	13985.7	13527.5	10.93	0.06	5042.13	0.0024	0.0015	FALSE	0
219.009	1	1	tr|E8XFF1|E8XFF1_SALT4	Secreted effector protein OS=Salmonella typhimurium (strain 4/74) OX=909946 GN=sifA PE=4 SV=1	100	88	57.52	IMDQNEENELLR	Oxidation(M)@2; Deamidated(Q)@4; Oxidation(N)@5; Cation:K(E)@6	Oxidation(N)@104	missed L-L@10; missed L-R@11	-0.0186872	1573.61	525.545	1573.63	525.552	3	1	3.1.1.869.9	13	0	10.9394	13985.7	13527.5	10.93	0.06	5042.13	0.0024	0.0015	FALSE	0
230.001	1	1	tr|E8XFF1|E8XFF1_SALT4	Secreted effector protein OS=Salmonella typhimurium (strain 4/74) OX=909946 GN=sifA PE=4 SV=1	100	49.3	49.29	IMDQNEENELLR	Oxidation(M)@2; Cation:Cu[I](E)@6		missed L-L@10; missed L-R@11	0.00326196	1580.62	527.882	1580.62	527.881	3	1	3.1.1.869.9	13	0	10.9394	13985.7	13527.5	10.93	0.06	5042.13	0.0024	0.0015	FALSE	0
204.001	1	1	tr|E8XFF1|E8XFF1_SALT4	Secreted effector protein OS=Salmonella typhimurium (strain 4/74) OX=909946 GN=sifA PE=4 SV=1	100	99	98.93	IMDQNEENELLRI	Arg->Orn(R)@12; Methyl(I)@13	Methyl(I)@112	cleaved I-T@C-term; missed L-L@10; missed L-R@11; missed R-I@12	-0.00800135	1587.77	794.894	1587.78	794.898	3	1	2.1.1.1141.5	9	0	10.9841	1287.8	975.47	11.01	0.06	1139.11	0.0002	0.0001	FALSE	1
234.001	1	1	tr|E8XFF1|E8XFF1_SALT4	Secreted effector protein OS=Salmonella typhimurium (strain 4/74) OX=909946 GN=sifA PE=4 SV=1	100	38.5	38.47	IMDQNEENELLR	Dicarbamidomethyl(D)@3; Deamidated(Q)@4		missed L-L@10; missed L-R@11	-0.191298	1617.54	540.187	1617.73	540.251	2	3	3.1.1.997.18	16	0	13.739	713.01	707.89	13.72	0.04	927.587	0.0324	0.0001	FALSE	1
234.002	1	1	tr|E8XFF1|E8XFF1_SALT4	Secreted effector protein OS=Salmonella typhimurium (strain 4/74) OX=909946 GN=sifA PE=4 SV=1	100	38.5	31.3	IMDQNEENELLR	Dicarbamidomethyl(D)@3; Deamidated(N)@5		missed L-L@10; missed L-R@11	-0.191298	1617.54	540.187	1617.73	540.251	3	1	2.1.1.1207.7	8	0	12.4179	556.43	538.68	12.41	0.11	560.78	0.0001	0.0001	FALSE	1
206.001	1	1	tr|E8XFF1|E8XFF1_SALT4	Secreted effector protein OS=Salmonella typhimurium (strain 4/74) OX=909946 GN=sifA PE=4 SV=1	100	99	99	IMDQNEENELLR	Lys-add@N-term; Oxidation(M)@2		missed L-L@10; missed L-R@11	-0.00148098	1646.79	549.938	1646.79	549.938	3	1	2.1.1.1207.7	7	0	12.4179	556.43	538.68	12.41	0.11	560.78	0.0001	0.0001	FALSE	0
196.001	1	1	tr|E8XFF1|E8XFF1_SALT4	Secreted effector protein OS=Salmonella typhimurium (strain 4/74) OX=909946 GN=sifA PE=4 SV=1	100	99	51.83	IMDQNEENELLR	HNE(L)@10	HNE(L)@109	missed L-L@10; missed L-R@11	-0.0161458	1658.8	553.941	1658.82	553.947	3	1	1.1.1.1034.8	13	0.0002	9.61932	361.42	341.33	9.63	0.04	452.063	0.0001	0	FALSE	1
196.002	1	1	tr|E8XFF1|E8XFF1_SALT4	Secreted effector protein OS=Salmonella typhimurium (strain 4/74) OX=909946 GN=sifA PE=4 SV=1	100	99	99	IMDQNEENELLRI	Carbamyl(R)@12		cleaved I-T@C-term; missed L-L@10; missed L-R@11; missed R-I@12	0.00900629	1658.8	553.941	1658.79	553.938	3	2	2.1.1.1143.14	11	0.0001	11.03	20110.9	17808	11.04	0.04	9401.06	0.0034	0.0021	FALSE	1
196.003	1	1	tr|E8XFF1|E8XFF1_SALT4	Secreted effector protein OS=Salmonella typhimurium (strain 4/74) OX=909946 GN=sifA PE=4 SV=1	100	99	58.74	IMDQNEENELLR	HNE(L)@11	HNE(L)@110	missed L-L@10; missed L-R@11	-0.0176583	1658.8	553.941	1658.82	553.947	3	3	2.1.1.1143.14	11	0.0006	11.03	20110.9	17808	11.04	0.04	9401.06	0.9133	0.0019	FALSE	0
215.001	1	1	tr|E8XFF1|E8XFF1_SALT4	Secreted effector protein OS=Salmonella typhimurium (strain 4/74) OX=909946 GN=sifA PE=4 SV=1	100	94.6	94.63	IMDQNEENELLR	Hex@N-term; Deamidated(Q)@4	Hex@100	missed L-L@10; missed L-R@11	0.0241419	1665.76	833.889	1665.74	833.877	3	1	3.1.1.870.13	10	0.0001	10.9657	19654.7	17635.5	10.98	0.04	5693.13	0.0033	0.002	FALSE	0
215.002	1	1	tr|E8XFF1|E8XFF1_SALT4	Secreted effector protein OS=Salmonella typhimurium (strain 4/74) OX=909946 GN=sifA PE=4 SV=1	100	94.6	58.97	IMDQNEENELLRI	Dioxidation(M)@2; Oxidation(D)@3; Deamidated(N)@5; Deamidated(N)@8	Dioxidation(M)@101; Oxidation(D)@102	cleaved I-T@C-term; missed L-L@10; missed L-R@11; missed R-I@12	0.0208488	1665.76	833.888	1665.74	833.877	2	4	2.1.1.1291.20	14	0	14.2505	716.4	713.26	14.25	0.07	1025.29	0.0001	0.0001	FALSE	1
215.003	1	1	tr|E8XFF1|E8XFF1_SALT4	Secreted effector protein OS=Salmonella typhimurium (strain 4/74) OX=909946 GN=sifA PE=4 SV=1	100	94.6	53.46	IMDQNEENELLRI	Dioxidation(M)@2; Oxidation(D)@3; Deamidated(Q)@4; Deamidated(N)@8	Dioxidation(M)@101; Oxidation(D)@102	cleaved I-T@C-term; missed L-L@10; missed L-R@11; missed R-I@12	0.0208488	1665.76	833.888	1665.74	833.877	2	1	3.1.1.1018.20	9	0	14.1918	597.67	563.2	14.19	0.07	641.23	0.0271	0.0001	FALSE	0
229.001	1	1	tr|E8XFF1|E8XFF1_SALT4	Secreted effector protein OS=Salmonella typhimurium (strain 4/74) OX=909946 GN=sifA PE=4 SV=1	100	50.7	50.74	IMDQNEENELLRITQN			cleaved N-T@C-term; missed L-L@10; missed L-R@11; missed R-I@12	-7.04198	1951.89	976.955	1958.94	980.476	2	1	3.1.1.1018.20	9	0	14.1918	597.67	563.2	14.19	0.07	641.23	0.0271	0.0001	FALSE	0
258.001	1	1	tr|E8XFF1|E8XFF1_SALT4	Secreted effector protein OS=Salmonella typhimurium (strain 4/74) OX=909946 GN=sifA PE=4 SV=1	101	17.1	17.08	MDQNEENEL	Oxidation(M)@1		cleaved I-M@N-term	0.138296	1136.57	569.291	1136.43	569.222	2	2	3.1.1.935.5	11	0	12.3897	370.775	339.384	12.4309	0.0639	1159.78	1	0	FALSE	1
256.001	1	1	tr|E8XFF1|E8XFF1_SALT4	Secreted effector protein OS=Salmonella typhimurium (strain 4/74) OX=909946 GN=sifA PE=4 SV=1	101	99	99	MDQNEENELLR			cleaved I-M@N-term; missed L-L@9; missed L-R@10	-0.00321991	1389.62	695.815	1389.62	695.817	2	1	3.1.1.1454.18	3	0.1765	23.7363	152.09	147.73	23.72	0.18	125.621	1	0	FALSE	1
261.001	1	1	tr|E8XFF1|E8XFF1_SALT4	Secreted effector protein OS=Salmonella typhimurium (strain 4/74) OX=909946 GN=sifA PE=4 SV=1	102	99	99	DQNEENELLR			cleaved M-D@N-term; missed L-L@8; missed L-R@9	0.000211242	1258.58	630.297	1258.58	630.297	2	1	1.1.1.1162.11	9	1	12.4085	137.73	113.65	12.38	0.04	221.839	0.0008	0	FALSE	1
263.001	1	1	tr|E8XFF1|E8XFF1_SALT4	Secreted effector protein OS=Salmonella typhimurium (strain 4/74) OX=909946 GN=sifA PE=4 SV=1	103	95.3	95.27	QNEENELLR	Gln->pyro-Glu@N-term		cleaved D-Q@N-term; missed L-L@7; missed L-R@8	0.0059275	1126.53	564.273	1126.53	564.27	2	5	2.1.1.1123.19	10	0.0718	10.601	548.1	521.06	10.61	0.07	483.025	0.186	0.0001	FALSE	1
262.001	1	1	tr|E8XFF1|E8XFF1_SALT4	Secreted effector protein OS=Salmonella typhimurium (strain 4/74) OX=909946 GN=sifA PE=4 SV=1	103	99	99	QNEENELLR			cleaved D-Q@N-term; missed L-L@7; missed L-R@8	0.00196009	1143.55	572.784	1143.55	572.783	2	2	1.1.1.1161.11	10	0.0038	12.3867	237.33	216.85	12.37	0.04	353.38	0.2312	0	FALSE	1
264.001	1	1	tr|E8XFF1|E8XFF1_SALT4	Secreted effector protein OS=Salmonella typhimurium (strain 4/74) OX=909946 GN=sifA PE=4 SV=1	104	73.4	73.43	NEENELLR			cleaved Q-N@N-term; missed L-L@6; missed L-R@7	-3.02985	1012.46	1013.47	1015.49	1016.5	2	4	3.1.1.814.13	9	0.0102	9.75023	789.06	772.02	9.76	0.07	466.87	0.7688	0.0001	FALSE	1
265.001	1	1	tr|E8XFF1|E8XFF1_SALT4	Secreted effector protein OS=Salmonella typhimurium (strain 4/74) OX=909946 GN=sifA PE=4 SV=1	105	55	55	EENELLR			cleaved N-E@N-term; missed L-L@5; missed L-R@6	0.000115827	901.451	451.733	901.451	451.733	1	2	1.1.1.1096.11	9	0.0001	10.9755	575.884	508.759	10.9971	0.0433	1224.78	1	0.0001	FALSE	1
266.001	1	1	tr|E8XFF1|E8XFF1_SALT4	Secreted effector protein OS=Salmonella typhimurium (strain 4/74) OX=909946 GN=sifA PE=4 SV=1	110	91.8	84.4	LRITQNTDTF	Arg->GluSA(R)@2		missed L-R@1; missed R-I@2	0.0375355	1164.6	583.309	1164.57	583.29	2	1	2.1.1.1057.9	4	0.0102	9.16405	292.95	262.5	9.17	0.09	166.876	1	0	FALSE	1
267.001	1	1	tr|E8XFF1|E8XFF1_SALT4	Secreted effector protein OS=Salmonella typhimurium (strain 4/74) OX=909946 GN=sifA PE=4 SV=1	110	69.2	69.22	LRITQNTDTF	Methyl(L)@1; Arg->Orn(R)@2	Methyl(L)@110	missed L-R@1; missed R-I@2	-0.00176372	1179.61	590.813	1179.61	590.814	2	2	2.1.1.1364.13	10	0.0005	15.8372	795.74	740.02	15.82	0.04	944.789	0.671	0.0017	FALSE	1
267.002	1	1	tr|E8XFF1|E8XFF1_SALT4	Secreted effector protein OS=Salmonella typhimurium (strain 4/74) OX=909946 GN=sifA PE=4 SV=1	111	69.2	59.96	RITQNTDTF	Delta:H(4)C(2)@N-term; Carbamidomethyl(T)@3		missed R-I@1	0.0233884	1179.61	590.813	1179.59	590.801	2	2	3.1.1.897.18	8	0	11.5589	390.11	376.35	11.56	0.07	332.676	0.329	0.0009	FALSE	1
267.003	1	1	tr|E8XFF1|E8XFF1_SALT4	Secreted effector protein OS=Salmonella typhimurium (strain 4/74) OX=909946 GN=sifA PE=4 SV=1	111	69.2	58.74	RITQNTDTF	Dimethyl(R)@1; Carbamidomethyl(T)@3	Dimethyl(R)@111	missed R-I@1	0.0233884	1179.61	590.813	1179.59	590.801	2	1	3.1.1.897.18	7	0	11.5589	390.11	376.35	11.56	0.07	332.676	0.0033	0.0009	FALSE	0
276.001	1	1	tr|E8XFF1|E8XFF1_SALT4	Secreted effector protein OS=Salmonella typhimurium (strain 4/74) OX=909946 GN=sifA PE=4 SV=1	112	99	99	ITQNTDTF	Lys-add@N-term			0.00203028	1066.53	534.273	1066.53	534.272	2	1	3.1.1.897.18	7	0	11.5589	390.11	376.35	11.56	0.07	332.676	0.0033	0.0009	FALSE	0
276.002	1	1	tr|E8XFF1|E8XFF1_SALT4	Secreted effector protein OS=Salmonella typhimurium (strain 4/74) OX=909946 GN=sifA PE=4 SV=1	111	99	53.1	RITQNTDTF	Arg->Orn(R)@1; Methyl(I)@2	Methyl(I)@112	missed R-I@1	-0.000632792	1066.53	534.272	1066.53	534.272	2	3	1.1.1.994.8	12	0.0009	8.76328	1108.21	1083.05	8.75	0.06	535.744	0.0033	0.0023	FALSE	1
268.001	1	1	tr|E8XFF1|E8XFF1_SALT4	Secreted effector protein OS=Salmonella typhimurium (strain 4/74) OX=909946 GN=sifA PE=4 SV=1	111	99	99	RITQNTDTF			missed R-I@1	0.000415206	1094.54	548.275	1094.54	548.275	2	2	2.1.1.1038.8	11	0	8.764	1085.31	979.72	8.79	0.06	535.594	0.0091	0.0024	FALSE	0
269.001	1	1	tr|E8XFF1|E8XFF1_SALT4	Secreted effector protein OS=Salmonella typhimurium (strain 4/74) OX=909946 GN=sifA PE=4 SV=1	111	99	99	RITQNTDTF	Deamidated(N)@5		missed R-I@1	-0.000199913	1095.52	548.767	1095.52	548.767	2	30	3.1.1.774.15	12	1	8.88455	84186.3	77593.6	8.87	0.07	14250.4	0.7048	0.1837	FALSE	1
269.002	1	1	tr|E8XFF1|E8XFF1_SALT4	Secreted effector protein OS=Salmonella typhimurium (strain 4/74) OX=909946 GN=sifA PE=4 SV=1	111	99	99	RITQNTDTF	Deamidated(Q)@4		missed R-I@1	-0.000199913	1095.52	548.767	1095.52	548.767	2	13	3.1.1.795.10	12	0.1905	9.33965	16193.4	11089.8	9.37	0.07	2482.91	0.1356	0.0353	FALSE	1
270.001	1	1	tr|E8XFF1|E8XFF1_SALT4	Secreted effector protein OS=Salmonella typhimurium (strain 4/74) OX=909946 GN=sifA PE=4 SV=1	111	99	98.54	RITQNTDTFS			cleaved S-C@C-term; missed R-I@1; missed F-S@9	-0.00215054	1181.57	591.79	1181.57	591.791	2	9	3.1.1.795.10	12	0.1236	9.33965	16193.4	11089.8	9.37	0.07	2482.91	0.1356	0.0353	FALSE	0
273.001	1	1	tr|E8XFF1|E8XFF1_SALT4	Secreted effector protein OS=Salmonella typhimurium (strain 4/74) OX=909946 GN=sifA PE=4 SV=1	112	99	99	ITQNTDTF	Dehydrated(D)@6			0.000808637	920.425	461.22	920.424	461.219	2	2	1.1.1.955.5	10	0.0102	7.93857	68.83	63.97	7.92	0.06	151.825	1	0.0002	FALSE	1
273.002	1	1	tr|E8XFF1|E8XFF1_SALT4	Secreted effector protein OS=Salmonella typhimurium (strain 4/74) OX=909946 GN=sifA PE=4 SV=1	112	99	56.89	ITQNTDTF	Dehydrated(T)@7	Dehydrated(T)@118		0.000808637	920.425	461.22	920.424	461.219	2	1	2.1.1.1102.8	10	0.0022	10.1356	25442.2	24401.8	10.13	0.07	602.28	0.0768	0.0524	FALSE	1
273.003	1	1	tr|E8XFF1|E8XFF1_SALT4	Secreted effector protein OS=Salmonella typhimurium (strain 4/74) OX=909946 GN=sifA PE=4 SV=1	112	99	56.89	ITQNTDTF	Dehydrated(T)@5	Dehydrated(T)@116		0.000808637	920.425	461.22	920.424	461.219	2	3	2.1.1.1102.8	9	0.0029	10.1356	25442.2	24401.8	10.13	0.07	602.28	0.0768	0.0524	FALSE	0
272.001	1	1	tr|E8XFF1|E8XFF1_SALT4	Secreted effector protein OS=Salmonella typhimurium (strain 4/74) OX=909946 GN=sifA PE=4 SV=1	112	99	99	ITQNTDTF				0.000805247	938.435	470.225	938.435	470.225	2	1	2.1.1.1102.8	9	0.0029	10.1356	25442.2	24401.8	10.13	0.07	602.28	0.0768	0.0524	FALSE	0
274.001	1	1	tr|E8XFF1|E8XFF1_SALT4	Secreted effector protein OS=Salmonella typhimurium (strain 4/74) OX=909946 GN=sifA PE=4 SV=1	112	99	99	ITQNTDTF	Deamidated(N)@4			0.00136852	939.42	470.717	939.419	470.717	2	52	3.1.1.829.9	12	1	10.0723	200492	198234	10.06	0.07	3167.48	0.6051	0.4132	TRUE	1
274.002	1	1	tr|E8XFF1|E8XFF1_SALT4	Secreted effector protein OS=Salmonella typhimurium (strain 4/74) OX=909946 GN=sifA PE=4 SV=1	112	99	99	ITQNTDTF	Deamidated(Q)@3			0.00136852	939.42	470.717	939.419	470.717	2	8	2.1.1.1121.12	12	0.1905	10.5543	22658.4	16948.7	10.58	0.09	4949.52	0.0684	0.0467	FALSE	1
282.001	1	1	tr|E8XFF1|E8XFF1_SALT4	Secreted effector protein OS=Salmonella typhimurium (strain 4/74) OX=909946 GN=sifA PE=4 SV=1	112	60	59.96	ITQNTDTF	Oxidation(F)@8	Oxidation(F)@119		0.063113	954.492	478.253	954.429	478.222	2	4	2.1.1.1121.12	10	0.1236	10.5543	22658.4	16948.7	10.58	0.09	4949.52	0.0684	0.0467	FALSE	0
282.002	1	1	tr|E8XFF1|E8XFF1_SALT4	Secreted effector protein OS=Salmonella typhimurium (strain 4/74) OX=909946 GN=sifA PE=4 SV=1	112	60	58.74	ITQNTDTF	Oxidation(D)@6	Oxidation(D)@117		0.063113	954.492	478.253	954.429	478.222	2	1	3.1.1.830.9	6	0.0006	10.0966	318.8	307.03	10.09	0.07	708.49	0.001	0.0007	FALSE	1
275.001	1	1	tr|E8XFF1|E8XFF1_SALT4	Secreted effector protein OS=Salmonella typhimurium (strain 4/74) OX=909946 GN=sifA PE=4 SV=1	112	99	99	ITQNTDTF	Cation:Na(D)@6			0.0024212	960.419	481.217	960.416	481.216	2	1	3.1.1.830.9	7	0.0006	10.0966	318.8	307.03	10.09	0.07	708.49	0.001	0.0007	FALSE	0
278.001	1	1	tr|E8XFF1|E8XFF1_SALT4	Secreted effector protein OS=Salmonella typhimurium (strain 4/74) OX=909946 GN=sifA PE=4 SV=1	112	91.6	64.27	ITQNTDTFS			cleaved S-C@C-term; missed F-S@8	-0.0268351	1025.44	513.727	1025.47	513.741	2	2	2.1.1.1103.12	8	0.0001	10.166	1593.86	1099.83	10.13	0.09	318.563	0.0048	0.0033	FALSE	1
283.001	1	1	tr|E8XFF1|E8XFF1_SALT4	Secreted effector protein OS=Salmonella typhimurium (strain 4/74) OX=909946 GN=sifA PE=4 SV=1	112	51.5	51.53	ITQNTDTF	Lys-add@N-term; Deamidated(N)@4			-0.00131152	1067.51	534.763	1067.51	534.764	2	2	3.1.1.769.13	5	0.0086	8.7818	1001.71	73.51	8.89	0.07	128.489	1.0471	0.0027	FALSE	1
281.001	1	1	tr|E8XFF1|E8XFF1_SALT4	Secreted effector protein OS=Salmonella typhimurium (strain 4/74) OX=909946 GN=sifA PE=4 SV=1	112	82	81.96	ITQNTDTF	dHex(T)@2; Deamidated(Q)@3	dHex(T)@113		0.0249148	1085.5	543.758	1085.48	543.745	2	1	3.1.1.790.13	6	0.0002	9.23438	158.18	152.78	9.24	0.04	155.17	0.0005	0.0003	FALSE	1
281.002	1	1	tr|E8XFF1|E8XFF1_SALT4	Secreted effector protein OS=Salmonella typhimurium (strain 4/74) OX=909946 GN=sifA PE=4 SV=1	112	82	57.49	ITQNTDTF	Deamidated(Q)@3; dHex(N)@4	dHex(N)@115		0.0249148	1085.5	543.758	1085.48	543.745	2	2	1.1.1.1249.13	9	0	14.2993	2066.32	1121.48	14.26	0.07	405.276	0.0062	0.0043	FALSE	1
284.001	1	1	tr|E8XFF1|E8XFF1_SALT4	Secreted effector protein OS=Salmonella typhimurium (strain 4/74) OX=909946 GN=sifA PE=4 SV=1	112	31.5	31.48	ITQNTDTF	Deamidated(Q)@3; Hex(N)@4	Hex(N)@115		0.0267868	1101.5	551.756	1101.47	551.743	2	2	1.1.1.1249.13	8	0	14.2993	2066.32	1121.48	14.26	0.07	405.276	0.0062	0.0043	FALSE	0
280.001	1	1	tr|E8XFF1|E8XFF1_SALT4	Secreted effector protein OS=Salmonella typhimurium (strain 4/74) OX=909946 GN=sifA PE=4 SV=1	112	83.9	83.88	ITQNTDTFSCEVM	Carbamidomethyl(C)@10		cleaved M-G@C-term; missed F-S@8	0.0016459	1544.65	773.332	1544.65	773.332	2	1	2.1.1.1217.13	6	0.0001	12.6385	260.92	139.96	12.58	0.09	370.18	0.0008	0.0005	FALSE	1
277.001	1	1	tr|E8XFF1|E8XFF1_SALT4	Secreted effector protein OS=Salmonella typhimurium (strain 4/74) OX=909946 GN=sifA PE=4 SV=1	112	99	99	ITQNTDTFSCEVMGNLY	Carbamidomethyl(C)@10		missed F-S@8; missed L-Y@16	0.00114646	1991.86	996.938	1991.86	996.938	2	1	1.1.1.1243.18	8	0.0718	14.1722	56.5177	56.5177			338.88	1	0.0002	FALSE	1
279.001	1	1	tr|E8XFF1|E8XFF1_SALT4	Secreted effector protein OS=Salmonella typhimurium (strain 4/74) OX=909946 GN=sifA PE=4 SV=1	112	84.3	84.29	ITQNTDTFSCEVMGNLY	Carbamidomethyl(C)@10; Oxidation(M)@13		missed F-S@8; missed L-Y@16	-0.00981099	2007.85	1004.93	2007.86	1004.93	2	6	2.1.1.1478.20	13	0.9733	18.3433	888.83	843.38	18.35	0.07	556.682	0.0342	0.0006	FALSE	1
279.002	1	1	tr|E8XFF1|E8XFF1_SALT4	Secreted effector protein OS=Salmonella typhimurium (strain 4/74) OX=909946 GN=sifA PE=4 SV=1	112	84.3	22.96	ITQNTDTFSCEVMGNLY	Carbamidomethyl(C)@10; Oxidation(N)@15	Oxidation(N)@126	missed F-S@8; missed L-Y@16	-0.00981099	2007.85	1004.93	2007.86	1004.93	2	1	3.1.1.1054.21	10	0.1634	14.9759	227.66	224.23	14.98	0.09	240.042	0.0088	0.0002	FALSE	1
286.001	1	1	tr|E8XFF1|E8XFF1_SALT4	Secreted effector protein OS=Salmonella typhimurium (strain 4/74) OX=909946 GN=sifA PE=4 SV=1	112	22.3	22.33	ITQNTDTFSCEVMGNLY	Oxidation(F)@8; Carbamidomethyl(C)@10; Methyl(E)@11	Oxidation(F)@119; Methyl(E)@122	missed F-S@8; missed L-Y@16	0.00575455	2021.88	1011.95	2021.87	1011.94	2	1	3.1.1.1054.21	10	0.0011	14.9759	227.66	224.23	14.98	0.09	240.042	0.0088	0.0002	FALSE	0
286.002	1	1	tr|E8XFF1|E8XFF1_SALT4	Secreted effector protein OS=Salmonella typhimurium (strain 4/74) OX=909946 GN=sifA PE=4 SV=1	112	22.3	22.33	ITQNTDTFSCEVMGNLY	Methyl(T)@7; Oxidation(F)@8; Carbamidomethyl(C)@10	Methyl(T)@118; Oxidation(F)@119	missed F-S@8; missed L-Y@16	0.00575455	2021.88	1011.95	2021.87	1011.94	2	1	3.1.1.1175.21	9	0	17.6327	483.37	477.17	17.63	0.07	440.437	0.0186	0.0003	FALSE	1
286.003	1	1	tr|E8XFF1|E8XFF1_SALT4	Secreted effector protein OS=Salmonella typhimurium (strain 4/74) OX=909946 GN=sifA PE=4 SV=1	112	22.3	22.33	ITQNTDTFSCEVMGNLY	Oxidation(F)@8; Methyl(S)@9; Carbamidomethyl(C)@10	Oxidation(F)@119; Methyl(S)@120	missed F-S@8; missed L-Y@16	0.00575455	2021.88	1011.95	2021.87	1011.94	2	1	3.1.1.1175.21	9	0	17.6327	483.37	477.17	17.63	0.07	440.437	0.0186	0.0003	FALSE	0
286.004	1	1	tr|E8XFF1|E8XFF1_SALT4	Secreted effector protein OS=Salmonella typhimurium (strain 4/74) OX=909946 GN=sifA PE=4 SV=1	112	22.3	22.33	ITQNTDTFSCEVMGNLY	Hydroxymethyl(N)@4; Carbamidomethyl(C)@10	Hydroxymethyl(N)@115	missed F-S@8; missed L-Y@16	0.00575455	2021.88	1011.95	2021.87	1011.94	2	1	3.1.1.1175.21	9	0	17.6327	483.37	477.17	17.63	0.07	440.437	0.0186	0.0003	FALSE	0
285.001	1	1	tr|E8XFF1|E8XFF1_SALT4	Secreted effector protein OS=Salmonella typhimurium (strain 4/74) OX=909946 GN=sifA PE=4 SV=1	112	25	25.04	ITQNTDTFSCEVMGNLY	GG(T)@5; Carbamidomethyl(C)@10	GG(T)@116	missed F-S@8; missed L-Y@16	0.0246868	2105.93	1053.97	2105.9	1053.96	2	1	3.1.1.1175.21	8	0.0001	17.6327	483.37	477.17	17.63	0.07	440.437	0.0186	0.0003	FALSE	0
299.001	1	1	tr|E8XFF1|E8XFF1_SALT4	Secreted effector protein OS=Salmonella typhimurium (strain 4/74) OX=909946 GN=sifA PE=4 SV=1	120	99	99	SCEVMGNL	Carbamidomethyl(C)@2			-0.0015296	908.372	455.193	908.373	455.194	2	2	3.1.1.1031.7	15	0.002	14.4726	10542.1	6130.76	14.43	0.06	14517.5	0.4057	0.0072	FALSE	1
292.001	1	1	tr|E8XFF1|E8XFF1_SALT4	Secreted effector protein OS=Salmonella typhimurium (strain 4/74) OX=909946 GN=sifA PE=4 SV=1	120	99	99	SCEVMGNLY	Carbamidomethyl(C)@2; Dethiomethyl(M)@5		missed L-Y@8	-0.000399336	1023.43	512.724	1023.43	512.724	2	4	1.1.1.1203.7	9	1	13.2936	719.48	612.26	13.31	0.04	291.276	0.0459	0.0006	FALSE	1
291.001	1	1	tr|E8XFF1|E8XFF1_SALT4	Secreted effector protein OS=Salmonella typhimurium (strain 4/74) OX=909946 GN=sifA PE=4 SV=1	120	99	85.85	SCEVMGNLY	Carbamidomethyl(C)@2; Ammonia-loss(N)@7		missed L-Y@8	0.00200491	1054.41	528.213	1054.41	528.212	2	3	2.1.1.1048.8	9	0.0095	8.97192	9382.15	7187.31	8.94	0.07	340.613	0.0086	0.0081	FALSE	1
291.002	1	1	tr|E8XFF1|E8XFF1_SALT4	Secreted effector protein OS=Salmonella typhimurium (strain 4/74) OX=909946 GN=sifA PE=4 SV=1	120	99	53.46	SCEVMGNLY	Carbamidomethyl(C)@2; Deamidated(N)@7; Dehydrated(Y)@9	Dehydrated(Y)@128	missed L-Y@8	0.00200491	1054.41	528.213	1054.41	528.212	2	8	3.1.1.1028.11	9	0.0009	14.3995	8638.7	8057.52	14.41	0.07	474.739	0.0079	0.0074	FALSE	1
291.003	1	1	tr|E8XFF1|E8XFF1_SALT4	Secreted effector protein OS=Salmonella typhimurium (strain 4/74) OX=909946 GN=sifA PE=4 SV=1	120	99	31.21	SCEVMGNL	Carbamidomethyl(C)@2; dHex(N)@7	dHex(N)@126		-0.0189668	1054.41	528.213	1054.43	528.223	2	8	3.1.1.1028.11	9	0.0002	14.3995	8638.7	8057.52	14.41	0.07	474.739	0.0079	0.0074	FALSE	0
303.001	1	1	tr|E8XFF1|E8XFF1_SALT4	Secreted effector protein OS=Salmonella typhimurium (strain 4/74) OX=909946 GN=sifA PE=4 SV=1	120	95	94.97	SCEVMGNLY	Didehydro(S)@1; Carbamidomethyl(C)@2	Didehydro(S)@120	missed L-Y@8	0.0101177	1069.43	535.723	1069.42	535.718	2	5	2.1.1.1301.6	10	0	14.4551	10429	7393.63	14.49	0.07	560.72	0.666	0.009	FALSE	0
305.001	1	1	tr|E8XFF1|E8XFF1_SALT4	Secreted effector protein OS=Salmonella typhimurium (strain 4/74) OX=909946 GN=sifA PE=4 SV=1	120	88.1	72.7	SCEVMGNLY	Carbamidomethyl(C)@2; Oxidation(M)@5; Ammonia-loss(N)@7		missed L-Y@8	0.0039717	1070.41	536.212	1070.4	536.21	2	3	1.1.1.1249.11	11	0.0003	14.2975	964.93	872.73	14.31	0.09	464.289	0.0009	0.0008	FALSE	1
305.002	1	1	tr|E8XFF1|E8XFF1_SALT4	Secreted effector protein OS=Salmonella typhimurium (strain 4/74) OX=909946 GN=sifA PE=4 SV=1	120	88.1	61.89	SCEVMGNLY	Carbamidomethyl(C)@2; Oxidation(M)@5; Deamidated(N)@7; Dehydrated(Y)@9	Dehydrated(Y)@128	missed L-Y@8	0.0039717	1070.41	536.212	1070.4	536.21	2	4	2.1.1.1150.9	8	0.0002	11.178	3836.29	3228.97	11.15	0.07	1760.49	0.0035	0.0033	FALSE	1
288.001	1	1	tr|E8XFF1|E8XFF1_SALT4	Secreted effector protein OS=Salmonella typhimurium (strain 4/74) OX=909946 GN=sifA PE=4 SV=1	120	99	99	SCEVMGNLY	Carbamidomethyl(C)@2		missed L-Y@8	-0.00024009	1071.44	536.725	1071.44	536.726	2	1	2.1.1.1150.9	8	0	11.178	3836.29	3228.97	11.15	0.07	1760.49	0.0035	0.0033	FALSE	0
311.001	1	1	tr|E8XFF1|E8XFF1_SALT4	Secreted effector protein OS=Salmonella typhimurium (strain 4/74) OX=909946 GN=sifA PE=4 SV=1	120	71	70.96	SCEVMGNLY	Carbamidomethyl(C)@2; Deamidated(N)@7		missed L-Y@8	0.0163051	1072.44	537.226	1072.42	537.218	2	83	2.1.1.1302.10	11	1	14.4789	461570	447469	14.49	0.09	106212	0.4235	0.3965	TRUE	1
302.001	1	1	tr|E8XFF1|E8XFF1_SALT4	Secreted effector protein OS=Salmonella typhimurium (strain 4/74) OX=909946 GN=sifA PE=4 SV=1	120	98.4	96.66	SCEVMGNLY	Methyl(S)@1; Carbamidomethyl(C)@2	Methyl(S)@120	missed L-Y@8	-0.00160614	1085.45	543.732	1085.45	543.733	2	1	3.1.1.1102.7	7	0.1905	16.0169	424.7	333.2	16.05	0.33	426.827	0.0004	0.0004	FALSE	1
302.002	1	1	tr|E8XFF1|E8XFF1_SALT4	Secreted effector protein OS=Salmonella typhimurium (strain 4/74) OX=909946 GN=sifA PE=4 SV=1	120	98.4	60.3	SCEVMGNLY	Carbamidomethyl(C)@2; Methyl(E)@3	Methyl(E)@122	missed L-Y@8	0.00134637	1085.45	543.734	1085.45	543.733	2	12	2.1.1.1308.10	13	0.0002	14.6084	60429.4	57788.6	14.62	0.09	2489.53	0.0554	0.0519	FALSE	1
289.001	1	1	tr|E8XFF1|E8XFF1_SALT4	Secreted effector protein OS=Salmonella typhimurium (strain 4/74) OX=909946 GN=sifA PE=4 SV=1	120	99	99	SCEVMGNLY	Carbamidomethyl(C)@2; Oxidation(M)@5		missed L-Y@8	0.0018232	1087.43	544.724	1087.43	544.723	2	12	1.1.1.1263.7	11	0.0009	14.5955	53443	48531.5	14.61	0.09	1692.51	0.049	0.0459	FALSE	0
289.002	1	1	tr|E8XFF1|E8XFF1_SALT4	Secreted effector protein OS=Salmonella typhimurium (strain 4/74) OX=909946 GN=sifA PE=4 SV=1	120	99	57.49	SCEVMGNLY	Carbamidomethyl(C)@2; Oxidation(Y)@9	Oxidation(Y)@128	missed L-Y@8	-0.0222065	1087.41	544.712	1087.43	544.723	2	93	3.1.1.876.10	12	0.1765	11.0931	147775	141097	11.08	0.09	3693.47	0.1356	0.1269	FALSE	1
289.003	1	1	tr|E8XFF1|E8XFF1_SALT4	Secreted effector protein OS=Salmonella typhimurium (strain 4/74) OX=909946 GN=sifA PE=4 SV=1	120	99	31.76	SCEVMGNLY	Carbamidomethyl(C)@2; Oxidation(N)@7	Oxidation(N)@126	missed L-Y@8	-0.0239783	1087.41	544.711	1087.43	544.723	2	5	1.1.1.1274.10	7	0.0011	14.8372	80337.4	2711.78	14.52	0.11	903.807	0.0737	0.069	FALSE	0
298.001	1	1	tr|E8XFF1|E8XFF1_SALT4	Secreted effector protein OS=Salmonella typhimurium (strain 4/74) OX=909946 GN=sifA PE=4 SV=1	120	99	99	SCEVMGNLY	Carbamidomethyl(C)@2; Oxidation(M)@5; Deamidated(N)@7		missed L-Y@8	0.00985291	1088.43	545.22	1088.42	545.215	2	8	2.1.1.1301.7	11	0.0011	14.4569	117002	15720.5	14.53	0.11	4899.32	0.1073	0.1005	FALSE	0
308.001	1	1	tr|E8XFF1|E8XFF1_SALT4	Secreted effector protein OS=Salmonella typhimurium (strain 4/74) OX=909946 GN=sifA PE=4 SV=1	120	82.9	82.94	SCEVMGNLY	Carbamidomethyl(C)@2; Cation:Na(E)@3		missed L-Y@8	-0.00318384	1093.42	547.715	1093.42	547.716	2	3	2.1.1.1179.12	10	0.0318	11.8125	846.52	793.91	11.8	0.11	1026.58	0.0008	0.0007	FALSE	1
308.002	1	1	tr|E8XFF1|E8XFF1_SALT4	Secreted effector protein OS=Salmonella typhimurium (strain 4/74) OX=909946 GN=sifA PE=4 SV=1	120	82.9	73.99	SCEVMGNLY	Carbamidomethyl(C)@2; Cation:Na@C-term		missed L-Y@8	-0.00318384	1093.42	547.715	1093.42	547.716	2	1	1.1.1.1256.7	8	0.0014	14.4453	3393.68	1669.32	14.48	0.06	779.13	0.0031	0.0029	FALSE	1
290.001	1	1	tr|E8XFF1|E8XFF1_SALT4	Secreted effector protein OS=Salmonella typhimurium (strain 4/74) OX=909946 GN=sifA PE=4 SV=1	120	99	95.32	SCEVMGNLY	Methyl(S)@1; Carbamidomethyl(C)@2; Oxidation(M)@5	Methyl(S)@120	missed L-Y@8	-0.000818975	1101.45	551.73	1101.45	551.731	2	2	1.1.1.1256.7	9	0	14.4453	3393.68	1669.32	14.48	0.06	779.13	0.0031	0.0029	FALSE	0
290.002	1	1	tr|E8XFF1|E8XFF1_SALT4	Secreted effector protein OS=Salmonella typhimurium (strain 4/74) OX=909946 GN=sifA PE=4 SV=1	120	99	69.84	SCEVMGNLY	Carbamidomethyl(C)@2; Methyl(E)@3; Oxidation(M)@5	Methyl(E)@122	missed L-Y@8	0.00194901	1101.45	551.732	1101.45	551.731	2	13	1.1.1.1112.10	12	0	11.3165	20758.7	19100.2	11.31	0.09	6260.28	0.019	0.0178	FALSE	1
296.001	1	1	tr|E8XFF1|E8XFF1_SALT4	Secreted effector protein OS=Salmonella typhimurium (strain 4/74) OX=909946 GN=sifA PE=4 SV=1	120	99	99	SCEVMGNLY	Carbamidomethyl(C)@2; Dioxidation(M)@5	Dioxidation(M)@124	missed L-Y@8	0.00344269	1103.43	552.722	1103.43	552.72	2	10	3.1.1.884.14	11	0.0002	11.2724	20388.4	18149.4	11.26	0.09	4132.29	0.0187	0.0175	FALSE	0
312.001	1	1	tr|E8XFF1|E8XFF1_SALT4	Secreted effector protein OS=Salmonella typhimurium (strain 4/74) OX=909946 GN=sifA PE=4 SV=1	120	69.8	69.84	SCEVMGNLY	Carbamidomethyl(C)@2; Cation:Na(E)@3; Oxidation(M)@5		missed L-Y@8	-0.000462025	1109.41	555.714	1109.41	555.714	2	6	2.1.1.1185.11	11	0.0097	11.9426	1812.96	1612.9	11.93	0.07	716.976	0.0017	0.0016	FALSE	1
312.002	1	1	tr|E8XFF1|E8XFF1_SALT4	Secreted effector protein OS=Salmonella typhimurium (strain 4/74) OX=909946 GN=sifA PE=4 SV=1	120	69.8	59.96	SCEVMGNLY	Carbamidomethyl(C)@2; Cation:K(E)@3		missed L-Y@8	0.0205154	1109.41	555.714	1109.39	555.703	2	1	3.1.1.875.13	7	0.0002	11.074	742.66	643.55	11.1	0.07	346.776	0.0007	0.0006	FALSE	1
306.001	1	1	tr|E8XFF1|E8XFF1_SALT4	Secreted effector protein OS=Salmonella typhimurium (strain 4/74) OX=909946 GN=sifA PE=4 SV=1	120	88.1	61.89	SCEVMGNLY	Carbamidomethyl(C)@2; Oxidation(M)@5; Cation:Na@C-term		missed L-Y@8	-0.000322013	1109.41	555.714	1109.41	555.714	2	2	3.1.1.875.13	6	0.002	11.074	742.66	643.55	11.1	0.07	346.776	0.0007	0.0006	FALSE	0
306.002	1	1	tr|E8XFF1|E8XFF1_SALT4	Secreted effector protein OS=Salmonella typhimurium (strain 4/74) OX=909946 GN=sifA PE=4 SV=1	120	88.1	73.85	SCEVMGNLY	Carbamidomethyl(C)@2; Cation:K@C-term		missed L-Y@8	0.0206554	1109.41	555.714	1109.39	555.703	2	2	2.1.1.1147.16	8	0	11.1187	696.9	523.04	11.15	0.09	441.692	0.0006	0.0006	FALSE	1
297.001	1	1	tr|E8XFF1|E8XFF1_SALT4	Secreted effector protein OS=Salmonella typhimurium (strain 4/74) OX=909946 GN=sifA PE=4 SV=1	120	99	99	SCEVMGNLY	Carbamidomethyl(C)@2; Carbamyl(M)@5		missed L-Y@8	0.00269845	1114.45	558.23	1114.44	558.228	2	1	2.1.1.1147.16	8	0	11.1187	696.9	523.04	11.15	0.09	441.692	0.0006	0.0006	FALSE	0
319.001	1	1	tr|E8XFF1|E8XFF1_SALT4	Secreted effector protein OS=Salmonella typhimurium (strain 4/74) OX=909946 GN=sifA PE=4 SV=1	120	25	25.04	SCEVMGNLY	Carbamidomethyl(C)@2; Methyl(E)@3; Dioxidation(M)@5	Methyl(E)@122; Dioxidation(M)@124	missed L-Y@8	-0.0032188	1117.44	559.727	1117.44	559.728	2	5	3.1.1.903.16	10	0.0009	11.6878	1472.09	1014.26	11.72	0.04	404.692	0.0014	0.0013	FALSE	1
315.001	1	1	tr|E8XFF1|E8XFF1_SALT4	Secreted effector protein OS=Salmonella typhimurium (strain 4/74) OX=909946 GN=sifA PE=4 SV=1	120	56.9	56.89	SCEVMGNLY	Methyl(S)@1; Carbamidomethyl(C)@2; Dioxidation(M)@5	Methyl(S)@120; Dioxidation(M)@124	missed L-Y@8	0.0040022	1117.45	559.73	1117.44	559.728	2	1	3.1.1.919.11	7	0	12.0338	189.53	163.48	12	0.07	149.98	0.0002	0.0002	FALSE	1
314.001	1	1	tr|E8XFF1|E8XFF1_SALT4	Secreted effector protein OS=Salmonella typhimurium (strain 4/74) OX=909946 GN=sifA PE=4 SV=1	120	57.5	57.52	SCEVMGNLY	Carbamidomethyl(C)@2; Delta:S(-1)Se(1)(M)@5	Delta:S(-1)Se(1)(M)@124	missed L-Y@8	0.0239099	1119.4	560.71	1119.38	560.698	2	1	2.1.1.1192.10	7	0	12.0953	130.12	123.8	12.09	0.09	212.192	0.0001	0.0001	FALSE	1
304.001	1	1	tr|E8XFF1|E8XFF1_SALT4	Secreted effector protein OS=Salmonella typhimurium (strain 4/74) OX=909946 GN=sifA PE=4 SV=1	120	90	90	SCEVMGNLYF	Carbamidomethyl(C)@2; Dehydrated(Y)@9; Amidated@C-term	Dehydrated(Y)@128	missed L-Y@8; missed Y-F@9	0.0192402	1199.53	600.772	1199.51	600.762	2	1	3.1.1.904.12	6	0.0001	11.7061	585.67	421.94	11.74	0.09	264.681	0.0005	0.0005	FALSE	1
293.001	1	1	tr|E8XFF1|E8XFF1_SALT4	Secreted effector protein OS=Salmonella typhimurium (strain 4/74) OX=909946 GN=sifA PE=4 SV=1	120	99	99	SCEVMGNLYF	Carbamidomethyl(C)@2		missed L-Y@8; missed Y-F@9	-0.000336611	1218.5	610.26	1218.5	610.26	2	2	2.1.1.1164.19	9	0	11.4919	183.54	119.88	11.47	0.04	311.989	0.0139	0.0002	FALSE	1
307.001	1	1	tr|E8XFF1|E8XFF1_SALT4	Secreted effector protein OS=Salmonella typhimurium (strain 4/74) OX=909946 GN=sifA PE=4 SV=1	120	88	77.49	SCEVMGNLY	GG(S)@1; Carbamidomethyl(C)@2; Cation:K(E)@3	GG(S)@120	missed L-Y@8	-0.00245105	1223.43	612.724	1223.44	612.725	2	9	3.1.1.1239.13	13	1	19.0211	8283.77	6900.81	18.99	0.07	2266.39	0.6294	0.0073	FALSE	1
307.002	1	1	tr|E8XFF1|E8XFF1_SALT4	Secreted effector protein OS=Salmonella typhimurium (strain 4/74) OX=909946 GN=sifA PE=4 SV=1	120	88	34.2	SCEVMGNLY	GG(S)@1; Carbamidomethyl(C)@2; Cation:Na(E)@3; Oxidation(M)@5	GG(S)@120	missed L-Y@8	-0.0231413	1223.43	612.724	1223.46	612.735	2	11	2.1.1.1333.12	11	0	15.1567	26645.3	25966	15.15	0.07	8349.43	0.0244	0.0229	FALSE	1
316.001	1	1	tr|E8XFF1|E8XFF1_SALT4	Secreted effector protein OS=Salmonella typhimurium (strain 4/74) OX=909946 GN=sifA PE=4 SV=1	120	44.6	44.61	SCEVMGNLY	GG(S)@1; Carbamidomethyl(C)@2; Cation:K(E)@3; Deamidated(N)@7	GG(S)@120	missed L-Y@8	0.0125145	1224.43	613.223	1224.42	613.217	2	2	3.1.1.1056.13	8	0	15.0129	23595.8	6334.59	15.07	0.07	879.553	0.0216	0.0203	FALSE	0
295.001	1	1	tr|E8XFF1|E8XFF1_SALT4	Secreted effector protein OS=Salmonella typhimurium (strain 4/74) OX=909946 GN=sifA PE=4 SV=1	120	99	99	SCEVMGNLY	Carbamidomethyl(C)@2; HNE(L)@8	HNE(L)@127	missed L-Y@8	-0.0113852	1227.54	614.777	1227.55	614.783	2	1	1.1.1.1288.15	10	0	15.1494	13682	13283.9	15.16	0.09	5255.95	0.0126	0.0118	FALSE	1
300.001	1	1	tr|E8XFF1|E8XFF1_SALT4	Secreted effector protein OS=Salmonella typhimurium (strain 4/74) OX=909946 GN=sifA PE=4 SV=1	120	99	99	SCEVMGNLYF	Methyl(S)@1; Carbamidomethyl(C)@2	Methyl(S)@120	missed L-Y@8; missed Y-F@9	0.00055383	1232.52	617.268	1232.52	617.268	2	5	2.1.1.1176.15	12	0.0001	11.7498	2800.92	2638.53	11.76	0.04	2245.79	0.0026	0.0024	FALSE	1
300.002	1	1	tr|E8XFF1|E8XFF1_SALT4	Secreted effector protein OS=Salmonella typhimurium (strain 4/74) OX=909946 GN=sifA PE=4 SV=1	120	99	92.54	SCEVMGNLYF	Carbamidomethyl(C)@2; Methyl(E)@3	Methyl(E)@122	missed L-Y@8; missed Y-F@9	0.00198147	1232.52	617.269	1232.52	617.268	2	2	2.1.1.1514.13	12	0.0002	19.1194	415.66	342.5	19.15	0.09	482.18	0.0316	0.0004	FALSE	1
294.001	1	1	tr|E8XFF1|E8XFF1_SALT4	Secreted effector protein OS=Salmonella typhimurium (strain 4/74) OX=909946 GN=sifA PE=4 SV=1	120	99	99	SCEVMGNLYF	Carbamidomethyl(C)@2; Oxidation(M)@5		missed L-Y@8; missed Y-F@9	-0.000532656	1234.5	618.257	1234.5	618.257	2	2	3.1.1.1239.14	8	0.0009	19.022	424.38	308.41	19.05	0.09	156.876	0.0322	0.0004	FALSE	0
309.001	1	1	tr|E8XFF1|E8XFF1_SALT4	Secreted effector protein OS=Salmonella typhimurium (strain 4/74) OX=909946 GN=sifA PE=4 SV=1	120	78.8	76.1	SCEVMGNLY	GG(S)@1; Carbamidomethyl(C)@2; Cation:K(E)@3; Oxidation(M)@5	GG(S)@120	missed L-Y@8	-0.00106206	1239.43	620.722	1239.43	620.722	2	8	1.1.1.1341.14	11	0.1765	16.3091	3854.89	3401.48	16.34	0.09	1131.08	0.2929	0.0034	FALSE	1
301.001	1	1	tr|E8XFF1|E8XFF1_SALT4	Secreted effector protein OS=Salmonella typhimurium (strain 4/74) OX=909946 GN=sifA PE=4 SV=1	120	99	99	SCEVMGNLY	Carbamidomethyl(C)@2; Oxidation(M)@5; HNE(L)@8	HNE(L)@127	missed L-Y@8	-0.0114547	1243.54	622.775	1243.55	622.781	2	7	2.1.1.1190.13	9	0	12.0542	8489.98	8288.73	12.04	0.07	3351.78	0.0078	0.0073	FALSE	1
318.001	1	1	tr|E8XFF1|E8XFF1_SALT4	Secreted effector protein OS=Salmonella typhimurium (strain 4/74) OX=909946 GN=sifA PE=4 SV=1	120	35.1	35.07	SCEVMGNLYFLMK	Carbamidomethyl(C)@2; Methyl(K)@13	Methyl(K)@132	missed L-Y@8; missed Y-F@9; missed F-L@10; missed L-M@11	-0.0235228	1604.72	535.913	1604.74	535.921	2	6	2.1.1.1027.9	10	0	8.53303	284.73	272.98	8.56	0.08	256.913	0.0003	0.0002	FALSE	1
318.002	1	1	tr|E8XFF1|E8XFF1_SALT4	Secreted effector protein OS=Salmonella typhimurium (strain 4/74) OX=909946 GN=sifA PE=4 SV=1	120	35.1	33.24	SCEVMGNLYFLMK	Carbamidomethyl(C)@2; Methyl(L)@11	Methyl(L)@130	missed L-Y@8; missed Y-F@9; missed F-L@10; missed L-M@11	-0.0235228	1604.72	535.913	1604.74	535.921	3	1	2.1.1.1379.10	7	0.0003	16.1631	439.43	330.51	16.07	0.15	726.48	0.3333	0.0004	FALSE	1
313.001	1	1	tr|E8XFF1|E8XFF1_SALT4	Secreted effector protein OS=Salmonella typhimurium (strain 4/74) OX=909946 GN=sifA PE=4 SV=1	120	61.7	61.72	SCEVMGNLYFLMKDRPD	Carbamidomethyl(C)@2; Dioxidation(M)@12	Dioxidation(M)@131	cleaved D-I@C-term; missed L-Y@8; missed Y-F@9; missed F-L@10; missed L-M@11; missed K-D@13	0.0144433	2105.94	1053.97	2105.92	1053.97	3	1	2.1.1.1379.10	7	0.0001	16.1631	439.43	330.51	16.07	0.15	726.48	0.3333	0.0004	FALSE	0
310.001	1	1	tr|E8XFF1|E8XFF1_SALT4	Secreted effector protein OS=Salmonella typhimurium (strain 4/74) OX=909946 GN=sifA PE=4 SV=1	120	72.7	72.71	SCEVMGNLYFLMKDRPDIL	Carbamidomethyl(C)@2; QTGG(K)@13	QTGG(K)@132	missed L-Y@8; missed Y-F@9; missed F-L@10; missed L-M@11; missed K-D@13	-0.05845	2643.19	1322.6	2643.25	1322.63	2	2	1.1.1.1256.18	10	0.0001	14.4562	11684	3168.12	14.5	0.06	3483.86	1	0.0103	FALSE	1
317.001	1	1	tr|E8XFF1|E8XFF1_SALT4	Secreted effector protein OS=Salmonella typhimurium (strain 4/74) OX=909946 GN=sifA PE=4 SV=1	120	44.6	44.61	SCEVMGNLYFLMKDRPDILKSH	Carbamidomethyl(C)@2		cleaved H-P@C-term; missed L-Y@8; missed Y-F@9; missed F-L@10; missed L-M@11; missed K-D@13; missed L-K@19; missed K-S@20	-9.09517	2643.19	1322.6	2652.29	1327.15	2	3	1.1.1.1259.8	8	0.0464	14.5174	246.426	246.426			807.694	1	0.0001	FALSE	1
347.001	1	1	tr|E8XFF1|E8XFF1_SALT4	Secreted effector protein OS=Salmonella typhimurium (strain 4/74) OX=909946 GN=sifA PE=4 SV=1	128	31.2	31.17	YFLMKDRPDI	Dethiomethyl(M)@4		cleaved I-L@C-term; missed Y-F@1; missed F-L@2; missed L-M@3; missed K-D@5	-0.0976264	1248.55	625.284	1248.65	625.332	2	2	1.1.1.1259.8	9	0.0003	14.5174	246.426	246.426			807.694	1	0.0001	FALSE	1
347.002	1	1	tr|E8XFF1|E8XFF1_SALT4	Secreted effector protein OS=Salmonella typhimurium (strain 4/74) OX=909946 GN=sifA PE=4 SV=1	129	31.2	26.24	FLMKDRPDI	GG(K)@4; Deamidated(R)@6	GG(K)@132; Deamidated(R)@134	cleaved I-L@C-term; missed F-L@1; missed L-M@2; missed K-D@4	-0.0646461	1248.55	625.284	1248.62	625.316	2	2	2.1.1.1326.18	6	0.0013	15.0087	4368.65	3557.68	15.04	0.13	1928.57	0.0026	0.0026	FALSE	1
346.001	1	1	tr|E8XFF1|E8XFF1_SALT4	Secreted effector protein OS=Salmonella typhimurium (strain 4/74) OX=909946 GN=sifA PE=4 SV=1	128	31.5	3.856	YFLMKDRPDI	Carbamidomethyl(K)@5		cleaved I-L@C-term; missed Y-F@1; missed F-L@2; missed L-M@3; missed K-D@5	-0.0991162	1353.58	677.795	1353.68	677.845	2	3	3.1.1.1057.12	7	0.0002	15.0341	4739.33	3475.18	15	0.11	951.539	1	0.0028	FALSE	0
346.002	1	1	tr|E8XFF1|E8XFF1_SALT4	Secreted effector protein OS=Salmonella typhimurium (strain 4/74) OX=909946 GN=sifA PE=4 SV=1	128	31.5	3.856	YFLMKDRPDI	Carbamidomethyl(D)@6		cleaved I-L@C-term; missed Y-F@1; missed F-L@2; missed L-M@3; missed K-D@5	-0.0991162	1353.58	677.795	1353.68	677.845	2	4	1.1.1.1231.16	7	0.0007	13.9151	54834.8	51123.4	13.9	0.07	3008.8	0.0327	0.0323	FALSE	1
345.001	1	1	tr|E8XFF1|E8XFF1_SALT4	Secreted effector protein OS=Salmonella typhimurium (strain 4/74) OX=909946 GN=sifA PE=4 SV=1	128	53.7	53.73	YFLMKDRPDIL	Carbamidomethyl@N-term; Carbamidomethyl(K)@5		missed Y-F@1; missed F-L@2; missed L-M@3; missed K-D@5	-0.0479364	1523.73	508.918	1523.78	508.934	2	4	1.1.1.1231.16	7	0.0002	13.9151	54834.8	51123.4	13.9	0.07	3008.8	0.0327	0.0323	FALSE	0
345.002	1	1	tr|E8XFF1|E8XFF1_SALT4	Secreted effector protein OS=Salmonella typhimurium (strain 4/74) OX=909946 GN=sifA PE=4 SV=1	128	53.7	49.29	YFLMKDRPDIL	GG(K)@5	GG(K)@132	missed Y-F@1; missed F-L@2; missed L-M@3; missed K-D@5	-0.0479364	1523.73	508.918	1523.78	508.934	3	1	2.1.1.1164.14	9	0.0001	11.4874	1449.01	1259.93	11.5	0.07	796.577	0.5	0.0008	FALSE	1
368.001	1	1	tr|E8XFF1|E8XFF1_SALT4	Secreted effector protein OS=Salmonella typhimurium (strain 4/74) OX=909946 GN=sifA PE=4 SV=1	131	22.3	22.33	MKDRPDILKSHPQMTAMIKRRYSEIVDYPLPSTL	GGQ(K)@2; GGQ(K)@9; Formyl(K)@19	GGQ(K)@132; GGQ(K)@139	missed K-D@2; missed L-K@8; missed K-S@9; missed K-R@19; missed R-R@20; missed R-Y@21; missed Y-S@22	-0.103155	4541.19	1514.74	4541.3	1514.77	3	1	2.1.1.1164.14	7	0.0706	11.4874	1449.01	1259.93	11.5	0.07	796.577	0.5	0.0008	FALSE	0
368.002	1	1	tr|E8XFF1|E8XFF1_SALT4	Secreted effector protein OS=Salmonella typhimurium (strain 4/74) OX=909946 GN=sifA PE=4 SV=1	131	22.3	22.33	MKDRPDILKSHPQMTAMIKRRYSEIVDYPLPSTL	GGQ(K)@2; Formyl(K)@9; GGQ(K)@19	GGQ(K)@132; GGQ(K)@149	missed K-D@2; missed L-K@8; missed K-S@9; missed K-R@19; missed R-R@20; missed R-Y@21; missed Y-S@22	-0.103155	4541.19	1514.74	4541.3	1514.77	3	1	3.1.1.1262.21	9	0	19.5359	65.9114	65.9114			1166.6	0.125	0	FALSE	1
368.003	1	1	tr|E8XFF1|E8XFF1_SALT4	Secreted effector protein OS=Salmonella typhimurium (strain 4/74) OX=909946 GN=sifA PE=4 SV=1	128	22.3	22.33	YFLMKDRPDILKSHPQMTAMIKRRYSEIVDYPLPSTL	Carbamidomethyl@N-term; Oxidation(M)@4; Oxidation(M)@17		missed Y-F@1; missed F-L@2; missed L-M@3; missed K-D@5; missed L-K@11; missed K-S@12; missed K-R@22; missed R-R@23; missed R-Y@24; missed Y-S@25	-0.13233	4541.19	1514.74	4541.33	1514.78	3	1	3.1.1.1262.21	9	0	19.5359	65.9114	65.9114			1166.6	0.125	0	FALSE	0
368.004	1	1	tr|E8XFF1|E8XFF1_SALT4	Secreted effector protein OS=Salmonella typhimurium (strain 4/74) OX=909946 GN=sifA PE=4 SV=1	128	22.3	22.33	YFLMKDRPDILKSHPQMTAMIKRRYSEIVDYPLPSTL	Carbamidomethyl@N-term; Oxidation(M)@4; Oxidation(M)@20		missed Y-F@1; missed F-L@2; missed L-M@3; missed K-D@5; missed L-K@11; missed K-S@12; missed K-R@22; missed R-R@23; missed R-Y@24; missed Y-S@25	-0.13233	4541.19	1514.74	4541.33	1514.78	3	1	3.1.1.1262.21	9	0.0002	19.5359	65.9114	65.9114			1166.6	0.1667	0	FALSE	0
355.001	1	1	tr|E8XFF1|E8XFF1_SALT4	Secreted effector protein OS=Salmonella typhimurium (strain 4/74) OX=909946 GN=sifA PE=4 SV=1	129	99	99	FLMK	LRGG(K)@4	LRGG(K)@132	missed F-L@1; missed L-M@2	-0.0282145	920.498	461.257	920.527	461.271	3	1	3.1.1.1262.21	9	0.0002	19.5359	65.9114	65.9114			1166.6	0.1667	0	FALSE	0
353.001	1	1	tr|E8XFF1|E8XFF1_SALT4	Secreted effector protein OS=Salmonella typhimurium (strain 4/74) OX=909946 GN=sifA PE=4 SV=1	129	99	98.94	FLMKDRPDIL	Formyl(K)@4		missed F-L@1; missed L-M@2; missed K-D@4	-0.000121744	1274.67	638.342	1274.67	638.342	2	2	2.1.1.1032.5	3	0.1111	8.63747	175.01	172.92	8.64	0.06	156.375	1	0.0001	FALSE	1
353.002	1	1	tr|E8XFF1|E8XFF1_SALT4	Secreted effector protein OS=Salmonella typhimurium (strain 4/74) OX=909946 GN=sifA PE=4 SV=1	129	99	64.1	FLMKDRPDIL	Delta:H(4)C(2)(K)@4		missed F-L@1; missed L-M@2; missed K-D@4	-0.0365073	1274.67	638.342	1274.71	638.36	2	3	2.1.1.1420.12	10	0.0015	17.0639	586.51	550.66	17.07	0.07	599.855	0.1323	0.0099	FALSE	1
353.003	1	1	tr|E8XFF1|E8XFF1_SALT4	Secreted effector protein OS=Salmonella typhimurium (strain 4/74) OX=909946 GN=sifA PE=4 SV=1	129	99	49.29	FLMKDRPDIL	Dimethyl(K)@4	Dimethyl(K)@132	missed F-L@1; missed L-M@2; missed K-D@4	-0.0365073	1274.67	638.342	1274.71	638.36	2	2	2.1.1.1420.12	10	0.0006	17.0639	586.51	550.66	17.07	0.07	599.855	0.1323	0.0099	FALSE	0
353.004	1	1	tr|E8XFF1|E8XFF1_SALT4	Secreted effector protein OS=Salmonella typhimurium (strain 4/74) OX=909946 GN=sifA PE=4 SV=1	129	99	22.33	FLMKDRPDIL	Dimethyl(R)@6	Dimethyl(R)@134	missed F-L@1; missed L-M@2; missed K-D@4	-0.0366781	1274.67	638.342	1274.71	638.36	2	2	2.1.1.1420.12	10	0.0003	17.0639	586.51	550.66	17.07	0.07	599.855	0.1323	0.0099	FALSE	0
354.001	1	1	tr|E8XFF1|E8XFF1_SALT4	Secreted effector protein OS=Salmonella typhimurium (strain 4/74) OX=909946 GN=sifA PE=4 SV=1	129	99	92.8	FLMKDRPDIL	Trimethyl(K)@4	Trimethyl(K)@132	missed F-L@1; missed L-M@2; missed K-D@4	-0.0376417	1288.68	645.349	1288.72	645.368	2	1	3.1.1.1146.12	6	0.0005	16.9864	390.77	353.7	17	0.07	247.339	0.0882	0.0066	FALSE	0
354.002	1	1	tr|E8XFF1|E8XFF1_SALT4	Secreted effector protein OS=Salmonella typhimurium (strain 4/74) OX=909946 GN=sifA PE=4 SV=1	129	99	37.54	FLMKDRPDIL	Acetyl(K)@4	Acetyl(K)@132	missed F-L@1; missed L-M@2; missed K-D@4	7.52993e-05	1288.69	645.35	1288.68	645.35	2	3	2.1.1.1428.15	8	0.0003	17.2428	541.92	501.77	17.25	0.04	601.177	0.1223	0.0092	FALSE	1
354.003	1	1	tr|E8XFF1|E8XFF1_SALT4	Secreted effector protein OS=Salmonella typhimurium (strain 4/74) OX=909946 GN=sifA PE=4 SV=1	129	99	29.49	FLMKDRPDIL	Oxidation(M)@3; Delta:H(2)C(2)(K)@4		missed F-L@1; missed L-M@2; missed K-D@4	7.52993e-05	1288.69	645.35	1288.68	645.35	2	1	3.1.1.1154.14	8	0	17.1648	434.9	410.25	17.17	0.07	369.606	0.0981	0.0074	FALSE	0
366.001	1	1	tr|E8XFF1|E8XFF1_SALT4	Secreted effector protein OS=Salmonella typhimurium (strain 4/74) OX=909946 GN=sifA PE=4 SV=1	131	99	99	MKDRPDIL			missed K-D@2	-0.00288096	986.519	494.267	986.522	494.268	2	1	3.1.1.1154.14	7	0.0005	17.1648	434.9	410.25	17.17	0.07	369.606	0.0981	0.0074	FALSE	0
366.002	1	1	tr|E8XFF1|E8XFF1_SALT4	Secreted effector protein OS=Salmonella typhimurium (strain 4/74) OX=909946 GN=sifA PE=4 SV=1	131	99	72.68	MKDRPDILK	Lys-loss@C-term		missed K-D@2; missed L-K@8	-0.00288096	986.519	494.267	986.522	494.268	2	6	1.1.1.1054.17	8	1	10.0596	5537.49	3667.07	10.02	0.07	1113.78	0.1732	0.0877	FALSE	1
367.001	1	1	tr|E8XFF1|E8XFF1_SALT4	Secreted effector protein OS=Salmonella typhimurium (strain 4/74) OX=909946 GN=sifA PE=4 SV=1	131	22.3	22.33	MKDRPDILKSHPQMTAMIKRRYSEIVDYPLPSTL	GGQ(K)@2; GGQ(K)@9; Oxidation(M)@14	GGQ(K)@132; GGQ(K)@139	missed K-D@2; missed L-K@8; missed K-S@9; missed K-R@19; missed R-R@20; missed R-Y@21; missed Y-S@22	-0.0824463	4529.22	1510.75	4529.3	1510.77	2	2	1.1.1.1054.17	9	0.0008	10.0596	5537.49	3667.07	10.02	0.07	1113.78	0.887	0.0382	FALSE	0
367.002	1	1	tr|E8XFF1|E8XFF1_SALT4	Secreted effector protein OS=Salmonella typhimurium (strain 4/74) OX=909946 GN=sifA PE=4 SV=1	131	22.3	22.33	MKDRPDILKSHPQMTAMIKRRYSEIVDYPLPSTL	GGQ(K)@2; GGQ(K)@9; Oxidation(M)@17	GGQ(K)@132; GGQ(K)@139	missed K-D@2; missed L-K@8; missed K-S@9; missed K-R@19; missed R-R@20; missed R-Y@21; missed Y-S@22	-0.0824463	4529.22	1510.75	4529.3	1510.77	3	1	3.1.1.1262.20	9	0.0002	19.535	65.9114	65.9114			1129.57	0.125	0	FALSE	1
367.003	1	1	tr|E8XFF1|E8XFF1_SALT4	Secreted effector protein OS=Salmonella typhimurium (strain 4/74) OX=909946 GN=sifA PE=4 SV=1	131	22.3	22.33	MKDRPDILKSHPQMTAMIKRRYSEIVDYPLPSTL	GGQ(K)@2; Oxidation(M)@17; GGQ(K)@19	GGQ(K)@132; GGQ(K)@149	missed K-D@2; missed L-K@8; missed K-S@9; missed K-R@19; missed R-R@20; missed R-Y@21; missed Y-S@22	-0.0824463	4529.22	1510.75	4529.3	1510.77	3	1	3.1.1.1262.20	9	0.0002	19.535	65.9114	65.9114			1129.57	0.125	0	FALSE	0
367.004	1	1	tr|E8XFF1|E8XFF1_SALT4	Secreted effector protein OS=Salmonella typhimurium (strain 4/74) OX=909946 GN=sifA PE=4 SV=1	131	22.3	22.33	MKDRPDILKSHPQMTAMIKRRYSEIVDYPLPSTL	GGQ(K)@2; Oxidation(M)@14; GGQ(K)@19	GGQ(K)@132; GGQ(K)@149	missed K-D@2; missed L-K@8; missed K-S@9; missed K-R@19; missed R-R@20; missed R-Y@21; missed Y-S@22	-0.0824463	4529.22	1510.75	4529.3	1510.77	3	1	3.1.1.1262.20	9	0.0002	19.535	65.9114	65.9114			1129.57	0.125	0	FALSE	0
370.001	1	1	tr|E8XFF1|E8XFF1_SALT4	Secreted effector protein OS=Salmonella typhimurium (strain 4/74) OX=909946 GN=sifA PE=4 SV=1	133	99	99	DRPDILK			missed L-K@6	-0.000292597	855.481	428.748	855.481	428.748	3	1	3.1.1.1262.20	9	0.0002	19.535	65.9114	65.9114			1129.57	0.125	0	FALSE	0
370.002	1	1	tr|E8XFF1|E8XFF1_SALT4	Secreted effector protein OS=Salmonella typhimurium (strain 4/74) OX=909946 GN=sifA PE=4 SV=1	132	99	58.13	KDRPDIL			cleaved M-K@N-term; missed K-D@1	0.00233192	855.484	428.749	855.481	428.748	2	38	3.1.1.735.6	8	1	8.05333	80273.8	79441.9	8.06	0.06	1216.46	0.8993	0.7335	TRUE	1
374.001	1	1	tr|E8XFF1|E8XFF1_SALT4	Secreted effector protein OS=Salmonella typhimurium (strain 4/74) OX=909946 GN=sifA PE=4 SV=1	133	60.8	60.75	DRPDILK	Formyl@N-term		missed L-K@6	-0.000837274	883.475	442.745	883.476	442.745	2	3	3.1.1.771.6	5	0.0718	8.81623	2118.28	1772.19	8.85	0.06	542.216	1.2087	0.0359	FALSE	0
374.002	1	1	tr|E8XFF1|E8XFF1_SALT4	Secreted effector protein OS=Salmonella typhimurium (strain 4/74) OX=909946 GN=sifA PE=4 SV=1	133	60.8	53.04	DRPDILK	Dimethyl(R)@2	Dimethyl(R)@134	missed L-K@6	-0.0372228	883.475	442.745	883.513	442.764	2	1	1.1.1.1060.12	5	0.0014	10.1858	274.46	267.29	10.2	0.15	218.836	0.0031	0.0025	FALSE	1
372.001	1	1	tr|E8XFF1|E8XFF1_SALT4	Secreted effector protein OS=Salmonella typhimurium (strain 4/74) OX=909946 GN=sifA PE=4 SV=1	133	95.3	85.13	DRPDILK	Formyl(K)@7		missed L-K@6	0.0114406	883.488	442.751	883.476	442.745	2	1	1.1.1.1060.12	5	0.0005	10.1858	274.46	267.29	10.2	0.15	218.836	0.0031	0.0025	FALSE	0
372.002	1	1	tr|E8XFF1|E8XFF1_SALT4	Secreted effector protein OS=Salmonella typhimurium (strain 4/74) OX=909946 GN=sifA PE=4 SV=1	133	95.3	75.95	DRPDILK	Delta:H(4)C(2)(K)@7		missed L-K@6	-0.0249449	883.488	442.751	883.513	442.764	2	4	3.1.1.750.4	7	0.0015	8.37075	2054.3	1399.62	8.34	0.08	212.282	0.023	0.0188	FALSE	1
372.003	1	1	tr|E8XFF1|E8XFF1_SALT4	Secreted effector protein OS=Salmonella typhimurium (strain 4/74) OX=909946 GN=sifA PE=4 SV=1	133	95.3	72.3	DRPDILK	Dimethyl(K)@7	Dimethyl(K)@139	missed L-K@6	-0.0249449	883.488	442.751	883.513	442.764	2	4	3.1.1.750.4	7	0.0006	8.37075	2054.3	1399.62	8.34	0.08	212.282	0.023	0.0188	FALSE	0
373.001	1	1	tr|E8XFF1|E8XFF1_SALT4	Secreted effector protein OS=Salmonella typhimurium (strain 4/74) OX=909946 GN=sifA PE=4 SV=1	133	78.3	78.28	DRPDILK	PyruvicAcidIminyl(K)@7	PyruvicAcidIminyl(K)@139	missed L-K@6	-0.0113549	925.476	463.745	925.487	463.751	2	4	3.1.1.750.4	7	0.0004	8.37075	2054.3	1399.62	8.34	0.08	212.282	0.023	0.0188	FALSE	0
375.001	1	1	tr|E8XFF1|E8XFF1_SALT4	Secreted effector protein OS=Salmonella typhimurium (strain 4/74) OX=909946 GN=sifA PE=4 SV=1	133	22.3	22.33	DRPDILK	Acetylhypusine(K)@7	Acetylhypusine(K)@139	missed L-K@6	-0.0405199	968.525	485.27	968.565	485.29	2	1	2.1.1.1101.7	6	0.0001	10.1145	507.55	423.4	10.13	0.07	333.913	0.0057	0.0046	FALSE	1
375.002	1	1	tr|E8XFF1|E8XFF1_SALT4	Secreted effector protein OS=Salmonella typhimurium (strain 4/74) OX=909946 GN=sifA PE=4 SV=1	133	22.3	22.33	DRPDILKS	Delta:H(2)C(2)(K)@7		cleaved S-H@C-term; missed L-K@6; missed K-S@7	-0.00413439	968.525	485.27	968.529	485.272	2	2	3.1.1.1112.5	6	0.0001	16.2326	1452.34	1345.84	16.25	0.07	296.18	0.0163	0.0133	FALSE	1
381.001	1	1	tr|E8XFF1|E8XFF1_SALT4	Secreted effector protein OS=Salmonella typhimurium (strain 4/74) OX=909946 GN=sifA PE=4 SV=1	139	48	47.96	KSHPQMTAMIKRRYSEIVDYPLPSTL	GGQ(K)@1; Deamidated(R)@13	GGQ(K)@139; Deamidated(R)@151	missed K-S@1; missed K-R@11; missed R-R@12; missed R-Y@13; missed Y-S@14	0.0385031	3303.71	1102.24	3303.67	1102.23	2	1	3.1.1.1112.5	6	0	16.2326	1452.34	1345.84	16.25	0.07	296.18	1	0.0143	FALSE	0
381.002	1	1	tr|E8XFF1|E8XFF1_SALT4	Secreted effector protein OS=Salmonella typhimurium (strain 4/74) OX=909946 GN=sifA PE=4 SV=1	139	48	7.918	KSHPQMTAMIKRRYSEIVDYPLPSTL	GGQ(K)@1; Deamidated(R)@12	GGQ(K)@139; Deamidated(R)@150	missed K-S@1; missed K-R@11; missed R-R@12; missed R-Y@13; missed Y-S@14	0.0280489	3303.7	1102.24	3303.67	1102.23	3	1	3.1.1.1177.21	9	0.0003	17.6767	2920.32	2903.17	17.68	0.07	2459.53	0.0262	0.0005	FALSE	1
381.003	1	1	tr|E8XFF1|E8XFF1_SALT4	Secreted effector protein OS=Salmonella typhimurium (strain 4/74) OX=909946 GN=sifA PE=4 SV=1	138	48	7.918	LKSHPQMTAMIKRRYSEIVDYPLPSTL	GG(K)@2; Oxidation(M)@7	GG(K)@139	cleaved I-L@N-term; missed L-K@1; missed K-S@2; missed K-R@12; missed R-R@13; missed R-Y@14; missed Y-S@15	-0.00833661	3303.7	1102.24	3303.71	1102.24	3	2	2.1.1.1451.21	11	0.0003	17.7534	1788.42	1786.14	17.74	0.07	2875.93	0.016	0.0003	FALSE	0
381.004	1	1	tr|E8XFF1|E8XFF1_SALT4	Secreted effector protein OS=Salmonella typhimurium (strain 4/74) OX=909946 GN=sifA PE=4 SV=1	138	48	7.918	LKSHPQMTAMIKRRYSEIVDYPLPSTL	Oxidation(M)@10; GG(K)@12	GG(K)@149	cleaved I-L@N-term; missed L-K@1; missed K-S@2; missed K-R@12; missed R-R@13; missed R-Y@14; missed Y-S@15	-0.00833661	3303.7	1102.24	3303.71	1102.24	3	2	2.1.1.1451.21	10	0.0121	17.7534	1788.42	1786.14	17.74	0.07	2875.93	0.0259	0.0003	FALSE	0
381.005	1	1	tr|E8XFF1|E8XFF1_SALT4	Secreted effector protein OS=Salmonella typhimurium (strain 4/74) OX=909946 GN=sifA PE=4 SV=1	138	48	7.918	LKSHPQMTAMIKRRYSEIVDYPLPSTL	Oxidation(M)@7; GG(K)@12	GG(K)@149	cleaved I-L@N-term; missed L-K@1; missed K-S@2; missed K-R@12; missed R-R@13; missed R-Y@14; missed Y-S@15	-0.00833661	3303.7	1102.24	3303.71	1102.24	3	2	2.1.1.1451.21	10	0.0121	17.7534	1788.42	1786.14	17.74	0.07	2875.93	0.0259	0.0003	FALSE	0
381.006	1	1	tr|E8XFF1|E8XFF1_SALT4	Secreted effector protein OS=Salmonella typhimurium (strain 4/74) OX=909946 GN=sifA PE=4 SV=1	138	48	7.918	LKSHPQMTAMIKRRYSEIVDYPLPSTL	GG(K)@2; Oxidation(M)@10	GG(K)@139	cleaved I-L@N-term; missed L-K@1; missed K-S@2; missed K-R@12; missed R-R@13; missed R-Y@14; missed Y-S@15	-0.00833661	3303.7	1102.24	3303.71	1102.24	3	2	2.1.1.1451.21	10	0.0121	17.7534	1788.42	1786.14	17.74	0.07	2875.93	0.0259	0.0003	FALSE	0
381.007	1	1	tr|E8XFF1|E8XFF1_SALT4	Secreted effector protein OS=Salmonella typhimurium (strain 4/74) OX=909946 GN=sifA PE=4 SV=1	140	48	35.35	SHPQMTAMIKRRYSEIVDYPLPSTL	Delta:H(4)C(2)@N-term; QTGG(K)@10	QTGG(K)@149	missed K-R@10; missed R-R@11; missed R-Y@12; missed Y-S@13	0.0385031	3303.71	1102.24	3303.67	1102.23	3	2	2.1.1.1451.21	10	0.0121	17.7534	1788.42	1786.14	17.74	0.07	2875.93	0.0259	0.0003	FALSE	0
381.008	1	1	tr|E8XFF1|E8XFF1_SALT4	Secreted effector protein OS=Salmonella typhimurium (strain 4/74) OX=909946 GN=sifA PE=4 SV=1	140	48	35.35	SHPQMTAMIKRRYSEIVDYPLPSTL	Delta:H(4)C(2)(H)@2; QTGG(K)@10	QTGG(K)@149	missed K-R@10; missed R-R@11; missed R-Y@12; missed Y-S@13	0.0385031	3303.71	1102.24	3303.67	1102.23	3	1	3.1.1.1177.21	9	0.0001	17.6767	2920.32	2903.17	17.68	0.07	2459.53	0.0044	0.0007	FALSE	0
381.009	1	1	tr|E8XFF1|E8XFF1_SALT4	Secreted effector protein OS=Salmonella typhimurium (strain 4/74) OX=909946 GN=sifA PE=4 SV=1	139	48	28.67	KSHPQMTAMIKRRYSEIVDYPLPSTL	Deamidated(Q)@5; GGQ(K)@11	GGQ(K)@149	missed K-S@1; missed K-R@11; missed R-R@12; missed R-Y@13; missed Y-S@14	0.0157277	3303.69	1102.24	3303.67	1102.23	3	1	3.1.1.1177.21	9	0.0001	17.6767	2920.32	2903.17	17.68	0.07	2459.53	0.0044	0.0007	FALSE	0
381.01	1	1	tr|E8XFF1|E8XFF1_SALT4	Secreted effector protein OS=Salmonella typhimurium (strain 4/74) OX=909946 GN=sifA PE=4 SV=1	139	48	7.918	KSHPQMTAMIKRRYSEIVDYPLPSTL	GGQ(K)@1; Deamidated(Q)@5	GGQ(K)@139	missed K-S@1; missed K-R@11; missed R-R@12; missed R-Y@13; missed Y-S@14	0.0280489	3303.7	1102.24	3303.67	1102.23	3	3	1.1.1.1406.21	10	0.005	17.7447	2554.79	2438.19	17.75	0.07	1678.54	0.0229	0.0005	FALSE	0
381.011	1	1	tr|E8XFF1|E8XFF1_SALT4	Secreted effector protein OS=Salmonella typhimurium (strain 4/74) OX=909946 GN=sifA PE=4 SV=1	138	48	4.755	LKSHPQMTAMIKRRYSEIVDYPLPSTL	Oxidation(P)@5; GG(K)@12	Oxidation(P)@142; GG(K)@149	cleaved I-L@N-term; missed L-K@1; missed K-S@2; missed K-R@12; missed R-R@13; missed R-Y@14; missed Y-S@15	-0.00833661	3303.7	1102.24	3303.71	1102.24	3	2	2.1.1.1451.21	10	0.0049	17.7534	1788.42	1786.14	17.74	0.07	2875.93	0.016	0.0003	FALSE	0
381.012	1	1	tr|E8XFF1|E8XFF1_SALT4	Secreted effector protein OS=Salmonella typhimurium (strain 4/74) OX=909946 GN=sifA PE=4 SV=1	138	48	4.755	LKSHPQMTAMIKRRYSEIVDYPLPSTL	GG(K)@2; Oxidation(P)@5	GG(K)@139; Oxidation(P)@142	cleaved I-L@N-term; missed L-K@1; missed K-S@2; missed K-R@12; missed R-R@13; missed R-Y@14; missed Y-S@15	-0.00833661	3303.7	1102.24	3303.71	1102.24	3	2	2.1.1.1451.21	10	0.0007	17.7534	1788.42	1786.14	17.74	0.07	2875.93	0.0259	0.0003	FALSE	0
381.013	1	1	tr|E8XFF1|E8XFF1_SALT4	Secreted effector protein OS=Salmonella typhimurium (strain 4/74) OX=909946 GN=sifA PE=4 SV=1	138	48	24.91	LKSHPQMTAMIKRRYSEIVDYPLPSTL	Carbamidomethyl@N-term; Oxidation(M)@7; Carbamidomethyl(K)@12		cleaved I-L@N-term; missed L-K@1; missed K-S@2; missed K-R@12; missed R-R@13; missed R-Y@14; missed Y-S@15	0.0021176	3303.71	1102.24	3303.71	1102.24	3	2	2.1.1.1451.21	10	0.0007	17.7534	1788.42	1786.14	17.74	0.07	2875.93	0.0259	0.0003	FALSE	0
381.014	1	1	tr|E8XFF1|E8XFF1_SALT4	Secreted effector protein OS=Salmonella typhimurium (strain 4/74) OX=909946 GN=sifA PE=4 SV=1	138	48	24.91	LKSHPQMTAMIKRRYSEIVDYPLPSTL	Carbamidomethyl@N-term; Oxidation(M)@10; Carbamidomethyl(K)@12		cleaved I-L@N-term; missed L-K@1; missed K-S@2; missed K-R@12; missed R-R@13; missed R-Y@14; missed Y-S@15	0.0021176	3303.71	1102.24	3303.71	1102.24	3	1	3.1.1.1177.21	9	0	17.6767	2920.32	2903.17	17.68	0.07	2459.53	0.0424	0.0005	FALSE	0
381.015	1	1	tr|E8XFF1|E8XFF1_SALT4	Secreted effector protein OS=Salmonella typhimurium (strain 4/74) OX=909946 GN=sifA PE=4 SV=1	138	48	22.33	LKSHPQMTAMIKRRYSEIVDYPLPSTL	Carbamidomethyl@N-term; Oxidation(M)@7; Carbamidomethyl(T)@8		cleaved I-L@N-term; missed L-K@1; missed K-S@2; missed K-R@12; missed R-R@13; missed R-Y@14; missed Y-S@15	0.0021176	3303.71	1102.24	3303.71	1102.24	3	1	3.1.1.1177.21	9	0	17.6767	2920.32	2903.17	17.68	0.07	2459.53	0.0424	0.0005	FALSE	0
381.016	1	1	tr|E8XFF1|E8XFF1_SALT4	Secreted effector protein OS=Salmonella typhimurium (strain 4/74) OX=909946 GN=sifA PE=4 SV=1	137	48	2.04	ILKSHPQMTAMIKRRYSEIVDYPLPSTL	Oxidation(M)@8; Deamidated(R)@14	Deamidated(R)@150	cleaved D-I@N-term; missed L-K@2; missed K-S@3; missed K-R@13; missed R-R@14; missed R-Y@15; missed Y-S@16	-0.0334887	3303.7	1102.24	3303.74	1102.25	3	1	3.1.1.1177.21	9	0	17.6767	2920.32	2903.17	17.68	0.07	2459.53	0.0424	0.0005	FALSE	0
381.017	1	1	tr|E8XFF1|E8XFF1_SALT4	Secreted effector protein OS=Salmonella typhimurium (strain 4/74) OX=909946 GN=sifA PE=4 SV=1	138	48	22.33	LKSHPQMTAMIKRRYSEIVDYPLPSTL	Carbamidomethyl@N-term; Carbamidomethyl(T)@8; Oxidation(M)@10		cleaved I-L@N-term; missed L-K@1; missed K-S@2; missed K-R@12; missed R-R@13; missed R-Y@14; missed Y-S@15	0.0021176	3303.71	1102.24	3303.71	1102.24	3	2	2.1.1.1451.21	11	0	17.7534	1788.42	1786.14	17.74	0.07	2875.93	0.0557	0.0003	FALSE	0
381.018	1	1	tr|E8XFF1|E8XFF1_SALT4	Secreted effector protein OS=Salmonella typhimurium (strain 4/74) OX=909946 GN=sifA PE=4 SV=1	137	48	22.33	ILKSHPQMTAMIKRRYSEIVDYPLPSTL	Oxidation(M)@8; Deamidated(R)@15	Deamidated(R)@151	cleaved D-I@N-term; missed L-K@2; missed K-S@3; missed K-R@13; missed R-R@14; missed R-Y@15; missed Y-S@16	-0.0230345	3303.71	1102.24	3303.74	1102.25	3	1	3.1.1.1177.21	9	0	17.6767	2920.32	2903.17	17.68	0.07	2459.53	0.0424	0.0005	FALSE	0
381.019	1	1	tr|E8XFF1|E8XFF1_SALT4	Secreted effector protein OS=Salmonella typhimurium (strain 4/74) OX=909946 GN=sifA PE=4 SV=1	138	48	22.33	LKSHPQMTAMIKRRYSEIVDYPLPSTL	GG(K)@12; Oxidation(Y)@15	GG(K)@149; Oxidation(Y)@152	cleaved I-L@N-term; missed L-K@1; missed K-S@2; missed K-R@12; missed R-R@13; missed R-Y@14; missed Y-S@15	0.0021176	3303.71	1102.24	3303.71	1102.24	3	1	3.1.1.1177.21	9	0	17.6767	2920.32	2903.17	17.68	0.07	2459.53	0.0909	0.0005	FALSE	0
381.02	1	1	tr|E8XFF1|E8XFF1_SALT4	Secreted effector protein OS=Salmonella typhimurium (strain 4/74) OX=909946 GN=sifA PE=4 SV=1	138	48	22.33	LKSHPQMTAMIKRRYSEIVDYPLPSTL	GG(K)@12; Oxidation(R)@14	GG(K)@149; Oxidation(R)@151	cleaved I-L@N-term; missed L-K@1; missed K-S@2; missed K-R@12; missed R-R@13; missed R-Y@14; missed Y-S@15	0.0021176	3303.71	1102.24	3303.71	1102.24	3	1	3.1.1.1177.21	9	0.0001	17.6767	2920.32	2903.17	17.68	0.07	2459.53	0.0424	0.0005	FALSE	0
381.021	1	1	tr|E8XFF1|E8XFF1_SALT4	Secreted effector protein OS=Salmonella typhimurium (strain 4/74) OX=909946 GN=sifA PE=4 SV=1	138	48	2.04	LKSHPQMTAMIKRRYSEIVDYPLPSTL	GG(S)@3; Oxidation(M)@10	GG(S)@140	cleaved I-L@N-term; missed L-K@1; missed K-S@2; missed K-R@12; missed R-R@13; missed R-Y@14; missed Y-S@15	-0.00833661	3303.7	1102.24	3303.71	1102.24	3	1	3.1.1.1177.21	9	0.0001	17.6767	2920.32	2903.17	17.68	0.07	2459.53	0.0424	0.0005	FALSE	0
381.022	1	1	tr|E8XFF1|E8XFF1_SALT4	Secreted effector protein OS=Salmonella typhimurium (strain 4/74) OX=909946 GN=sifA PE=4 SV=1	139	48	22.33	KSHPQMTAMIKRRYSEIVDYPLPSTL	GGQ(K)@11; Deamidated(R)@13	GGQ(K)@149; Deamidated(R)@151	missed K-S@1; missed K-R@11; missed R-R@12; missed R-Y@13; missed Y-S@14	0.0385031	3303.71	1102.24	3303.67	1102.23	3	2	2.1.1.1451.21	10	0.0002	17.7534	1788.42	1786.14	17.74	0.07	2875.93	0.0259	0.0003	FALSE	0
381.023	1	1	tr|E8XFF1|E8XFF1_SALT4	Secreted effector protein OS=Salmonella typhimurium (strain 4/74) OX=909946 GN=sifA PE=4 SV=1	138	48	7.918	LKSHPQMTAMIKRRYSEIVDYPLPSTL	GG(K)@2; Oxidation(R)@13	GG(K)@139; Oxidation(R)@150	cleaved I-L@N-term; missed L-K@1; missed K-S@2; missed K-R@12; missed R-R@13; missed R-Y@14; missed Y-S@15	-0.00833661	3303.7	1102.24	3303.71	1102.24	3	1	3.1.1.1177.21	8	0.0003	17.6767	2920.32	2903.17	17.68	0.07	2459.53	0.0262	0.0005	FALSE	0
381.024	1	1	tr|E8XFF1|E8XFF1_SALT4	Secreted effector protein OS=Salmonella typhimurium (strain 4/74) OX=909946 GN=sifA PE=4 SV=1	138	48	2.04	LKSHPQMTAMIKRRYSEIVDYPLPSTL	GG(S)@3; Oxidation(M)@7	GG(S)@140	cleaved I-L@N-term; missed L-K@1; missed K-S@2; missed K-R@12; missed R-R@13; missed R-Y@14; missed Y-S@15	-0.00833661	3303.7	1102.24	3303.71	1102.24	3	2	2.1.1.1451.21	11	0.0001	17.7534	1788.42	1786.14	17.74	0.07	2875.93	0.0259	0.0003	FALSE	0
381.025	1	1	tr|E8XFF1|E8XFF1_SALT4	Secreted effector protein OS=Salmonella typhimurium (strain 4/74) OX=909946 GN=sifA PE=4 SV=1	137	48	22.33	ILKSHPQMTAMIKRRYSEIVDYPLPSTL	Deamidated(Q)@7; Oxidation(M)@11		cleaved D-I@N-term; missed L-K@2; missed K-S@3; missed K-R@13; missed R-R@14; missed R-Y@15; missed Y-S@16	-0.0230345	3303.71	1102.24	3303.74	1102.25	3	2	2.1.1.1451.21	10	0.0002	17.7534	1788.42	1786.14	17.74	0.07	2875.93	0.0259	0.0003	FALSE	0
381.026	1	1	tr|E8XFF1|E8XFF1_SALT4	Secreted effector protein OS=Salmonella typhimurium (strain 4/74) OX=909946 GN=sifA PE=4 SV=1	138	48	2.04	LKSHPQMTAMIKRRYSEIVDYPLPSTL	GG(T)@8; Oxidation(M)@10	GG(T)@145	cleaved I-L@N-term; missed L-K@1; missed K-S@2; missed K-R@12; missed R-R@13; missed R-Y@14; missed Y-S@15	-0.00833661	3303.7	1102.24	3303.71	1102.24	3	1	3.1.1.1177.21	8	0.0002	17.6767	2920.32	2903.17	17.68	0.07	2459.53	0.0909	0.0005	FALSE	0
381.027	1	1	tr|E8XFF1|E8XFF1_SALT4	Secreted effector protein OS=Salmonella typhimurium (strain 4/74) OX=909946 GN=sifA PE=4 SV=1	137	48	22.33	ILKSHPQMTAMIKRRYSEIVDYPLPSTL	Deamidated(Q)@7; Oxidation(M)@8		cleaved D-I@N-term; missed L-K@2; missed K-S@3; missed K-R@13; missed R-R@14; missed R-Y@15; missed Y-S@16	-0.0230345	3303.71	1102.24	3303.74	1102.25	3	2	2.1.1.1451.21	10	0.0002	17.7534	1788.42	1786.14	17.74	0.07	2875.93	0.0259	0.0003	FALSE	0
381.028	1	1	tr|E8XFF1|E8XFF1_SALT4	Secreted effector protein OS=Salmonella typhimurium (strain 4/74) OX=909946 GN=sifA PE=4 SV=1	138	48	2.04	LKSHPQMTAMIKRRYSEIVDYPLPSTL	Oxidation(M)@7; GG(T)@8	GG(T)@145	cleaved I-L@N-term; missed L-K@1; missed K-S@2; missed K-R@12; missed R-R@13; missed R-Y@14; missed Y-S@15	-0.00833661	3303.7	1102.24	3303.71	1102.24	3	1	3.1.1.1177.21	8	0.0002	17.6767	2920.32	2903.17	17.68	0.07	2459.53	0.0909	0.0005	FALSE	0
381.029	1	1	tr|E8XFF1|E8XFF1_SALT4	Secreted effector protein OS=Salmonella typhimurium (strain 4/74) OX=909946 GN=sifA PE=4 SV=1	138	48	2.04	LKSHPQMTAMIKRRYSEIVDYPLPSTL	GG(K)@2; Oxidation(H)@4	GG(K)@139	cleaved I-L@N-term; missed L-K@1; missed K-S@2; missed K-R@12; missed R-R@13; missed R-Y@14; missed Y-S@15	-0.00833661	3303.7	1102.24	3303.71	1102.24	3	2	2.1.1.1451.21	10	0.0002	17.7534	1788.42	1786.14	17.74	0.07	2875.93	0.0259	0.0003	FALSE	0
381.03	1	1	tr|E8XFF1|E8XFF1_SALT4	Secreted effector protein OS=Salmonella typhimurium (strain 4/74) OX=909946 GN=sifA PE=4 SV=1	139	48	2.04	KSHPQMTAMIKRRYSEIVDYPLPSTL	GGQ(K)@11; Deamidated(R)@12	GGQ(K)@149; Deamidated(R)@150	missed K-S@1; missed K-R@11; missed R-R@12; missed R-Y@13; missed Y-S@14	0.0280489	3303.7	1102.24	3303.67	1102.23	3	2	2.1.1.1451.21	10	0.0003	17.7534	1788.42	1786.14	17.74	0.07	2875.93	0.0259	0.0003	FALSE	0
381.031	1	1	tr|E8XFF1|E8XFF1_SALT4	Secreted effector protein OS=Salmonella typhimurium (strain 4/74) OX=909946 GN=sifA PE=4 SV=1	138	48	2.04	LKSHPQMTAMIKRRYSEIVDYPLPSTL	Oxidation(H)@4; GG(K)@12	GG(K)@149	cleaved I-L@N-term; missed L-K@1; missed K-S@2; missed K-R@12; missed R-R@13; missed R-Y@14; missed Y-S@15	-0.00833661	3303.7	1102.24	3303.71	1102.24	3	2	2.1.1.1451.21	10	0.0003	17.7534	1788.42	1786.14	17.74	0.07	2875.93	0.016	0.0003	FALSE	0
381.032	1	1	tr|E8XFF1|E8XFF1_SALT4	Secreted effector protein OS=Salmonella typhimurium (strain 4/74) OX=909946 GN=sifA PE=4 SV=1	140	48	22.33	SHPQMTAMIKRRYSEIVDYPLPSTL	QTGG(K)@10; Dimethyl(R)@11	QTGG(K)@149; Dimethyl(R)@150	missed K-R@10; missed R-R@11; missed R-Y@12; missed Y-S@13	0.0385031	3303.71	1102.24	3303.67	1102.23	3	2	2.1.1.1451.21	10	0.0003	17.7534	1788.42	1786.14	17.74	0.07	2875.93	0.0259	0.0003	FALSE	0
379.001	1	1	tr|E8XFF1|E8XFF1_SALT4	Secreted effector protein OS=Salmonella typhimurium (strain 4/74) OX=909946 GN=sifA PE=4 SV=1	138	76.6	76.63	LKSHPQMTAMIKRRYSEIVDYPLPSTL	GG(K)@12; Oxidation(R)@13	GG(K)@149; Oxidation(R)@150	cleaved I-L@N-term; missed L-K@1; missed K-S@2; missed K-R@12; missed R-R@13; missed R-Y@14; missed Y-S@15	-0.00833661	3303.7	1102.24	3303.71	1102.24	3	1	3.1.1.1177.21	8	0.0001	17.6767	2920.32	2903.17	17.68	0.07	2459.53	0.0044	0.0007	FALSE	0
382.001	1	1	tr|E8XFF1|E8XFF1_SALT4	Secreted effector protein OS=Salmonella typhimurium (strain 4/74) OX=909946 GN=sifA PE=4 SV=1	139	31.8	31.81	KSHPQMTAMI	Delta:H(2)C(2)(H)@3; Deamidated(Q)@5; Oxidation(M)@6		cleaved I-K@C-term; missed K-S@1	0.0404182	1185.59	593.804	1185.55	593.783	3	2	2.1.1.1451.21	12	0.0001	17.7534	1788.42	1786.14	17.74	0.07	2875.93	0.0259	0.0003	FALSE	1
382.002	1	1	tr|E8XFF1|E8XFF1_SALT4	Secreted effector protein OS=Salmonella typhimurium (strain 4/74) OX=909946 GN=sifA PE=4 SV=1	139	31.8	31.3	KSHPQMTAMI	Carbamyl@N-term		cleaved I-K@C-term; missed K-S@1	0.0291848	1185.59	593.804	1185.56	593.789	2	1	2.1.1.1285.3	10	0.0001	14.1123	372494	49684.2	14.04	0.04	1507.33	0.2499	0.2145	TRUE	1
397.001	1	1	tr|E8XFF1|E8XFF1_SALT4	Secreted effector protein OS=Salmonella typhimurium (strain 4/74) OX=909946 GN=sifA PE=4 SV=1	140	25.3	25.31	SHPQMTAMIKRRYSEIVDYPLPSTL	Phospho(S)@1; Oxidation(M)@5; Oxidation(M)@8	Phospho(S)@140	missed K-R@10; missed R-R@11; missed R-Y@12; missed Y-S@13	-0.0280485	3044.42	1015.82	3044.45	1015.82	2	3	2.1.1.1281.4	9	0.0035	14.0258	372494	325749	14.04	0.04	11542.4	0.2499	0.2145	TRUE	0
397.002	1	1	tr|E8XFF1|E8XFF1_SALT4	Secreted effector protein OS=Salmonella typhimurium (strain 4/74) OX=909946 GN=sifA PE=4 SV=1	139	25.3	22.33	KSHPQMTAMIKRRYSEIVDYPLPSTL	Deamidated(Q)@5; Delta:H(2)C(2)(K)@11; Arg->GluSA(R)@13		missed K-S@1; missed K-R@11; missed R-R@12; missed R-Y@13; missed Y-S@14	-0.113085	3044.42	1015.82	3044.54	1015.85	3	2	3.1.1.1261.20	12	0	19.5131	13164.1	9441.56	19.54	0.06	6386.5	0.02	0.0032	FALSE	1
397.003	1	1	tr|E8XFF1|E8XFF1_SALT4	Secreted effector protein OS=Salmonella typhimurium (strain 4/74) OX=909946 GN=sifA PE=4 SV=1	139	25.3	22.33	KSHPQMTAMIKRRYSEIVDYPLPSTL	Deamidated(Q)@5; Delta:H(2)C(2)(K)@11; Arg->GluSA(R)@12		missed K-S@1; missed K-R@11; missed R-R@12; missed R-Y@13; missed Y-S@14	-0.113085	3044.42	1015.82	3044.54	1015.85	3	1	3.1.1.1261.20	13	0	19.5131	13164.1	9441.56	19.54	0.06	6386.5	0.1181	0.0024	FALSE	0
397.004	1	1	tr|E8XFF1|E8XFF1_SALT4	Secreted effector protein OS=Salmonella typhimurium (strain 4/74) OX=909946 GN=sifA PE=4 SV=1	140	25.3	7.918	SHPQMTAMIKRRYSEIVDYPLPSTL	Didehydro(S)@1; GG(K)@10	Didehydro(S)@140; GG(K)@149	missed K-R@10; missed R-R@11; missed R-Y@12; missed Y-S@13	-0.113654	3044.41	1015.81	3044.52	1015.85	3	1	3.1.1.1261.20	13	0	19.5131	13164.1	9441.56	19.54	0.06	6386.5	0.1181	0.0024	FALSE	0
397.005	1	1	tr|E8XFF1|E8XFF1_SALT4	Secreted effector protein OS=Salmonella typhimurium (strain 4/74) OX=909946 GN=sifA PE=4 SV=1	140	25.3	22.33	SHPQMTAMIKRRYSEIVDYPLPSTL	Oxidation(M)@5; Phospho(T)@6; Oxidation(M)@8	Phospho(T)@145	missed K-R@10; missed R-R@11; missed R-Y@12; missed Y-S@13	-0.0280485	3044.42	1015.82	3044.45	1015.82	3	2	2.1.1.1539.6	13	0	19.6705	16254.4	3777.9	19.61	0.04	4202.49	0.0247	0.004	FALSE	0
397.006	1	1	tr|E8XFF1|E8XFF1_SALT4	Secreted effector protein OS=Salmonella typhimurium (strain 4/74) OX=909946 GN=sifA PE=4 SV=1	140	25.3	22.33	SHPQMTAMIKRRYSEIVDYPLPSTL	Phospho(S)@1; Dioxidation(M)@8	Phospho(S)@140; Dioxidation(M)@147	missed K-R@10; missed R-R@11; missed R-Y@12; missed Y-S@13	-0.0280485	3044.42	1015.82	3044.45	1015.82	3	2	3.1.1.1261.20	12	0	19.5131	13164.1	9441.56	19.54	0.06	6386.5	0.02	0.0032	FALSE	0
397.007	1	1	tr|E8XFF1|E8XFF1_SALT4	Secreted effector protein OS=Salmonella typhimurium (strain 4/74) OX=909946 GN=sifA PE=4 SV=1	140	25.3	22.33	SHPQMTAMIKRRYSEIVDYPLPSTL	Phospho(S)@1; Dioxidation(M)@5	Phospho(S)@140; Dioxidation(M)@144	missed K-R@10; missed R-R@11; missed R-Y@12; missed Y-S@13	-0.0280485	3044.42	1015.82	3044.45	1015.82	3	2	3.1.1.1261.20	12	0	19.5131	13164.1	9441.56	19.54	0.06	6386.5	0.02	0.0032	FALSE	0
397.008	1	1	tr|E8XFF1|E8XFF1_SALT4	Secreted effector protein OS=Salmonella typhimurium (strain 4/74) OX=909946 GN=sifA PE=4 SV=1	140	25.3	22.33	SHPQMTAMIKRRYSEIVDYPLPSTL	Phospho(T)@6; Dioxidation(M)@8	Phospho(T)@145; Dioxidation(M)@147	missed K-R@10; missed R-R@11; missed R-Y@12; missed Y-S@13	-0.0280485	3044.42	1015.82	3044.45	1015.82	3	2	3.1.1.1261.20	12	0	19.5131	13164.1	9441.56	19.54	0.06	6386.5	0.02	0.0032	FALSE	0
397.009	1	1	tr|E8XFF1|E8XFF1_SALT4	Secreted effector protein OS=Salmonella typhimurium (strain 4/74) OX=909946 GN=sifA PE=4 SV=1	140	25.3	22.33	SHPQMTAMIKRRYSEIVDYPLPSTL	Dioxidation(M)@5; Phospho(T)@6	Dioxidation(M)@144; Phospho(T)@145	missed K-R@10; missed R-R@11; missed R-Y@12; missed Y-S@13	-0.0280485	3044.42	1015.82	3044.45	1015.82	3	1	3.1.1.1261.20	12	0	19.5131	13164.1	9441.56	19.54	0.06	6386.5	0.02	0.0032	FALSE	0
397.01	1	1	tr|E8XFF1|E8XFF1_SALT4	Secreted effector protein OS=Salmonella typhimurium (strain 4/74) OX=909946 GN=sifA PE=4 SV=1	140	25.3	22.33	SHPQMTAMIKRRYSEIVDYPLPSTL	Phospho(S)@1; Oxidation(P)@3; Oxidation(M)@8	Phospho(S)@140; Oxidation(P)@142	missed K-R@10; missed R-R@11; missed R-Y@12; missed Y-S@13	-0.0280485	3044.42	1015.82	3044.45	1015.82	3	1	3.1.1.1261.20	12	0	19.5131	13164.1	9441.56	19.54	0.06	6386.5	0.02	0.0032	FALSE	0
397.011	1	1	tr|E8XFF1|E8XFF1_SALT4	Secreted effector protein OS=Salmonella typhimurium (strain 4/74) OX=909946 GN=sifA PE=4 SV=1	140	25.3	22.33	SHPQMTAMIKRRYSEIVDYPLPSTL	Phospho(S)@1; Oxidation(P)@3; Oxidation(M)@5	Phospho(S)@140; Oxidation(P)@142	missed K-R@10; missed R-R@11; missed R-Y@12; missed Y-S@13	-0.0280485	3044.42	1015.82	3044.45	1015.82	3	1	3.1.1.1261.20	12	0	19.5131	13164.1	9441.56	19.54	0.06	6386.5	0.02	0.0032	FALSE	0
389.001	1	1	tr|E8XFF1|E8XFF1_SALT4	Secreted effector protein OS=Salmonella typhimurium (strain 4/74) OX=909946 GN=sifA PE=4 SV=1	140	99	92.58	SHPQMTAM			cleaved M-I@C-term	-0.00256298	901.376	451.695	901.379	451.697	3	1	3.1.1.1261.20	12	0	19.5131	13164.1	9441.56	19.54	0.06	6386.5	0.02	0.0032	FALSE	0
392.001	1	1	tr|E8XFF1|E8XFF1_SALT4	Secreted effector protein OS=Salmonella typhimurium (strain 4/74) OX=909946 GN=sifA PE=4 SV=1	140	99	99	SHPQMTAMI			cleaved I-K@C-term	0.00155903	1014.46	508.239	1014.46	508.239	2	21	1.1.1.958.6	9	0.0718	7.9932	17989.9	16898.8	7.98	0.06	5577.96	0.9551	0.0075	FALSE	1
392.002	1	1	tr|E8XFF1|E8XFF1_SALT4	Secreted effector protein OS=Salmonella typhimurium (strain 4/74) OX=909946 GN=sifA PE=4 SV=1	140	99	31.17	SHPQMTAMIK	Lys-loss@C-term			0.00344693	1014.47	508.24	1014.46	508.239	2	6	3.1.1.958.11	5	1	12.8798	1996.11	1172.85	12.91	0.07	242.98	0.7034	0.0008	FALSE	1
396.001	1	1	tr|E8XFF1|E8XFF1_SALT4	Secreted effector protein OS=Salmonella typhimurium (strain 4/74) OX=909946 GN=sifA PE=4 SV=1	140	53	52.98	SHPQMTAMI	Oxidation(M)@5		cleaved I-K@C-term	0.209501	1030.67	516.341	1030.46	516.236	2	4	2.1.1.1236.7	7	0.0009	13.0491	1883.33	817.66	13	0.07	399.02	0.4014	0.002	FALSE	0
390.001	1	1	tr|E8XFF1|E8XFF1_SALT4	Secreted effector protein OS=Salmonella typhimurium (strain 4/74) OX=909946 GN=sifA PE=4 SV=1	140	99	99	SHPQMTAMIK				-0.0017083	1142.56	572.285	1142.56	572.286	2	2	3.1.1.1487.15	4	0.1765	24.4645	841.77	80.73	24.78	0.27	76.2765	0.2966	0.0004	FALSE	1
393.001	1	1	tr|E8XFF1|E8XFF1_SALT4	Secreted effector protein OS=Salmonella typhimurium (strain 4/74) OX=909946 GN=sifA PE=4 SV=1	140	99	99	SHPQMTAMIK	Oxidation(M)@8			0.000358366	1158.55	580.284	1158.55	580.284	2	6	3.1.1.774.18	9	1	8.88727	2093.97	1599.03	8.91	0.04	577.986	0.4463	0.0023	FALSE	1
395.001	1	1	tr|E8XFF1|E8XFF1_SALT4	Secreted effector protein OS=Salmonella typhimurium (strain 4/74) OX=909946 GN=sifA PE=4 SV=1	140	60.8	60.75	SHPQMTAMIK	Oxidation(H)@2; Oxidation(M)@8			0.00358324	1174.55	588.283	1174.55	588.281	2	1	3.1.1.664.2	7	0.1765	6.58873	352.9	296.37	6.61	0.06	219.606	0.0752	0.0004	FALSE	1
394.001	1	1	tr|E8XFF1|E8XFF1_SALT4	Secreted effector protein OS=Salmonella typhimurium (strain 4/74) OX=909946 GN=sifA PE=4 SV=1	140	64.1	64.1	SHPQMTAMIKRRYSEIVDYPLPSTL	Carbamyl@N-term; Oxidation(M)@8		missed K-R@10; missed R-R@11; missed R-Y@12; missed Y-S@13	0.00285523	2991.5	1496.76	2991.49	1496.75	2	1	1.1.1.991.9	6	0.0008	8.69947	51.8	51.53	8.68	0.06	155.42	0.011	0.0001	FALSE	1
394.002	1	1	tr|E8XFF1|E8XFF1_SALT4	Secreted effector protein OS=Salmonella typhimurium (strain 4/74) OX=909946 GN=sifA PE=4 SV=1	140	64.1	64.1	SHPQMTAMIKRRYSEIVDYPLPSTL	Carbamyl@N-term; Oxidation(M)@5		missed K-R@10; missed R-R@11; missed R-Y@12; missed Y-S@13	0.00285523	2991.5	1496.76	2991.49	1496.75	2	4	2.1.1.1536.20	15	0.0008	19.6097	26807.4	25942.1	19.61	0.04	37766.5	0.0407	0.0066	FALSE	1
394.003	1	1	tr|E8XFF1|E8XFF1_SALT4	Secreted effector protein OS=Salmonella typhimurium (strain 4/74) OX=909946 GN=sifA PE=4 SV=1	140	64.1	4.755	SHPQMTAMIKRRYSEIVDYPLPSTL	Carbamyl@N-term; Oxidation(P)@3	Oxidation(P)@142	missed K-R@10; missed R-R@11; missed R-Y@12; missed Y-S@13	0.00285523	2991.5	1496.76	2991.49	1496.75	2	4	2.1.1.1536.20	15	0.0008	19.6097	26807.4	25942.1	19.61	0.04	37766.5	0.0407	0.0066	FALSE	0
391.001	1	1	tr|E8XFF1|E8XFF1_SALT4	Secreted effector protein OS=Salmonella typhimurium (strain 4/74) OX=909946 GN=sifA PE=4 SV=1	140	99	96.6	SHPQMTAMIKRRYSEIVDYPLPSTL	Carbamyl@N-term; Dioxidation(M)@5	Dioxidation(M)@144	missed K-R@10; missed R-R@11; missed R-Y@12; missed Y-S@13	0.0255286	3007.51	1003.51	3007.49	1003.5	2	2	2.1.1.1536.20	14	0	19.6097	26807.4	25942.1	19.61	0.04	37766.5	0.0407	0.0066	FALSE	0
391.002	1	1	tr|E8XFF1|E8XFF1_SALT4	Secreted effector protein OS=Salmonella typhimurium (strain 4/74) OX=909946 GN=sifA PE=4 SV=1	140	99	40.09	SHPQMTAMIKRRYSEIVDYPLPSTL	Carbamyl@N-term; Oxidation(M)@5; Oxidation(M)@8; Deamidated(R)@11	Deamidated(R)@150	missed K-R@10; missed R-R@11; missed R-Y@12; missed Y-S@13	0.0542062	3008.53	1003.85	3008.47	1003.83	3	3	2.1.1.1536.18	15	0	19.6079	1329.95	1249.35	19.61	0.04	12889.9	0.002	0.0003	FALSE	1
391.003	1	1	tr|E8XFF1|E8XFF1_SALT4	Secreted effector protein OS=Salmonella typhimurium (strain 4/74) OX=909946 GN=sifA PE=4 SV=1	140	99	40.09	SHPQMTAMIKRRYSEIVDYPLPSTL	Carbamyl@N-term; Oxidation(M)@5; Oxidation(M)@8; Deamidated(R)@12	Deamidated(R)@151	missed K-R@10; missed R-R@11; missed R-Y@12; missed Y-S@13	0.0542062	3008.53	1003.85	3008.47	1003.83	3	2	3.1.1.1262.14	14	0	19.5296	1457.79	1370.37	19.54	0.04	17802.9	0.0022	0.0004	FALSE	0
391.004	1	1	tr|E8XFF1|E8XFF1_SALT4	Secreted effector protein OS=Salmonella typhimurium (strain 4/74) OX=909946 GN=sifA PE=4 SV=1	142	99	31.9	PQMTAMIKRRYSEIVDYPLPSTL	Acetyl@N-term; Oxidation(M)@6; GGQ(K)@8	Acetyl@142; GGQ(K)@149	cleaved H-P@N-term; missed K-R@8; missed R-R@9; missed R-Y@10; missed Y-S@11	0.0178207	3008.53	1003.85	3008.51	1003.84	3	2	3.1.1.1262.14	14	0	19.5296	1457.79	1370.37	19.54	0.04	17802.9	0.0022	0.0004	FALSE	0
391.005	1	1	tr|E8XFF1|E8XFF1_SALT4	Secreted effector protein OS=Salmonella typhimurium (strain 4/74) OX=909946 GN=sifA PE=4 SV=1	140	99	29.49	SHPQMTAMIKRRYSEIVDYPLPSTL	Carbamyl@N-term; Deamidated(Q)@4; Dioxidation(M)@5	Dioxidation(M)@144	missed K-R@10; missed R-R@11; missed R-Y@12; missed Y-S@13	0.0542062	3008.53	1003.85	3008.47	1003.83	3	2	3.1.1.1262.14	13	0	19.5296	1457.79	1370.37	19.54	0.04	17802.9	0.2	0.0004	FALSE	0
391.006	1	1	tr|E8XFF1|E8XFF1_SALT4	Secreted effector protein OS=Salmonella typhimurium (strain 4/74) OX=909946 GN=sifA PE=4 SV=1	140	99	29.49	SHPQMTAMIKRRYSEIVDYPLPSTL	Carbamyl@N-term; Dioxidation(M)@5; Deamidated(R)@11	Dioxidation(M)@144; Deamidated(R)@150	missed K-R@10; missed R-R@11; missed R-Y@12; missed Y-S@13	0.0542062	3008.53	1003.85	3008.47	1003.83	3	2	3.1.1.1262.14	14	0	19.5296	1457.79	1370.37	19.54	0.04	17802.9	0.0022	0.0004	FALSE	0
391.007	1	1	tr|E8XFF1|E8XFF1_SALT4	Secreted effector protein OS=Salmonella typhimurium (strain 4/74) OX=909946 GN=sifA PE=4 SV=1	140	99	29.49	SHPQMTAMIKRRYSEIVDYPLPSTL	Carbamyl@N-term; Dioxidation(M)@5; Deamidated(R)@12	Dioxidation(M)@144; Deamidated(R)@151	missed K-R@10; missed R-R@11; missed R-Y@12; missed Y-S@13	0.0542062	3008.53	1003.85	3008.47	1003.83	3	2	3.1.1.1262.14	14	0	19.5296	1457.79	1370.37	19.54	0.04	17802.9	0.0022	0.0004	FALSE	0
391.008	1	1	tr|E8XFF1|E8XFF1_SALT4	Secreted effector protein OS=Salmonella typhimurium (strain 4/74) OX=909946 GN=sifA PE=4 SV=1	140	99	22.33	SHPQMTAMIKRRYSEIVDYPLPSTL	Carbamyl@N-term; Deamidated(Q)@4; Oxidation(M)@5; Oxidation(M)@8		missed K-R@10; missed R-R@11; missed R-Y@12; missed Y-S@13	0.0542062	3008.53	1003.85	3008.47	1003.83	3	2	3.1.1.1262.14	14	0	19.5296	1457.79	1370.37	19.54	0.04	17802.9	0.0022	0.0004	FALSE	0
391.009	1	1	tr|E8XFF1|E8XFF1_SALT4	Secreted effector protein OS=Salmonella typhimurium (strain 4/74) OX=909946 GN=sifA PE=4 SV=1	142	99	24.91	PQMTAMIKRRYSEIVDYPLPSTL	QTGG(K)@8; Arg->GluSA(R)@10	QTGG(K)@149	cleaved H-P@N-term; missed K-R@8; missed R-R@9; missed R-Y@10; missed Y-S@11	0.0290541	3008.53	1003.85	3008.5	1003.84	3	2	3.1.1.1262.14	13	0	19.5296	1457.79	1370.37	19.54	0.04	17802.9	0.0022	0.0004	FALSE	0
391.01	1	1	tr|E8XFF1|E8XFF1_SALT4	Secreted effector protein OS=Salmonella typhimurium (strain 4/74) OX=909946 GN=sifA PE=4 SV=1	142	99	24.91	PQMTAMIKRRYSEIVDYPLPSTL	QTGG(K)@8; Arg->GluSA(R)@9	QTGG(K)@149	cleaved H-P@N-term; missed K-R@8; missed R-R@9; missed R-Y@10; missed Y-S@11	0.0290541	3008.53	1003.85	3008.5	1003.84	3	1	3.1.1.1262.14	13	0	19.5296	1457.79	1370.37	19.54	0.04	17802.9	0.2	0.0004	FALSE	0
391.011	1	1	tr|E8XFF1|E8XFF1_SALT4	Secreted effector protein OS=Salmonella typhimurium (strain 4/74) OX=909946 GN=sifA PE=4 SV=1	140	99	22.33	SHPQMTAMIKRRYSEIVDYPLPSTL	Carbamyl@N-term; Oxidation(P)@3; Deamidated(Q)@4; Oxidation(M)@5	Oxidation(P)@142	missed K-R@10; missed R-R@11; missed R-Y@12; missed Y-S@13	0.0542062	3008.53	1003.85	3008.47	1003.83	3	1	3.1.1.1262.14	13	0	19.5296	1457.79	1370.37	19.54	0.04	17802.9	0.2	0.0004	FALSE	0
391.012	1	1	tr|E8XFF1|E8XFF1_SALT4	Secreted effector protein OS=Salmonella typhimurium (strain 4/74) OX=909946 GN=sifA PE=4 SV=1	140	99	7.918	SHPQMTAMIKRRYSEIVDYPLPSTL	Carbamyl@N-term; Dioxidation(M)@8	Dioxidation(M)@147	missed K-R@10; missed R-R@11; missed R-Y@12; missed Y-S@13	0.0255286	3007.51	1003.51	3007.49	1003.5	3	2	3.1.1.1262.14	14	0	19.5296	1457.79	1370.37	19.54	0.04	17802.9	0.0022	0.0004	FALSE	0
391.013	1	1	tr|E8XFF1|E8XFF1_SALT4	Secreted effector protein OS=Salmonella typhimurium (strain 4/74) OX=909946 GN=sifA PE=4 SV=1	140	99	22.33	SHPQMTAMIKRRYSEIVDYPLPSTL	Carbamyl@N-term; Deamidated(Q)@4; Dioxidation(M)@8	Dioxidation(M)@147	missed K-R@10; missed R-R@11; missed R-Y@12; missed Y-S@13	0.0542062	3008.53	1003.85	3008.47	1003.83	3	2	2.1.1.1536.18	14	0	19.6079	1329.95	1249.35	19.61	0.04	12889.9	0.002	0.0003	FALSE	0
391.014	1	1	tr|E8XFF1|E8XFF1_SALT4	Secreted effector protein OS=Salmonella typhimurium (strain 4/74) OX=909946 GN=sifA PE=4 SV=1	142	99	22.33	PQMTAMIKRRYSEIVDYPLPSTL	Carbamidomethyl@N-term; Deamidated(Q)@2; GGQ(K)@8	GGQ(K)@149	cleaved H-P@N-term; missed K-R@8; missed R-R@9; missed R-Y@10; missed Y-S@11	0.0178207	3008.53	1003.85	3008.51	1003.84	3	2	3.1.1.1262.14	13	0	19.5296	1457.79	1370.37	19.54	0.04	17802.9	0.0022	0.0004	FALSE	0
391.015	1	1	tr|E8XFF1|E8XFF1_SALT4	Secreted effector protein OS=Salmonella typhimurium (strain 4/74) OX=909946 GN=sifA PE=4 SV=1	145	99	22.33	TAMIKRRYSEIVDYPLPSTL	Carbamidomethyl@N-term; QQQTGG(K)@5	QQQTGG(K)@149	cleaved M-T@N-term; missed K-R@5; missed R-R@6; missed R-Y@7; missed Y-S@8	-0.0111712	3008.53	1003.85	3008.54	1003.85	3	1	3.1.1.1262.14	12	0	19.5296	1457.79	1370.37	19.54	0.04	17802.9	0.2	0.0004	FALSE	0
391.016	1	1	tr|E8XFF1|E8XFF1_SALT4	Secreted effector protein OS=Salmonella typhimurium (strain 4/74) OX=909946 GN=sifA PE=4 SV=1	140	99	2.338	SHPQMTAMIKRRYSEIVDYPLPSTL	Carbamyl@N-term; Oxidation(P)@3; Deamidated(Q)@4; Oxidation(M)@8	Oxidation(P)@142	missed K-R@10; missed R-R@11; missed R-Y@12; missed Y-S@13	0.0542062	3008.53	1003.85	3008.47	1003.83	3	2	3.1.1.1262.14	11	0.0002	19.5296	1457.79	1370.37	19.54	0.04	17802.9	1	0.0004	FALSE	0
398.001	1	1	tr|E8XFF1|E8XFF1_SALT4	Secreted effector protein OS=Salmonella typhimurium (strain 4/74) OX=909946 GN=sifA PE=4 SV=1	140	22.3	2.04	SHPQMTAMIKRRYSEIVDYPLPSTL	Oxidation(M)@5; Oxidation(M)@8; GG(K)@10; Arg->GluSA(R)@12	GG(K)@149	missed K-R@10; missed R-R@11; missed R-Y@12; missed Y-S@13	-0.0660659	3035.41	1012.81	3035.47	1012.83	3	2	3.1.1.1262.14	13	0	19.5296	1457.79	1370.37	19.54	0.04	17802.9	0.0022	0.0004	FALSE	0
398.002	1	1	tr|E8XFF1|E8XFF1_SALT4	Secreted effector protein OS=Salmonella typhimurium (strain 4/74) OX=909946 GN=sifA PE=4 SV=1	140	22.3	2.04	SHPQMTAMIKRRYSEIVDYPLPSTL	Oxidation(M)@5; Oxidation(M)@8; GG(K)@10; Arg->GluSA(R)@11	GG(K)@149	missed K-R@10; missed R-R@11; missed R-Y@12; missed Y-S@13	-0.0660659	3035.41	1012.81	3035.47	1012.83	3	2	2.1.1.1535.19	9	0	19.5871	571.08	531.78	19.59	0.04	860.575	0.0009	0.0001	FALSE	1
408.001	1	1	tr|E8XFF1|E8XFF1_SALT4	Secreted effector protein OS=Salmonella typhimurium (strain 4/74) OX=909946 GN=sifA PE=4 SV=1	143	76.3	63.04	QMTAMIK	Acetyl@N-term	Acetyl@143	cleaved P-Q@N-term	-0.00555031	863.419	432.717	863.424	432.72	3	2	2.1.1.1535.19	9	0	19.5871	571.08	531.78	19.59	0.04	860.575	0.0009	0.0001	FALSE	0
412.001	1	1	tr|E8XFF1|E8XFF1_SALT4	Secreted effector protein OS=Salmonella typhimurium (strain 4/74) OX=909946 GN=sifA PE=4 SV=1	149	58	58.04	KRRYSEIVDYPLPSTL	GG(K)@1; GlycerylPE(E)@6	GG(K)@149; GlycerylPE(E)@154	cleaved I-K@N-term; missed K-R@1; missed R-R@2; missed R-Y@3; missed Y-S@4	-0.150542	2246.98	750	2247.13	750.051	2	3	3.1.1.875.7	5	0.0004	11.0685	20848.3	19476.4	11.06	0.04	2730.49	1.0594	0.0222	FALSE	1
413.001	1	1	tr|E8XFF1|E8XFF1_SALT4	Secreted effector protein OS=Salmonella typhimurium (strain 4/74) OX=909946 GN=sifA PE=4 SV=1	150	37	15.15	RRYSEIVDYPLPSTL	Deamidated(R)@2; FMN(S)@4	Deamidated(R)@151; FMN(S)@153	missed R-R@1; missed R-Y@2; missed Y-S@3	-0.0927693	2246.93	749.985	2247.02	750.016	3	2	1.1.1.1506.18	10	0	19.9241	472.35	469.27	19.93	0.07	1545.26	0.5	0.0001	FALSE	1
413.002	1	1	tr|E8XFF1|E8XFF1_SALT4	Secreted effector protein OS=Salmonella typhimurium (strain 4/74) OX=909946 GN=sifA PE=4 SV=1	150	37	15.15	RRYSEIVDYPLPSTL	Deamidated(R)@1; FMN(S)@4	Deamidated(R)@150; FMN(S)@153	missed R-R@1; missed R-Y@2; missed Y-S@3	-0.0927693	2246.93	749.985	2247.02	750.016	3	3	1.1.1.1502.13	10	0	19.8321	1215.97	658.54	19.8	0.07	2200.23	1.2871	0.0003	FALSE	1
420.001	1	1	tr|E8XFF1|E8XFF1_SALT4	Secreted effector protein OS=Salmonella typhimurium (strain 4/74) OX=909946 GN=sifA PE=4 SV=1	151	74.9	52.12	RYSEIVD			cleaved D-Y@C-term; missed R-Y@1; missed Y-S@2	0.00293294	880.432	441.223	880.429	441.222	3	3	1.1.1.1502.13	10	0	19.8321	1215.97	658.54	19.8	0.07	2200.23	1.2871	0.0003	FALSE	0
415.001	1	1	tr|E8XFF1|E8XFF1_SALT4	Secreted effector protein OS=Salmonella typhimurium (strain 4/74) OX=909946 GN=sifA PE=4 SV=1	151	99	99	RYSEIVDYPLPS			cleaved S-T@C-term; missed R-Y@1; missed Y-S@2	1.94778e-05	1437.71	719.864	1437.71	719.864	2	2	3.1.1.753.3	4	0.0103	8.42798	183.76	132.43	8.45	0.06	71.8957	1.3305	0.0001	FALSE	1
417.001	1	1	tr|E8XFF1|E8XFF1_SALT4	Secreted effector protein OS=Salmonella typhimurium (strain 4/74) OX=909946 GN=sifA PE=4 SV=1	151	99	98.37	RYSEIVDYPLPST			cleaved T-L@C-term; missed R-Y@1; missed Y-S@2	-0.00238896	1538.76	770.387	1538.76	770.388	2	10	2.1.1.1327.15	14	0.0102	15.028	17123.7	15410.4	15.01	0.09	8805.22	1	0.0109	FALSE	1
419.001	1	1	tr|E8XFF1|E8XFF1_SALT4	Secreted effector protein OS=Salmonella typhimurium (strain 4/74) OX=909946 GN=sifA PE=4 SV=1	151	97.1	97.07	RYSEIVDYPLPSTL	Amidated@C-term		missed R-Y@1; missed Y-S@2	-0.0720349	1650.79	826.402	1650.86	826.438	2	4	3.1.1.1047.19	11	0.0102	14.8201	1146.56	1067.17	14.83	0.07	907.539	0.2824	0.0007	FALSE	1
414.001	1	1	tr|E8XFF1|E8XFF1_SALT4	Secreted effector protein OS=Salmonella typhimurium (strain 4/74) OX=909946 GN=sifA PE=4 SV=1	151	99	99	RYSEIVDYPLPSTL			missed R-Y@1; missed Y-S@2	0.00315327	1651.85	826.932	1651.85	826.93	2	3	2.1.1.1478.19	10	0.0008	18.3424	186.71	127.32	18.3	0.33	1388.64	0.0003	0	FALSE	1
414.002	1	1	tr|E8XFF1|E8XFF1_SALT4	Secreted effector protein OS=Salmonella typhimurium (strain 4/74) OX=909946 GN=sifA PE=4 SV=1	152	99	4.755	YSEIVDYPLPSTL	Arg-add@N-term		missed Y-S@1	0.00315327	1651.85	826.932	1651.85	826.93	2	52	2.1.1.1451.19	19	0.7609	17.7516	556272	553039	17.75	0.09	239875	0.9946	0.1385	FALSE	1
416.001	1	1	tr|E8XFF1|E8XFF1_SALT4	Secreted effector protein OS=Salmonella typhimurium (strain 4/74) OX=909946 GN=sifA PE=4 SV=1	151	99	99	RYSEIVDYPLPSTL	Deamidated(R)@1	Deamidated(R)@151	missed R-Y@1; missed Y-S@2	0.0221891	1652.85	827.433	1652.83	827.422	2	34	2.1.1.1462.7	21	0.0008	17.9925	556272	4834.61	17.75	0.09	4028.13	0.2385	0.138	FALSE	0
416.002	1	1	tr|E8XFF1|E8XFF1_SALT4	Secreted effector protein OS=Salmonella typhimurium (strain 4/74) OX=909946 GN=sifA PE=4 SV=1	151	99	64.1	RYSEIVDYPLPST	GG(T)@13	GG(T)@163	cleaved T-L@C-term; missed R-Y@1; missed Y-S@2	0.0473412	1652.85	827.433	1652.8	827.41	2	4	2.1.1.1466.21	12	0.0053	18.08	1456.85	1414.05	18.06	0.24	2848.22	0.0026	0.0004	FALSE	1
418.001	1	1	tr|E8XFF1|E8XFF1_SALT4	Secreted effector protein OS=Salmonella typhimurium (strain 4/74) OX=909946 GN=sifA PE=4 SV=1	151	99	99	RYSEIVDYPLPSTLC	Carbamidomethyl(C)@15		cleaved C-L@C-term; missed R-Y@1; missed Y-S@2; missed L-C@14	-0.0021675	1811.87	906.944	1811.88	906.945	2	2	2.1.1.1466.21	13	0	18.08	1456.85	1414.05	18.06	0.24	2848.22	0.3588	0.0009	FALSE	0
421.001	1	1	tr|E8XFF1|E8XFF1_SALT4	Secreted effector protein OS=Salmonella typhimurium (strain 4/74) OX=909946 GN=sifA PE=4 SV=1	151	37.7	37.68	RYSEIVDYPLPSTL	Thyroxine(Y)@2	Thyroxine(Y)@152	missed R-Y@1; missed Y-S@2	0.128008	2247.59	750.203	2247.46	750.16	2	2	3.1.1.1140.21	15	0.0101	16.8623	256.93	247.86	16.86	0.07	344.73	1	0.0001	FALSE	1
422.001	1	1	tr|E8XFF1|E8XFF1_SALT4	Secreted effector protein OS=Salmonella typhimurium (strain 4/74) OX=909946 GN=sifA PE=4 SV=1	151	22.3	22.33	RYSEIVDYPLPSTLCLNPAGAPI	Hex(5)(T)@13; Carbamidomethyl(C)@15; Deamidated(N)@17	Hex(5)(T)@163	cleaved I-L@C-term; missed R-Y@1; missed Y-S@2; missed L-C@14; missed L-N@16	0.0714964	3356.61	840.159	3356.54	840.141	3	4	3.1.1.1275.18	10	0	19.815	315.33	307.86	19.82	0.04	3552.83	0.0006	0.0001	FALSE	1
422.002	1	1	tr|E8XFF1|E8XFF1_SALT4	Secreted effector protein OS=Salmonella typhimurium (strain 4/74) OX=909946 GN=sifA PE=4 SV=1	151	22.3	22.33	RYSEIVDYPLPSTLCLNPAGAPIL	Carbamidomethyl(C)@15; HexNAc(2)dHex(2)(N)@17	HexNAc(2)dHex(2)(N)@167	missed R-Y@1; missed Y-S@2; missed L-C@14; missed L-N@16	-0.0389975	3356.61	840.159	3356.65	840.169	4	1	3.1.1.1176.20	9	0	17.6538	502.48	414.1	17.68	0.04	2318.63	0.5	0.0002	FALSE	1
455.001	1	1	tr|E8XFF1|E8XFF1_SALT4	Secreted effector protein OS=Salmonella typhimurium (strain 4/74) OX=909946 GN=sifA PE=4 SV=1	152	22.3	7.918	YSEIVDYP			cleaved P-L@C-term; missed Y-S@1	0.0431777	984.487	493.251	984.444	493.229	4	1	3.1.1.1176.20	9	0.0001	17.6538	502.48	414.1	17.68	0.04	2318.63	1	0.0002	FALSE	0
450.001	1	1	tr|E8XFF1|E8XFF1_SALT4	Secreted effector protein OS=Salmonella typhimurium (strain 4/74) OX=909946 GN=sifA PE=4 SV=1	152	53.8	53.76	YSEIVDYPLP	Amidated@C-term		cleaved P-S@C-term; missed Y-S@1	-0.00340699	1193.59	597.804	1193.6	597.806	2	2	2.1.1.1402.9	4	0.0883	16.6655	3757.44	495.59	16.57	0.09	1063.08	1.1573	0.001	FALSE	1
427.001	1	1	tr|E8XFF1|E8XFF1_SALT4	Secreted effector protein OS=Salmonella typhimurium (strain 4/74) OX=909946 GN=sifA PE=4 SV=1	152	99	99	YSEIVDYPLPS			cleaved S-T@C-term; missed Y-S@1	7.9806e-06	1281.61	641.814	1281.61	641.814	2	1	2.1.1.1403.17	8	0.0001	16.6947	451.09	433.71	16.68	0.07	394.136	1	0.0001	FALSE	1
431.001	1	1	tr|E8XFF1|E8XFF1_SALT4	Secreted effector protein OS=Salmonella typhimurium (strain 4/74) OX=909946 GN=sifA PE=4 SV=1	152	99	99	YSEIVDYPLPST			cleaved T-L@C-term; missed Y-S@1	0.00222095	1382.66	692.339	1382.66	692.338	2	9	2.1.1.1400.17	17	0.0102	16.6288	63194.4	47251.3	16.66	0.09	14929.9	1	0.016	FALSE	1
445.001	1	1	tr|E8XFF1|E8XFF1_SALT4	Secreted effector protein OS=Salmonella typhimurium (strain 4/74) OX=909946 GN=sifA PE=4 SV=1	152	97.1	97.13	YSEIVDYPLPSTL	Dehydrated(S)@11; Dehydrated(T)@12	Dehydrated(S)@162; Dehydrated(T)@163	missed Y-S@1	0.073132	1459.8	730.906	1459.72	730.869	2	8	1.1.1.1347.17	11	0.0103	16.4435	4785.23	4527.25	16.45	0.07	759.989	1	0.0012	FALSE	1
436.001	1	1	tr|E8XFF1|E8XFF1_SALT4	Secreted effector protein OS=Salmonella typhimurium (strain 4/74) OX=909946 GN=sifA PE=4 SV=1	152	99	99	YSEIVDYPLPSTL	Dehydrated(S)@11	Dehydrated(S)@162	missed Y-S@1	-0.000539585	1477.73	739.874	1477.73	739.874	2	1	3.1.1.1262.5	12	0	19.5214	1625.31	492.03	19.47	0.04	398.542	0.0007	0.0004	FALSE	1
436.002	1	1	tr|E8XFF1|E8XFF1_SALT4	Secreted effector protein OS=Salmonella typhimurium (strain 4/74) OX=909946 GN=sifA PE=4 SV=1	152	99	99	YSEIVDYPLPSTL	Dehydrated(D)@6		missed Y-S@1	-0.000539585	1477.73	739.874	1477.73	739.874	2	4	1.1.1.1495.3	16	0.002	19.6748	1287.66	804.05	19.63	0.06	368.832	0.0006	0.0003	FALSE	1
443.001	1	1	tr|E8XFF1|E8XFF1_SALT4	Secreted effector protein OS=Salmonella typhimurium (strain 4/74) OX=909946 GN=sifA PE=4 SV=1	152	98.8	98.78	YSEIVDYPLPSTL	Dehydrated(T)@12	Dehydrated(T)@163	missed Y-S@1	0.00333665	1477.74	739.876	1477.73	739.874	2	2	1.1.1.1491.16	14	0.0017	19.5972	1287.66	937.27	19.63	0.06	454.942	0.0006	0.0003	FALSE	0
443.002	1	2	RRRRRtr|E8XFF1|E8XFF1_SALT4	REVERSED Secreted effector protein OS=Salmonella typhimurium (strain 4/74) OX=909946 GN=sifA PE=4 SV=1		98.8	24.94	LTSPLPYDVIESY	Dehydrated(S)@12			0.000390634	1477.73	739.875	1477.73	739.874	2	4	2.1.1.1535.14	17	0.0023	19.5825	1714.18	1378.54	19.59	0.06	670.665	0.0007	0.0004	FALSE	0
443.003	1	1	tr|E8XFF1|E8XFF1_SALT4	Secreted effector protein OS=Salmonella typhimurium (strain 4/74) OX=909946 GN=sifA PE=4 SV=1	152	98.8	22.33	YSEIVDYPLPSTL	Dehydrated(Y)@7	Dehydrated(Y)@158	missed Y-S@1	0.000390634	1477.73	739.875	1477.73	739.874	2	1	3.1.1.1266.8	11	0	19.6125	1195.23	354.82	19.54	0.09	240.776	1	1	TRUE	0
443.004	1	2	RRRRRtr|E8XFF1|E8XFF1_SALT4	REVERSED Secreted effector protein OS=Salmonella typhimurium (strain 4/74) OX=909946 GN=sifA PE=4 SV=1		98.8	22.33	LTSPLPYDVIESY	Dehydrated(Y)@13			0.000390634	1477.73	739.875	1477.73	739.874	2	2	3.1.1.1261.16	11	0.0008	19.5094	1195.23	870.78	19.54	0.09	428.042	0.0005	0.0003	FALSE	0
434.001	1	1	tr|E8XFF1|E8XFF1_SALT4	Secreted effector protein OS=Salmonella typhimurium (strain 4/74) OX=909946 GN=sifA PE=4 SV=1	152	99	99	YSEIVDYPLPSTL	Amidated@C-term		missed Y-S@1	-0.00222545	1494.76	748.386	1494.76	748.388	2	1	3.1.1.1266.8	11	0	19.6125	1195.23	354.82	19.54	0.09	240.776	1	1	TRUE	0
426.001	1	1	tr|E8XFF1|E8XFF1_SALT4	Secreted effector protein OS=Salmonella typhimurium (strain 4/74) OX=909946 GN=sifA PE=4 SV=1	152	99	99	YSEIVDYPLPSTL			missed Y-S@1	0.00125938	1495.75	748.88	1495.74	748.88	2	6	2.1.1.1493.19	14	0.0008	18.6632	1442.93	1029.92	18.69	0.07	1199.22	0.0006	0.0004	FALSE	1
449.001	1	1	tr|E8XFF1|E8XFF1_SALT4	Secreted effector protein OS=Salmonella typhimurium (strain 4/74) OX=909946 GN=sifA PE=4 SV=1	152	71	70.96	YSEIVDYPLPSTL	Pro->pyro-Glu(P)@10		missed Y-S@1	0.0146743	1509.74	1510.75	1509.72	1510.73	2	150	3.1.1.1263.4	22	1	19.5461	1499650	1470158	19.54	0.06	33360.9	0.6429	0.372	TRUE	1
439.001	1	1	tr|E8XFF1|E8XFF1_SALT4	Secreted effector protein OS=Salmonella typhimurium (strain 4/74) OX=909946 GN=sifA PE=4 SV=1	152	99	99	YSEIVDYPLPSTL	Methyl(D)@6	Methyl(D)@157	missed Y-S@1	-0.00922735	1509.75	755.883	1509.76	755.887	1	1	3.1.1.1262.20	10	0.0005	19.535	65.9114	65.9114			1129.57	0	0	FALSE	1
442.001	1	1	tr|E8XFF1|E8XFF1_SALT4	Secreted effector protein OS=Salmonella typhimurium (strain 4/74) OX=909946 GN=sifA PE=4 SV=1	152	99	99	YSEIVDYPLPSTL	Oxidation(P)@8	Oxidation(P)@159	missed Y-S@1	0.000489641	1511.74	756.877	1511.74	756.877	2	2	3.1.1.1261.18	13	0.0007	19.5113	330.24	310.42	19.5	0.07	436.442	0.0001	0.0001	FALSE	1
442.002	1	1	tr|E8XFF1|E8XFF1_SALT4	Secreted effector protein OS=Salmonella typhimurium (strain 4/74) OX=909946 GN=sifA PE=4 SV=1	152	99	22.33	YSEIVDYPLPSTL	Oxidation(Y)@7	Oxidation(Y)@158	missed Y-S@1	0.00628168	1511.75	756.88	1511.74	756.877	2	2	1.1.1.1466.13	11	0.0077	19.0467	345.85	195.01	18.99	0.2	406.827	0.0001	0.0001	FALSE	1
442.003	1	1	tr|E8XFF1|E8XFF1_SALT4	Secreted effector protein OS=Salmonella typhimurium (strain 4/74) OX=909946 GN=sifA PE=4 SV=1	152	99	2.338	YSEIVDYPLPSTL	Oxidation(D)@6	Oxidation(D)@157	missed Y-S@1	0.00628168	1511.75	756.88	1511.74	756.877	2	1	3.1.1.1248.18	6	0.001	19.2229	246.42	232.71	19.23	0.07	261.042	0.0001	0.0001	FALSE	0
440.001	1	1	tr|E8XFF1|E8XFF1_SALT4	Secreted effector protein OS=Salmonella typhimurium (strain 4/74) OX=909946 GN=sifA PE=4 SV=1	152	99	99	YSEIVDYPLPSTL	Oxidation(Y)@1	Oxidation(Y)@152	missed Y-S@1	0.00347403	1511.74	756.879	1511.74	756.877	2	2	3.1.1.1248.18	6	0.0007	19.2229	246.42	232.71	19.23	0.07	261.042	0.0001	0.0001	FALSE	0
429.001	1	1	tr|E8XFF1|E8XFF1_SALT4	Secreted effector protein OS=Salmonella typhimurium (strain 4/74) OX=909946 GN=sifA PE=4 SV=1	152	99	99	YSEIVDYPLPSTL	Cation:Na@C-term		missed Y-S@1	-0.001017	1517.73	759.87	1517.73	759.871	2	5	3.1.1.1203.18	14	0.001	18.2424	220.38	211.71	18.25	0.07	280.726	0.0001	0.0001	FALSE	1
429.002	1	1	tr|E8XFF1|E8XFF1_SALT4	Secreted effector protein OS=Salmonella typhimurium (strain 4/74) OX=909946 GN=sifA PE=4 SV=1	152	99	99	YSEIVDYPLPSTL	Cation:Na(D)@6		missed Y-S@1	6.42131e-05	1517.73	759.871	1517.73	759.871	2	6	1.1.1.1494.4	20	0	19.6529	11736.3	9478.33	19.63	0.06	5493.42	0.005	0.0029	FALSE	1
448.001	1	1	tr|E8XFF1|E8XFF1_SALT4	Secreted effector protein OS=Salmonella typhimurium (strain 4/74) OX=909946 GN=sifA PE=4 SV=1	152	83.5	83.48	YSEIVDYPLPSTL	Quinone(Y)@7	Quinone(Y)@158	missed Y-S@1	0.0589731	1525.78	763.896	1525.72	763.867	2	12	2.1.1.1537.3	19	0.0001	19.6206	12128.6	11310.1	19.61	0.09	7899.43	0.0052	0.003	FALSE	0
430.001	1	1	tr|E8XFF1|E8XFF1_SALT4	Secreted effector protein OS=Salmonella typhimurium (strain 4/74) OX=909946 GN=sifA PE=4 SV=1	152	99	99	YSEIVDYPLPSTL	Cation:K(D)@6		missed Y-S@1	-0.00329984	1533.7	767.856	1533.7	767.858	2	1	2.1.1.1534.17	11	0.0001	19.5633	67059.9	295.85	19.11	0.09	2204.08	0.0287	0.0166	FALSE	1
446.001	1	1	tr|E8XFF1|E8XFF1_SALT4	Secreted effector protein OS=Salmonella typhimurium (strain 4/74) OX=909946 GN=sifA PE=4 SV=1	152	93.6	93.57	YSEIVDYPLPSTL	Carboxy(D)@6	Carboxy(D)@157	missed Y-S@1	-0.0685155	1539.67	770.84	1539.73	770.875	2	5	2.1.1.1538.6	17	0.0012	19.6478	7099.67	4766.65	19.61	0.09	2922.09	0.003	0.0018	FALSE	1
428.001	1	1	tr|E8XFF1|E8XFF1_SALT4	Secreted effector protein OS=Salmonella typhimurium (strain 4/74) OX=909946 GN=sifA PE=4 SV=1	152	99	99	YSEIVDYPLPSTL	Cation:K(D)@6; Oxidation(Y)@7	Oxidation(Y)@158	missed Y-S@1	-0.033202	1549.66	775.838	1549.7	775.855	2	3	3.1.1.1264.5	11	0.0001	19.5705	1972.57	1680.47	19.54	0.09	550.447	0.0008	0.0005	FALSE	1
428.002	1	1	tr|E8XFF1|E8XFF1_SALT4	Secreted effector protein OS=Salmonella typhimurium (strain 4/74) OX=909946 GN=sifA PE=4 SV=1	152	99	99	YSEIVDYPLPSTL	Cation:K(D)@6; Amino(Y)@7		missed Y-S@1	-0.0538335	1548.66	775.336	1548.71	775.363	2	1	1.1.1.1490.19	19	0	19.5779	64021.2	26011.1	19.63	0.08	12416.9	0.0274	0.0159	FALSE	1
444.001	1	1	tr|E8XFF1|E8XFF1_SALT4	Secreted effector protein OS=Salmonella typhimurium (strain 4/74) OX=909946 GN=sifA PE=4 SV=1	152	97.1	97.13	YSEIVDYPLPSTL	Carbamidomethyl@N-term		missed Y-S@1	-0.101954	1552.66	777.339	1552.77	777.39	2	5	1.1.1.1493.3	18	0	19.6335	72016.1	70921.1	19.63	0.08	3039.93	0.0309	0.0179	FALSE	0
433.001	1	1	tr|E8XFF1|E8XFF1_SALT4	Secreted effector protein OS=Salmonella typhimurium (strain 4/74) OX=909946 GN=sifA PE=4 SV=1	152	99	64.1	YSEIVDYPLPSTL	Cation:Cu[I](D)@6		missed Y-S@1	0.00210813	1557.67	779.842	1557.67	779.84	2	1	3.1.1.1268.19	12	0.003	19.6613	13485.2	2038.62	19.54	0.11	1846.33	0.0058	0.0033	FALSE	1
438.001	1	1	tr|E8XFF1|E8XFF1_SALT4	Secreted effector protein OS=Salmonella typhimurium (strain 4/74) OX=909946 GN=sifA PE=4 SV=1	152	99	99	YSEIVDYPLPSTL	Delta:H(5)C(2)(P)@8; Dioxidation(P)@10	Delta:H(5)C(2)(P)@159; Dioxidation(P)@161	missed Y-S@1	0.00503221	1556.78	779.397	1556.77	779.394	2	5	2.1.1.1538.8	13	0	19.6523	2306.06	1412.5	19.59	0.09	2292.99	0.001	0.0006	FALSE	1
438.002	1	1	tr|E8XFF1|E8XFF1_SALT4	Secreted effector protein OS=Salmonella typhimurium (strain 4/74) OX=909946 GN=sifA PE=4 SV=1	152	99	99	YSEIVDYPLPSTL	Dioxidation(P)@8; Delta:H(5)C(2)(P)@10	Dioxidation(P)@159; Delta:H(5)C(2)(P)@161	missed Y-S@1	0.00503221	1556.78	779.397	1556.77	779.394	2	1	1.1.1.1391.19	11	0	17.413	328.66	313.78	17.4	0.11	497.68	0.0001	0.0001	FALSE	1
441.001	1	1	tr|E8XFF1|E8XFF1_SALT4	Secreted effector protein OS=Salmonella typhimurium (strain 4/74) OX=909946 GN=sifA PE=4 SV=1	152	99	99	YSEIVDYPLPSTL	Bromo(Y)@7	Bromo(Y)@158	missed Y-S@1	0.00947813	1573.66	787.84	1573.66	787.835	2	1	1.1.1.1391.19	11	0	17.413	328.66	313.78	17.4	0.11	497.68	0.0001	0.0001	FALSE	0
432.001	1	1	tr|E8XFF1|E8XFF1_SALT4	Secreted effector protein OS=Salmonella typhimurium (strain 4/74) OX=909946 GN=sifA PE=4 SV=1	152	99	99	YSEIVDYPLPSTL	GG(T)@12; Methyl(L)@13	GG(T)@163; Methyl(L)@164	missed Y-S@1	0.0367567	1623.84	812.927	1623.8	812.909	2	1	1.1.1.1492.9	9	0	19.6143	209.1	197.38	19.6	0.04	623.68	0.0001	0.0001	FALSE	1
432.002	1	1	tr|E8XFF1|E8XFF1_SALT4	Secreted effector protein OS=Salmonella typhimurium (strain 4/74) OX=909946 GN=sifA PE=4 SV=1	152	99	99	YSEIVDYPLPSTL	GG(S)@11; Methyl(T)@12	GG(S)@162; Methyl(T)@163	missed Y-S@1	0.0355659	1623.84	812.927	1623.8	812.909	2	3	1.1.1.1343.20	18	0	16.3584	2907.86	2873.61	16.36	0.07	2173.82	0.0012	0.0007	FALSE	1
432.003	1	1	tr|E8XFF1|E8XFF1_SALT4	Secreted effector protein OS=Salmonella typhimurium (strain 4/74) OX=909946 GN=sifA PE=4 SV=1	152	99	69.06	YSEIVDYPLPSTL	Methyl(S)@11; GG(T)@12	Methyl(S)@162; GG(T)@163	missed Y-S@1	0.0355659	1623.84	812.927	1623.8	812.909	2	2	2.1.1.1388.20	16	0	16.3683	2669.94	2124.64	16.35	0.07	2610.58	0.0011	0.0007	FALSE	0
432.004	1	1	tr|E8XFF1|E8XFF1_SALT4	Secreted effector protein OS=Salmonella typhimurium (strain 4/74) OX=909946 GN=sifA PE=4 SV=1	152	99	69.06	YSEIVDYPLPSTL	GG(S)@11; Methyl(L)@13	GG(S)@162; Methyl(L)@164	missed Y-S@1	0.0355659	1623.84	812.927	1623.8	812.909	2	2	2.1.1.1388.20	16	0	16.3683	2669.94	2124.64	16.35	0.07	2610.58	0.0011	0.0007	FALSE	0
432.005	1	1	tr|E8XFF1|E8XFF1_SALT4	Secreted effector protein OS=Salmonella typhimurium (strain 4/74) OX=909946 GN=sifA PE=4 SV=1	152	99	22.33	YSEIVDYPLPSTL	Methyl(L)@9; GG(S)@11	Methyl(L)@160; GG(S)@162	missed Y-S@1	0.0399761	1623.84	812.929	1623.8	812.909	2	2	2.1.1.1388.20	16	0	16.3683	2669.94	2124.64	16.35	0.07	2610.58	0.0011	0.0007	FALSE	0
435.001	1	1	tr|E8XFF1|E8XFF1_SALT4	Secreted effector protein OS=Salmonella typhimurium (strain 4/74) OX=909946 GN=sifA PE=4 SV=1	152	99	99	YSEIVDYPLPSTL	Lys-add@N-term		missed Y-S@1	0.00259841	1623.84	812.928	1623.84	812.927	2	1	3.1.1.1114.19	16	0	16.2892	2790.71	2628.07	16.27	0.07	2164.03	0.0012	0.0007	FALSE	0
437.001	1	1	tr|E8XFF1|E8XFF1_SALT4	Secreted effector protein OS=Salmonella typhimurium (strain 4/74) OX=909946 GN=sifA PE=4 SV=1	152	99	99	YSEIVDYPLPSTLC	Carbamidomethyl(C)@14		cleaved C-L@C-term; missed Y-S@1; missed L-C@13	-0.0131744	1655.76	828.888	1655.78	828.895	2	4	2.1.1.1445.21	13	0.0008	17.621	1311.18	1020.16	17.65	0.07	881.777	0.0006	0.0003	FALSE	1
451.001	1	1	tr|E8XFF1|E8XFF1_SALT4	Secreted effector protein OS=Salmonella typhimurium (strain 4/74) OX=909946 GN=sifA PE=4 SV=1	152	48	47.96	YSEIVDYPLPSTL	HexN(T)@12	HexN(T)@163	missed Y-S@1	-0.0825412	1656.73	829.373	1656.81	829.414	2	2	1.1.1.1444.5	21	0.0101	18.5725	610.7	608.9	18.49	0.15	896.225	1	0.0002	FALSE	1
453.001	1	1	tr|E8XFF1|E8XFF1_SALT4	Secreted effector protein OS=Salmonella typhimurium (strain 4/74) OX=909946 GN=sifA PE=4 SV=1	152	28.6	28.6	YSEIVDYPLPSTLCLNPAGAPILSVP	Carbamidomethyl(C)@14; PhosphoHex(S)@24	PhosphoHex(S)@175	cleaved P-L@C-term; missed Y-S@1; missed L-C@13; missed L-N@15; missed L-S@23	0.0193521	3027.46	1514.74	3027.44	1514.73	2	2	3.1.1.1213.5	13	0	18.4607	4051.47	868.82	18.34	0.2	965.025	0.0017	0.001	FALSE	1
452.001	1	1	tr|E8XFF1|E8XFF1_SALT4	Secreted effector protein OS=Salmonella typhimurium (strain 4/74) OX=909946 GN=sifA PE=4 SV=1	152	48	47.96	YSEIVDYPLPSTLCLNPAGAPILSVPLDN	Carbamidomethyl(C)@14; Oxidation(P)@26; Deamidated(N)@29	Oxidation(P)@177	cleaved N-I@C-term; missed Y-S@1; missed L-C@13; missed L-N@15; missed L-S@23; missed L-D@27	-0.196533	3144.36	1049.13	3144.56	1049.19	2	1	3.1.1.1262.21	12	0	19.5359	65.9114	65.9114			1166.6	1	0	FALSE	1
452.002	1	1	tr|E8XFF1|E8XFF1_SALT4	Secreted effector protein OS=Salmonella typhimurium (strain 4/74) OX=909946 GN=sifA PE=4 SV=1	152	48	47.96	YSEIVDYPLPSTLCLNPAGAPILSVPLDN	Carbamidomethyl(C)@14; Oxidation(P)@21; Deamidated(N)@29	Oxidation(P)@172	cleaved N-I@C-term; missed Y-S@1; missed L-C@13; missed L-N@15; missed L-S@23; missed L-D@27	-0.196533	3144.36	1049.13	3144.56	1049.19	3	1	3.1.1.1263.9	12	0	19.5566	135.299	135.299			1082.12	0.0909	0.0001	FALSE	1
452.003	1	1	tr|E8XFF1|E8XFF1_SALT4	Secreted effector protein OS=Salmonella typhimurium (strain 4/74) OX=909946 GN=sifA PE=4 SV=1	152	48	47.96	YSEIVDYPLPSTLCLNPAGAPILSVPLDN	Carbamidomethyl(C)@14; Oxidation(P)@17; Deamidated(N)@29	Oxidation(P)@168	cleaved N-I@C-term; missed Y-S@1; missed L-C@13; missed L-N@15; missed L-S@23; missed L-D@27	-0.196533	3144.36	1049.13	3144.56	1049.19	3	1	3.1.1.1263.9	12	0	19.5566	135.299	135.299			1082.12	0.0909	0.0001	FALSE	0
452.004	1	1	tr|E8XFF1|E8XFF1_SALT4	Secreted effector protein OS=Salmonella typhimurium (strain 4/74) OX=909946 GN=sifA PE=4 SV=1	152	48	26.78	YSEIVDYPLPSTLCLNPAGAPILSVPLDN	Carbamidomethyl(C)@14; Oxidation(N)@16; Deamidated(N)@29	Oxidation(N)@167	cleaved N-I@C-term; missed Y-S@1; missed L-C@13; missed L-N@15; missed L-S@23; missed L-D@27	-0.196533	3144.36	1049.13	3144.56	1049.19	3	1	3.1.1.1263.9	12	0	19.5566	135.299	135.299			1082.12	0.0909	0.0001	FALSE	0
452.005	1	1	tr|E8XFF1|E8XFF1_SALT4	Secreted effector protein OS=Salmonella typhimurium (strain 4/74) OX=909946 GN=sifA PE=4 SV=1	152	48	22.33	YSEIVDYPLPSTLCLNPAGAPILSVPLDN	Carbamidomethyl(C)@14; Deamidated(N)@16; Oxidation(P)@26	Oxidation(P)@177	cleaved N-I@C-term; missed Y-S@1; missed L-C@13; missed L-N@15; missed L-S@23; missed L-D@27	-0.196533	3144.36	1049.13	3144.56	1049.19	3	1	3.1.1.1263.9	12	0	19.5566	135.299	135.299			1082.12	0.0909	0.0001	FALSE	0
452.006	1	1	tr|E8XFF1|E8XFF1_SALT4	Secreted effector protein OS=Salmonella typhimurium (strain 4/74) OX=909946 GN=sifA PE=4 SV=1	152	48	22.33	YSEIVDYPLPSTLCLNPAGAPILSVPLDN	Carbamidomethyl(C)@14; Deamidated(N)@16; Oxidation(P)@21	Oxidation(P)@172	cleaved N-I@C-term; missed Y-S@1; missed L-C@13; missed L-N@15; missed L-S@23; missed L-D@27	-0.196533	3144.36	1049.13	3144.56	1049.19	3	1	3.1.1.1263.9	11	0	19.5566	135.299	135.299			1082.12	0.0909	0.0001	FALSE	0
452.007	1	1	tr|E8XFF1|E8XFF1_SALT4	Secreted effector protein OS=Salmonella typhimurium (strain 4/74) OX=909946 GN=sifA PE=4 SV=1	152	48	22.33	YSEIVDYPLPSTLCLNPAGAPILSVPLDN	Carbamidomethyl(C)@14; Deamidated(N)@16; Oxidation(P)@17	Oxidation(P)@168	cleaved N-I@C-term; missed Y-S@1; missed L-C@13; missed L-N@15; missed L-S@23; missed L-D@27	-0.196533	3144.36	1049.13	3144.56	1049.19	3	1	3.1.1.1263.9	11	0	19.5566	135.299	135.299			1082.12	0.0909	0.0001	FALSE	0
452.008	1	1	tr|E8XFF1|E8XFF1_SALT4	Secreted effector protein OS=Salmonella typhimurium (strain 4/74) OX=909946 GN=sifA PE=4 SV=1	152	48	22.33	YSEIVDYPLPSTLCLNPAGAPILSVPLDN	Carbamidomethyl(C)@14; Deamidated(N)@16; Oxidation(N)@29	Oxidation(N)@180	cleaved N-I@C-term; missed Y-S@1; missed L-C@13; missed L-N@15; missed L-S@23; missed L-D@27	-0.196533	3144.36	1049.13	3144.56	1049.19	3	1	3.1.1.1263.9	11	0	19.5566	135.299	135.299			1082.12	0.0909	0.0001	FALSE	0
452.009	1	1	tr|E8XFF1|E8XFF1_SALT4	Secreted effector protein OS=Salmonella typhimurium (strain 4/74) OX=909946 GN=sifA PE=4 SV=1	152	48	22.33	YSEIVDYPLPSTLCLNPAGAPILSVPLDN	Carbamidomethyl(C)@14; Oxidation(D)@28; Deamidated(N)@29	Oxidation(D)@179	cleaved N-I@C-term; missed Y-S@1; missed L-C@13; missed L-N@15; missed L-S@23; missed L-D@27	-0.196533	3144.36	1049.13	3144.56	1049.19	3	1	3.1.1.1263.9	11	0	19.5566	135.299	135.299			1082.12	0.0909	0.0001	FALSE	0
452.01	1	1	tr|E8XFF1|E8XFF1_SALT4	Secreted effector protein OS=Salmonella typhimurium (strain 4/74) OX=909946 GN=sifA PE=4 SV=1	152	48	22.33	YSEIVDYPLPSTLCLNPAGAPILSVPLDN	Carbamidomethyl(C)@14; Deamidated(N)@16; Oxidation(D)@28	Oxidation(D)@179	cleaved N-I@C-term; missed Y-S@1; missed L-C@13; missed L-N@15; missed L-S@23; missed L-D@27	-0.196533	3144.36	1049.13	3144.56	1049.19	3	1	3.1.1.1263.9	11	0	19.5566	135.299	135.299			1082.12	0.0909	0.0001	FALSE	0
447.001	1	1	tr|E8XFF1|E8XFF1_SALT4	Secreted effector protein OS=Salmonella typhimurium (strain 4/74) OX=909946 GN=sifA PE=4 SV=1	152	91.7	91.67	YSEIVDYPLPSTLCLNPAGAPILSVPLDNIEGYLYTELR	Carbamidomethyl(C)@14; GG(S)@24; Deamidated(N)@29; Trioxidation(Y)@35	GG(S)@175; Trioxidation(Y)@186	missed Y-S@1; missed L-C@13; missed L-N@15; missed L-S@23; missed L-D@27; missed Y-L@33; missed L-Y@34; missed Y-T@35; missed L-R@38	0.185479	4528.41	1510.48	4528.22	1510.42	3	1	3.1.1.1263.9	11	0	19.5566	135.299	135.299			1082.12	0.0909	0.0001	FALSE	0
447.002	1	1	tr|E8XFF1|E8XFF1_SALT4	Secreted effector protein OS=Salmonella typhimurium (strain 4/74) OX=909946 GN=sifA PE=4 SV=1	152	91.7	7.918	YSEIVDYPLPSTLCLNPAGAPILSVPLDNIEGYLYTELR	GG(T)@12; Carbamidomethyl(C)@14; Deamidated(N)@29; Trioxidation(Y)@35	GG(T)@163; Trioxidation(Y)@186	missed Y-S@1; missed L-C@13; missed L-N@15; missed L-S@23; missed L-D@27; missed Y-L@33; missed L-Y@34; missed Y-T@35; missed L-R@38	0.185479	4528.41	1510.48	4528.22	1510.42	3	2	2.1.1.1537.5	17	0	19.6277	168.589	168.589			958.482	0.0135	0.0001	FALSE	1
454.001	1	1	tr|E8XFF1|E8XFF1_SALT4	Secreted effector protein OS=Salmonella typhimurium (strain 4/74) OX=909946 GN=sifA PE=4 SV=1	152	27.9	7.918	YSEIVDYPLPSTLCLNPAGAPILSVPLDNIEGYLYTELR	Carbamidomethyl(C)@14; Deamidated(N)@16; GG(S)@24; Trioxidation(Y)@35	GG(S)@175; Trioxidation(Y)@186	missed Y-S@1; missed L-C@13; missed L-N@15; missed L-S@23; missed L-D@27; missed Y-L@33; missed L-Y@34; missed Y-T@35; missed L-R@38	0.185479	4528.41	1510.48	4528.22	1510.42	3	2	2.1.1.1537.5	16	0	19.6277	168.589	168.589			958.482	0.0135	0.0001	FALSE	0
485.001	1	1	tr|E8XFF1|E8XFF1_SALT4	Secreted effector protein OS=Salmonella typhimurium (strain 4/74) OX=909946 GN=sifA PE=4 SV=1	153	99	99	SEIVDYPLPS			cleaved S-T@C-term	-0.000190553	1118.55	560.282	1118.55	560.282	3	2	2.1.1.1537.5	17	0	19.6277	168.589	168.589			958.482	0.0135	0.0001	FALSE	1
483.001	1	1	tr|E8XFF1|E8XFF1_SALT4	Secreted effector protein OS=Salmonella typhimurium (strain 4/74) OX=909946 GN=sifA PE=4 SV=1	153	99	99	SEIVDYPLPSTL				0.00260548	1332.68	667.349	1332.68	667.348	2	8	1.1.1.1313.11	13	0.0102	15.6936	5167.55	4220.5	15.66	0.07	1263.64	1	0.0013	FALSE	1
486.001	1	1	tr|E8XFF1|E8XFF1_SALT4	Secreted effector protein OS=Salmonella typhimurium (strain 4/74) OX=909946 GN=sifA PE=4 SV=1	153	99	99	SEIVDYPLPSTL	Cation:Na(D)@5			0.00319863	1354.67	678.341	1354.66	678.339	2	33	3.1.1.1230.17	19	1	18.827	90559.4	86032.7	18.83	0.07	2517.83	0.8209	0.0229	FALSE	1
487.001	1	1	tr|E8XFF1|E8XFF1_SALT4	Secreted effector protein OS=Salmonella typhimurium (strain 4/74) OX=909946 GN=sifA PE=4 SV=1	153	59.5	59.54	SEIVDYPLPSTL	Cation:K(D)@5; Amino(Y)@6			-0.0552793	1385.59	693.804	1385.65	693.831	2	4	3.1.1.1230.18	13	0.0001	18.8279	555.51	528.36	18.83	0.07	462.877	0.005	0.0001	FALSE	1
484.001	1	1	tr|E8XFF1|E8XFF1_SALT4	Secreted effector protein OS=Salmonella typhimurium (strain 4/74) OX=909946 GN=sifA PE=4 SV=1	153	99	64.1	SEIVDYPLPSTL	Cation:K(D)@5; Oxidation(Y)@6	Oxidation(Y)@158		-0.0346568	1386.6	694.306	1386.63	694.323	2	2	2.1.1.1505.16	11	0	18.9247	8608.32	6961.04	18.89	0.09	2868.53	0.078	0.0022	FALSE	1
484.002	1	1	tr|E8XFF1|E8XFF1_SALT4	Secreted effector protein OS=Salmonella typhimurium (strain 4/74) OX=909946 GN=sifA PE=4 SV=1	153	99	35.35	SEIVDYPLPSTL	Cation:K(D)@5; Oxidation(P)@7	Oxidation(P)@159		-0.0326874	1386.6	694.307	1386.63	694.323	2	4	2.1.1.1503.15	12	0	18.8797	5954.59	5187.89	18.91	0.09	4305.32	0.054	0.0015	FALSE	1
488.001	1	1	tr|E8XFF1|E8XFF1_SALT4	Secreted effector protein OS=Salmonella typhimurium (strain 4/74) OX=909946 GN=sifA PE=4 SV=1	154	99	98.12	EIVDYPLPSTL			cleaved S-E@N-term	0.000516007	1245.65	623.832	1245.65	623.832	2	2	3.1.1.1232.16	11	0	18.8701	5295.16	3685.11	18.83	0.09	2107.94	0.048	0.0013	FALSE	0
496.001	1	1	tr|E8XFF1|E8XFF1_SALT4	Secreted effector protein OS=Salmonella typhimurium (strain 4/74) OX=909946 GN=sifA PE=4 SV=1	163	99	99	TLCLNPAGAPIL	Carbamidomethyl(C)@3		cleaved S-T@N-term; missed L-C@2; missed L-N@4	-0.00155793	1238.67	620.341	1238.67	620.342	2	3	2.1.1.1506.12	9	0.0102	18.9431	376.49	373.74	18.95	0.04	342.23	1	0.0001	FALSE	1
801.001	1	1	tr|E8XFF1|E8XFF1_SALT4	Secreted effector protein OS=Salmonella typhimurium (strain 4/74) OX=909946 GN=sifA PE=4 SV=1	305	29.7	8.909	IDPQAIQK	GG(K)@8	GG(K)@312		0.149244	1025.7	513.857	1025.55	513.783	2	4	2.1.1.1522.13	12	0.0102	19.2948	496.1	452.25	19.32	0.07	716.78	1	0.0086	FALSE	1
501.001	1	1	tr|E8XFF1|E8XFF1_SALT4	Secreted effector protein OS=Salmonella typhimurium (strain 4/74) OX=909946 GN=sifA PE=4 SV=1	165	99	99	CLNPAGAPI	Carbamidomethyl(C)@1		cleaved I-L@C-term; missed L-N@2	0.000302864	911.454	456.734	911.453	456.734	2	3	2.1.1.1825.14	4	0.1133	25.9383	4402.88	3259.89	25.9	0.09	687.027	0.072	0.0466	FALSE	1
504.001	1	1	tr|E8XFF1|E8XFF1_SALT4	Secreted effector protein OS=Salmonella typhimurium (strain 4/74) OX=909946 GN=sifA PE=4 SV=1	165	95.4	95.4	CLNPAGAPILSV	Carbamidomethyl(C)@1		cleaved V-P@C-term; missed L-N@2; missed L-S@10	0.0833545	1210.72	606.368	1210.64	606.326	2	2	2.1.1.1241.7	7	1	13.1514	766.11	656.38	13.17	0.07	234.88	1	0.008	FALSE	1
497.001	1	1	tr|E8XFF1|E8XFF1_SALT4	Secreted effector protein OS=Salmonella typhimurium (strain 4/74) OX=909946 GN=sifA PE=4 SV=1	165	99	99	CLNPAGAPILSVPL	Carbamidomethyl(C)@1; Ammonia-loss(N)@3		missed L-N@2; missed L-S@10	-0.0153888	1403.73	702.874	1403.75	702.881	2	1	2.1.1.1465.12	8	0.0848	18.0498	419.12	368.08	18.04	0.2	460.93	1	0.0045	FALSE	1
499.001	1	1	tr|E8XFF1|E8XFF1_SALT4	Secreted effector protein OS=Salmonella typhimurium (strain 4/74) OX=909946 GN=sifA PE=4 SV=1	165	99	99	CLNPAGAPILSVPL	Carbamidomethyl(C)@1; Ammonia-loss(N)@3; Oxidation(P)@13	Oxidation(P)@177	missed L-N@2; missed L-S@10	1.01692	1420.76	711.387	1419.74	710.879	2	7	1.1.1.1756.21	16	0.0008	25.4131	14143.2	11024.9	25.44	0.04	3329.58	0.7252	0.1345	TRUE	1
500.001	1	1	tr|E8XFF1|E8XFF1_SALT4	Secreted effector protein OS=Salmonella typhimurium (strain 4/74) OX=909946 GN=sifA PE=4 SV=1	165	99	99	CLNPAGAPILSVPL	Carbamidomethyl(C)@1		missed L-N@2; missed L-S@10	-0.0147162	1420.76	711.387	1420.77	711.395	2	3	1.1.1.1757.20	10	0	25.4343	1857.41	1815.12	25.44	0.04	3081.38	0.0952	0.0177	FALSE	1
503.001	1	1	tr|E8XFF1|E8XFF1_SALT4	Secreted effector protein OS=Salmonella typhimurium (strain 4/74) OX=909946 GN=sifA PE=4 SV=1	165	97.5	97.48	CLNPAGAPILSVPLD	Carbamidomethyl(C)@1		cleaved D-N@C-term; missed L-N@2; missed L-S@10; missed L-D@14	0.00274305	1535.8	768.909	1535.8	768.908	2	2	1.1.1.1757.20	7	0.7609	25.4343	1857.41	1815.12	25.44	0.04	3081.38	0.0952	0.0177	FALSE	1
502.001	1	1	tr|E8XFF1|E8XFF1_SALT4	Secreted effector protein OS=Salmonella typhimurium (strain 4/74) OX=909946 GN=sifA PE=4 SV=1	165	99	99	CLNPAGAPILSVPLDN	Carbamidomethyl(C)@1		cleaved N-I@C-term; missed L-N@2; missed L-S@10; missed L-D@14	0.00481022	1649.85	825.932	1649.84	825.93	2	1	2.1.1.1542.18	9	0.0102	19.7357	502.73	434.08	19.76	0.07	814.209	1	0.0055	FALSE	1
505.001	1	1	tr|E8XFF1|E8XFF1_SALT4	Secreted effector protein OS=Salmonella typhimurium (strain 4/74) OX=909946 GN=sifA PE=4 SV=1	165	71	70.96	CLNPAGAPILSVPLDNIEGY	Carbamidomethyl(C)@1; Dicarbamidomethyl(D)@15; Methyl(N)@16	Methyl(N)@180	missed L-N@2; missed L-S@10; missed L-D@14	0.0437442	2240.16	747.727	2240.11	747.712	2	3	2.1.1.1504.20	10	0.0103	18.9063	321.87	319.07	18.91	0.07	470.742	1	0.0035	FALSE	1
505.002	1	1	tr|E8XFF1|E8XFF1_SALT4	Secreted effector protein OS=Salmonella typhimurium (strain 4/74) OX=909946 GN=sifA PE=4 SV=1	165	71	47.96	CLNPAGAPILSVPLDNIEGY	Carbamidomethyl(C)@1; Dicarbamidomethyl(D)@15; Methyl(I)@17	Methyl(I)@181	missed L-N@2; missed L-S@10; missed L-D@14	0.0437442	2240.16	747.727	2240.11	747.712	3	1	3.1.1.1268.16	11	0	19.6586	1351.25	806.51	19.71	0.07	547.189	0.1697	0.0053	FALSE	1
505.003	1	1	tr|E8XFF1|E8XFF1_SALT4	Secreted effector protein OS=Salmonella typhimurium (strain 4/74) OX=909946 GN=sifA PE=4 SV=1	165	71	47.96	CLNPAGAPILSVPLDNIEGY	Carbamidomethyl(C)@1; Methyl(L)@14; Dicarbamidomethyl(D)@15	Methyl(L)@178	missed L-N@2; missed L-S@10; missed L-D@14	0.0437442	2240.16	747.727	2240.11	747.712	3	1	3.1.1.1268.16	11	0	19.6586	1351.25	806.51	19.71	0.07	547.189	0.1697	0.0053	FALSE	0
505.004	1	1	tr|E8XFF1|E8XFF1_SALT4	Secreted effector protein OS=Salmonella typhimurium (strain 4/74) OX=909946 GN=sifA PE=4 SV=1	165	71	26.07	CLNPAGAPILSVPLDNIEGYL	Carbamidomethyl(C)@1; Pro->pyro-Glu(P)@13; Deamidated(N)@16		missed L-N@2; missed L-S@10; missed L-D@14; missed Y-L@20	0.0549776	2240.16	747.727	2240.1	747.708	3	1	3.1.1.1268.16	11	0	19.6586	1351.25	806.51	19.71	0.07	547.189	0.1697	0.0053	FALSE	0
505.005	1	1	tr|E8XFF1|E8XFF1_SALT4	Secreted effector protein OS=Salmonella typhimurium (strain 4/74) OX=909946 GN=sifA PE=4 SV=1	165	71	25.31	CLNPAGAPILSVPLDNIEGY	Carbamidomethyl(C)@1; Dicarbamidomethyl(D)@15; Methyl(E)@18	Methyl(E)@182	missed L-N@2; missed L-S@10; missed L-D@14	0.0437442	2240.16	747.727	2240.11	747.712	3	1	3.1.1.1268.16	9	0.0001	19.6586	1351.25	806.51	19.71	0.07	547.189	0.125	0.0053	FALSE	0
505.006	1	1	tr|E8XFF1|E8XFF1_SALT4	Secreted effector protein OS=Salmonella typhimurium (strain 4/74) OX=909946 GN=sifA PE=4 SV=1	165	71	22.33	CLNPAGAPILSVPLDNIEGYL	Carbamidomethyl(C)@1; Amino(Y)@20		missed L-N@2; missed L-S@10; missed L-D@14; missed Y-L@20	0.00735865	2240.16	747.727	2240.15	747.724	3	1	3.1.1.1268.16	10	0	19.6586	1351.25	806.51	19.71	0.07	547.189	0.1697	0.0053	FALSE	0
505.007	1	1	tr|E8XFF1|E8XFF1_SALT4	Secreted effector protein OS=Salmonella typhimurium (strain 4/74) OX=909946 GN=sifA PE=4 SV=1	165	71	22.33	CLNPAGAPILSVPLDNIEGYL	Carbamidomethyl(C)@1; Deamidated(N)@16; Methyl(E)@18	Methyl(E)@182	missed L-N@2; missed L-S@10; missed L-D@14; missed Y-L@20	0.0185921	2240.16	747.727	2240.14	747.721	3	1	3.1.1.1268.16	8	0.0004	19.6586	1351.25	806.51	19.71	0.07	547.189	0.125	0.0053	FALSE	0
505.008	1	1	tr|E8XFF1|E8XFF1_SALT4	Secreted effector protein OS=Salmonella typhimurium (strain 4/74) OX=909946 GN=sifA PE=4 SV=1	165	71	22.33	CLNPAGAPILSVPLDNIEGYL	Carbamidomethyl(C)@1; Methyl(D)@15; Deamidated(N)@16	Methyl(D)@179	missed L-N@2; missed L-S@10; missed L-D@14; missed Y-L@20	0.0185921	2240.16	747.727	2240.14	747.721	3	1	3.1.1.1268.16	8	0.0001	19.6586	1351.25	806.51	19.71	0.07	547.189	0.125	0.0053	FALSE	0
511.001	1	1	tr|E8XFF1|E8XFF1_SALT4	Secreted effector protein OS=Salmonella typhimurium (strain 4/74) OX=909946 GN=sifA PE=4 SV=1	166	30.6	30.58	LNPAGAPIL			cleaved C-L@N-term; missed L-N@1	-0.016625	864.49	433.252	864.507	433.261	3	1	3.1.1.1268.16	8	0.0001	19.6586	1351.25	806.51	19.71	0.07	547.189	0.125	0.0053	FALSE	0
513.001	1	1	tr|E8XFF1|E8XFF1_SALT4	Secreted effector protein OS=Salmonella typhimurium (strain 4/74) OX=909946 GN=sifA PE=4 SV=1	167	17.8	17.78	NPAGAPILSVPL	Deamidated(N)@1		missed L-S@8	0.115126	1148.76	575.387	1148.64	575.329	2	1	3.1.1.1100.3	6	0.0094	15.9695	116.82	110.9	15.95	0.04	121.686	1	0.0012	FALSE	1
512.001	1	1	tr|E8XFF1|E8XFF1_SALT4	Secreted effector protein OS=Salmonella typhimurium (strain 4/74) OX=909946 GN=sifA PE=4 SV=1	167	98.4	98.44	NPAGAPILSVPLDNI			cleaved I-E@C-term; missed L-S@8; missed L-D@12	5.96184	1495.78	748.895	1489.81	745.914	2	2	3.1.1.1538.17	4	0.1905	25.5924	2449.16	2199.05	25.64	0.24	416.136	0.259	0.0256	FALSE	1
516.001	1	1	tr|E8XFF1|E8XFF1_SALT4	Secreted effector protein OS=Salmonella typhimurium (strain 4/74) OX=909946 GN=sifA PE=4 SV=1	170	99	99	GAPILSVPL			cleaved A-G@N-term; missed L-S@5	-0.00215872	865.525	433.77	865.527	433.771	2	1	2.1.1.1601.6	13	0.0033	21.0277	1753.94	1730.15	21.0274	0.0615	2309.43	1	0.0092	FALSE	1
519.001	1	1	tr|E8XFF1|E8XFF1_SALT4	Secreted effector protein OS=Salmonella typhimurium (strain 4/74) OX=909946 GN=sifA PE=4 SV=1	174	99	99	LSVPLDNIEGY			cleaved I-L@N-term; missed L-S@1; missed L-D@5	0.00148386	1218.61	610.315	1218.61	610.314	2	1	2.1.1.1550.3	11	0.0101	19.8985	1090.72	975.01	19.92	0.04	517.376	1	0.0121	FALSE	1
524.001	1	1	tr|E8XFF1|E8XFF1_SALT4	Secreted effector protein OS=Salmonella typhimurium (strain 4/74) OX=909946 GN=sifA PE=4 SV=1	175	99	99	SVPLDNIEGY			missed L-D@4	0.00247579	1105.53	553.773	1105.53	553.772	2	6	3.1.1.1182.17	13	0.6009	17.7825	2862.84	2382.59	17.81	0.07	1345.98	1	0.0136	FALSE	1
525.001	1	1	tr|E8XFF1|E8XFF1_SALT4	Secreted effector protein OS=Salmonella typhimurium (strain 4/74) OX=909946 GN=sifA PE=4 SV=1	175	77.4	77.42	SVPLDNIEGYLY	GG(S)@1	GG(S)@175	missed L-D@4; missed Y-L@10; missed L-Y@11	0.0564112	1495.78	748.895	1495.72	748.867	2	10	3.1.1.1070.13	14	1	15.3201	31752.3	30346.2	15.31	0.09	4729.11	1	0.3538	TRUE	1
528.001	1	1	tr|E8XFF1|E8XFF1_SALT4	Secreted effector protein OS=Salmonella typhimurium (strain 4/74) OX=909946 GN=sifA PE=4 SV=1	179	71.1	71.07	DNIEGY				1.06016	710.352	711.359	709.292	710.299	2	2	2.1.1.1562.14	9	0.0012	20.1687	4207.61	2925.84	20.2	0.09	1395.92	0.5	0.0476	FALSE	1
527.001	1	1	tr|E8XFF1|E8XFF1_SALT4	Secreted effector protein OS=Salmonella typhimurium (strain 4/74) OX=909946 GN=sifA PE=4 SV=1	179	81.3	81.25	DNIEGY	Deamidated(N)@2			0.076145	710.352	711.359	710.276	711.283	1	1	3.1.1.792.18	7	0.0034	9.27882	11.1194	11.1194			1472.53	0.5	0.0001	FALSE	1
530.001	1	1	tr|E8XFF1|E8XFF1_SALT4	Secreted effector protein OS=Salmonella typhimurium (strain 4/74) OX=909946 GN=sifA PE=4 SV=1	179	17.4	17.37	DNIEGYL	Deamidated(N)@2		missed Y-L@6	0.189509	823.549	412.782	823.36	412.687	1	1	3.1.1.792.18	7	0.013	9.27882	11.1194	11.1194			1472.53	0.5	0.0001	FALSE	1
526.001	1	1	tr|E8XFF1|E8XFF1_SALT4	Secreted effector protein OS=Salmonella typhimurium (strain 4/74) OX=909946 GN=sifA PE=4 SV=1	179	99	97.12	DNIEGYLY			missed Y-L@6; missed L-Y@7	0.00212207	985.441	493.728	985.439	493.727	2	1	3.1.1.1550.3	3	0.1905	25.8458	1690.32	515.06	25.73	0.16	110.68	0.8136	0.0241	FALSE	1
529.001	1	1	tr|E8XFF1|E8XFF1_SALT4	Secreted effector protein OS=Salmonella typhimurium (strain 4/74) OX=909946 GN=sifA PE=4 SV=1	179	36.8	19.38	DNIEGYLYTEL	Deamidated(N)@2; Didehydro(Y)@6	Didehydro(Y)@184	missed Y-L@6; missed L-Y@7; missed Y-T@8	-0.00247465	1327.58	664.797	1327.58	664.798	2	13	2.1.1.1378.4	11	0.7533	16.1359	21035.4	18149	16.11	0.07	3866.67	1	0.3571	TRUE	1
536.001	1	1	tr|E8XFF1|E8XFF1_SALT4	Secreted effector protein OS=Salmonella typhimurium (strain 4/74) OX=909946 GN=sifA PE=4 SV=1	185	80.3	60.57	LYTELR			missed L-Y@1; missed Y-T@2; missed L-R@5	-0.0014144	793.432	397.723	793.433	397.724	2	2	3.1.1.997.15	7	0	13.7363	686.76	580.59	13.72	0.04	464.53	0.3011	0.0148	FALSE	1
538.001	1	1	tr|E8XFF1|E8XFF1_SALT4	Secreted effector protein OS=Salmonella typhimurium (strain 4/74) OX=909946 GN=sifA PE=4 SV=1	191	99	99	KGHLDGW			missed K-G@1; missed L-D@4	-0.000818252	811.397	406.706	811.398	406.706	2	4	3.1.1.803.5	4	0.9636	9.50283	113004	95443.6	9.48	0.06	165.713	1	0.5153	TRUE	1
538.002	1	1	tr|E8XFF1|E8XFF1_SALT4	Secreted effector protein OS=Salmonella typhimurium (strain 4/74) OX=909946 GN=sifA PE=4 SV=1	192	99	42.94	GHLDGW	Lys-add@N-term		missed L-D@3	0.000331818	811.398	406.706	811.398	406.706	2	9	3.1.1.765.4	9	1	8.68668	21235.1	19958	8.68	0.06	1148.29	0.9835	0.5861	TRUE	1
539.001	1	1	tr|E8XFF1|E8XFF1_SALT4	Secreted effector protein OS=Salmonella typhimurium (strain 4/74) OX=909946 GN=sifA PE=4 SV=1	191	46.8	46.75	KGHLDGW	Acetyl@N-term	Acetyl@191	missed K-G@1; missed L-D@4	-0.00372996	853.404	427.709	853.408	427.711	2	1	2.1.1.1036.3	6	0.0009	8.71092	14421.1	4158.1	8.77	0.04	235.782	1	0.3932	FALSE	0
540.001	1	1	tr|E8XFF1|E8XFF1_SALT4	Secreted effector protein OS=Salmonella typhimurium (strain 4/74) OX=909946 GN=sifA PE=4 SV=1	192	16.9	16.93	GHLDGWK	GG(K)@7	GG(K)@198	missed L-D@3; missed W-K@6	0.14902	925.59	463.802	925.441	463.728	2	1	2.1.1.1179.3	4	0.0038	11.8043	357.21	296.77	11.82	0.09	261.83	0.0165	0.0099	FALSE	1
542.001	1	1	tr|E8XFF1|E8XFF1_SALT4	Secreted effector protein OS=Salmonella typhimurium (strain 4/74) OX=909946 GN=sifA PE=4 SV=1	198	54.5	54.51	KAQEK	QTGG(K)@1	QTGG(K)@198	missed K-A@1	0.0754914	945.563	473.789	945.488	473.751	2	1	3.1.1.1473.12	3	0.1133	24.15	445.13	280.67	24.29	0.35	58.0765	1	0.0299	FALSE	1
543.001	1	1	tr|E8XFF1|E8XFF1_SALT4	Secreted effector protein OS=Salmonella typhimurium (strain 4/74) OX=909946 GN=sifA PE=4 SV=1	198	19	19.03	KAQEKATY	GG(K)@1	GG(K)@198	missed K-A@1; missed K-A@5	0.142269	1051.67	526.843	1051.53	526.772	2	1	2.1.1.1779.8	3	0.1133	24.9188	250.2	191.15	24.98	0.26	219.876	1	0.0039	FALSE	1
544.001	1	1	tr|E8XFF1|E8XFF1_SALT4	Secreted effector protein OS=Salmonella typhimurium (strain 4/74) OX=909946 GN=sifA PE=4 SV=1	198	17.2	17.17	KAQEKATY	GG(K)@5	GG(K)@202	missed K-A@1; missed K-A@5	0.15057	1051.68	526.847	1051.53	526.772	2	1	2.1.1.1820.13	4	0.1133	25.827	212.53	187.9	25.81	0.24	625.427	0.2679	0.0033	FALSE	1
549.001	1	1	tr|E8XFF1|E8XFF1_SALT4	Secreted effector protein OS=Salmonella typhimurium (strain 4/74) OX=909946 GN=sifA PE=4 SV=1	206	16.1	16.06	LAAKIQSGIEK	Lys->Allysine(K)@4; Dehydrated(S)@7	Lys->Allysine(K)@209; Dehydrated(S)@212	missed L-A@1; missed K-I@4	-0.00213112	1137.64	569.826	1137.64	569.827	2	1	3.1.1.1593.7	3	0.1133	26.8032	580.93	390.57	26.77	0.07	288.226	0.7321	0.009	FALSE	1
548.001	1	1	tr|E8XFF1|E8XFF1_SALT4	Secreted effector protein OS=Salmonella typhimurium (strain 4/74) OX=909946 GN=sifA PE=4 SV=1	206	55	55.01	LAAKIQSGIEK	Dehydrated(S)@7	Dehydrated(S)@212	missed L-A@1; missed K-I@4	-0.00663717	1138.66	570.34	1138.67	570.343	2	1	2.1.1.1203.11	7	0	12.334	382.52	368.21	12.34	0.04	426.627	0.0825	0.052	FALSE	1
548.002	1	1	tr|E8XFF1|E8XFF1_SALT4	Secreted effector protein OS=Salmonella typhimurium (strain 4/74) OX=909946 GN=sifA PE=4 SV=1	206	55	53.04	LAAKIQSGIEK	Dehydrated(E)@10		missed L-A@1; missed K-I@4	-0.00663717	1138.66	570.34	1138.67	570.343	2	1	1.1.1.1121.8	5	0.0024	11.5149	211.56	175.85	11.53	0.04	271.213	0.0456	0.0288	FALSE	1
545.001	1	1	tr|E8XFF1|E8XFF1_SALT4	Secreted effector protein OS=Salmonella typhimurium (strain 4/74) OX=909946 GN=sifA PE=4 SV=1	206	99	99	LAAKIQSGIEK	Formyl(K)@4		missed L-A@1; missed K-I@4	0.00242121	1184.68	593.347	1184.68	593.346	2	1	1.1.1.1121.8	5	0.0018	11.5149	211.56	175.85	11.53	0.04	271.213	0.0456	0.0288	FALSE	0
545.002	1	1	tr|E8XFF1|E8XFF1_SALT4	Secreted effector protein OS=Salmonella typhimurium (strain 4/74) OX=909946 GN=sifA PE=4 SV=1	206	99	83.41	LAAKIQSGIEK	Delta:H(4)C(2)(K)@4		missed L-A@1; missed K-I@4	-0.0339643	1184.68	593.347	1184.71	593.364	2	3	2.1.1.1100.19	14	0.0018	10.1019	695	674.55	10.11	0.04	3219.28	0.1499	0.0945	FALSE	1
545.003	1	1	tr|E8XFF1|E8XFF1_SALT4	Secreted effector protein OS=Salmonella typhimurium (strain 4/74) OX=909946 GN=sifA PE=4 SV=1	206	99	79.34	LAAKIQSGIEK	Dimethyl(K)@4	Dimethyl(K)@209	missed L-A@1; missed K-I@4	-0.0339643	1184.68	593.347	1184.71	593.364	2	3	2.1.1.1100.19	14	0.0007	10.1019	695	674.55	10.11	0.04	3219.28	0.1499	0.0945	FALSE	0
546.001	1	1	tr|E8XFF1|E8XFF1_SALT4	Secreted effector protein OS=Salmonella typhimurium (strain 4/74) OX=909946 GN=sifA PE=4 SV=1	206	99	99	LAAKIQSGIEK	Trimethyl(K)@4	Trimethyl(K)@209	missed L-A@1; missed K-I@4	-0.0383252	1198.69	600.352	1198.73	600.372	2	3	2.1.1.1100.19	14	0.0004	10.1019	695	674.55	10.11	0.04	3219.28	0.1499	0.0945	FALSE	0
554.001	1	1	tr|E8XFF1|E8XFF1_SALT4	Secreted effector protein OS=Salmonella typhimurium (strain 4/74) OX=909946 GN=sifA PE=4 SV=1	210	81.9	81.92	IQSGIEK	Acetylhypusine(K)@7	Acetylhypusine(K)@216		-0.00111771	886.511	444.263	886.512	444.263	2	3	3.1.1.838.17	10	0.0004	10.2742	470.07	451.49	10.28	0.04	299.936	0.1014	0.0639	FALSE	1
555.001	1	1	tr|E8XFF1|E8XFF1_SALT4	Secreted effector protein OS=Salmonella typhimurium (strain 4/74) OX=909946 GN=sifA PE=4 SV=1	210	78.4	78.36	IQSGIEKTTR	Formyl(K)@7		missed K-T@7	-0.00116145	1159.62	580.817	1159.62	580.817	2	1	2.1.1.1125.6	7	0.0001	10.6361	1328.31	1255.3	10.63	0.07	505.766	1	0.1032	FALSE	1
555.002	1	1	tr|E8XFF1|E8XFF1_SALT4	Secreted effector protein OS=Salmonella typhimurium (strain 4/74) OX=909946 GN=sifA PE=4 SV=1	210	78.4	72.68	IQSGIEKTTR	Delta:H(4)C(2)(K)@7		missed K-T@7	-0.037547	1159.62	580.817	1159.66	580.835	2	1	1.1.1.929.8	7	0.0018	7.38847	64.89	59.75	7.37	0.08	178.163	0.0919	0.0092	FALSE	1
555.003	1	1	tr|E8XFF1|E8XFF1_SALT4	Secreted effector protein OS=Salmonella typhimurium (strain 4/74) OX=909946 GN=sifA PE=4 SV=1	210	78.4	72.68	IQSGIEKTTR	Dimethyl(R)@10	Dimethyl(R)@219	missed K-T@7	-0.037547	1159.62	580.817	1159.66	580.835	2	1	1.1.1.929.8	7	0.0007	7.38847	64.89	59.75	7.37	0.08	178.163	0.0919	0.0092	FALSE	0
555.004	1	1	tr|E8XFF1|E8XFF1_SALT4	Secreted effector protein OS=Salmonella typhimurium (strain 4/74) OX=909946 GN=sifA PE=4 SV=1	210	78.4	72.68	IQSGIEKTTR	Dimethyl(K)@7	Dimethyl(K)@216	missed K-T@7	-0.037547	1159.62	580.817	1159.66	580.835	2	1	1.1.1.929.8	7	0.0006	7.38847	64.89	59.75	7.37	0.08	178.163	0.0919	0.0092	FALSE	0
553.001	1	1	tr|E8XFF1|E8XFF1_SALT4	Secreted effector protein OS=Salmonella typhimurium (strain 4/74) OX=909946 GN=sifA PE=4 SV=1	210	99	99	IQSGIEKTTR	Trimethyl(K)@7	Trimethyl(K)@216	missed K-T@7	-0.0358989	1173.64	587.825	1173.67	587.843	2	1	1.1.1.929.8	7	0.0004	7.38847	64.89	59.75	7.37	0.08	178.163	0.0919	0.0092	FALSE	0
553.002	1	1	tr|E8XFF1|E8XFF1_SALT4	Secreted effector protein OS=Salmonella typhimurium (strain 4/74) OX=909946 GN=sifA PE=4 SV=1	210	99	99	IQSGIEKTTR	Acetyl(K)@7	Acetyl(K)@216	missed K-T@7	0.00206059	1173.64	587.826	1173.64	587.825	2	3	2.1.1.988.6	10	0.0004	7.71388	125.89	114.83	7.7	0.06	166.382	0.1784	0.0178	FALSE	1
553.003	1	1	tr|E8XFF1|E8XFF1_SALT4	Secreted effector protein OS=Salmonella typhimurium (strain 4/74) OX=909946 GN=sifA PE=4 SV=1	210	99	90.89	IQSGIEKTTR	Acetyl(T)@9	Acetyl(T)@218	missed K-T@7	-0.00362358	1173.63	587.823	1173.64	587.825	2	2	3.1.1.717.8	9	0	7.68195	113.81	110.8	7.67	0.06	129.244	0.1612	0.0161	FALSE	0
553.004	1	1	tr|E8XFF1|E8XFF1_SALT4	Secreted effector protein OS=Salmonella typhimurium (strain 4/74) OX=909946 GN=sifA PE=4 SV=1	210	99	90.89	IQSGIEKTTR	Acetyl(T)@8	Acetyl(T)@217	missed K-T@7	-0.00362358	1173.63	587.823	1173.64	587.825	2	1	1.1.1.943.10	8	0.0001	7.68528	103.28	93.38	7.67	0.06	185.563	0.1463	0.0146	FALSE	0
557.001	1	1	tr|E8XFF1|E8XFF1_SALT4	Secreted effector protein OS=Salmonella typhimurium (strain 4/74) OX=909946 GN=sifA PE=4 SV=1	211	17.6	17.63	QSGIEKTTR	Gln->pyro-Glu@N-term		cleaved I-Q@N-term; missed K-T@6	0.145102	1001.66	501.837	1001.51	501.764	2	1	1.1.1.943.10	8	0.0001	7.68528	103.28	93.38	7.67	0.06	185.563	0.1463	0.0146	FALSE	0
616.001	1	1	tr|E8XFF1|E8XFF1_SALT4	Secreted effector protein OS=Salmonella typhimurium (strain 4/74) OX=909946 GN=sifA PE=4 SV=1	220	25.7	25.72	ILHHANI			cleaved I-S@C-term; missed L-H@2	0.0304407	816.491	409.253	816.461	409.238	2	1	3.1.1.1567.12	3	0.3699	26.2313	231.17	215.17	26.22	0.18	208.976	1	0.0402	FALSE	1
607.001	1	1	tr|E8XFF1|E8XFF1_SALT4	Secreted effector protein OS=Salmonella typhimurium (strain 4/74) OX=909946 GN=sifA PE=4 SV=1	220	59.4	59.35	ILHHANISESTQ	Dehydrated(S)@10	Dehydrated(S)@229	cleaved Q-Q@C-term; missed L-H@2	0.000776897	1330.66	666.339	1330.66	666.339	2	1	2.1.1.1876.3	3	1	27.0468	1126.49	841.14	27.02	0.11	903.78	1	0.0008	FALSE	1
598.001	1	1	tr|E8XFF1|E8XFF1_SALT4	Secreted effector protein OS=Salmonella typhimurium (strain 4/74) OX=909946 GN=sifA PE=4 SV=1	220	92.3	92.26	ILHHANISESTQ			cleaved Q-Q@C-term; missed L-H@2	0.00287515	1348.68	450.566	1348.67	450.565	2	1	3.1.1.637.6	7	0	6.10077	292.96	280.07	6.11	0.06	66.6316	0.3289	0.0002	FALSE	1
614.001	1	1	tr|E8XFF1|E8XFF1_SALT4	Secreted effector protein OS=Salmonella typhimurium (strain 4/74) OX=909946 GN=sifA PE=4 SV=1	220	32.1	32.1	ILHHANISESTQQ	Dehydrated(T)@11	Dehydrated(T)@230	cleaved Q-N@C-term; missed L-H@2	-0.00137203	1458.72	730.367	1458.72	730.368	3	1	1.1.1.856.4	8	0.0103	6.08107	597.75	581.68	6.09	0.04	282.267	0.6711	0.0004	FALSE	1
571.001	1	1	tr|E8XFF1|E8XFF1_SALT4	Secreted effector protein OS=Salmonella typhimurium (strain 4/74) OX=909946 GN=sifA PE=4 SV=1	220	99	99	ILHHANISESTQQ			cleaved Q-N@C-term; missed L-H@2	0.0035208	1476.74	493.252	1476.73	493.251	2	1	2.1.1.1200.5	12	0	12.2783	501.43	490.17	12.28	0.08	1304.44	0.068	0.0004	FALSE	1
605.001	1	1	tr|E8XFF1|E8XFF1_SALT4	Secreted effector protein OS=Salmonella typhimurium (strain 4/74) OX=909946 GN=sifA PE=4 SV=1	220	77.7	77.74	ILHHANISESTQQN	Dehydrated(T)@11	Dehydrated(T)@230	cleaved N-A@C-term; missed L-H@2	0.00217564	1572.77	787.391	1572.76	787.39	3	4	3.1.1.637.5	11	0.0103	6.0972	5869.71	5192.66	6.11	0.06	736.632	0.796	0.0042	FALSE	1
605.002	1	1	tr|E8XFF1|E8XFF1_SALT4	Secreted effector protein OS=Salmonella typhimurium (strain 4/74) OX=909946 GN=sifA PE=4 SV=1	220	77.7	77.2	ILHHANISESTQQN	Dehydrated(S)@10	Dehydrated(S)@229	cleaved N-A@C-term; missed L-H@2	0.00217564	1572.77	787.391	1572.76	787.39	2	1	2.1.1.1077.20	10	0	9.60233	381.22	369.3	9.61	0.04	445.625	0.0215	0.0003	FALSE	1
605.003	1	1	tr|E8XFF1|E8XFF1_SALT4	Secreted effector protein OS=Salmonella typhimurium (strain 4/74) OX=909946 GN=sifA PE=4 SV=1	220	77.7	77.2	ILHHANISESTQQN	Dehydrated(S)@8	Dehydrated(S)@227	cleaved N-A@C-term; missed L-H@2	0.00217564	1572.77	787.391	1572.76	787.39	2	1	2.1.1.1077.20	10	0	9.60233	381.22	369.3	9.61	0.04	445.625	0.0215	0.0003	FALSE	0
605.004	1	1	tr|E8XFF1|E8XFF1_SALT4	Secreted effector protein OS=Salmonella typhimurium (strain 4/74) OX=909946 GN=sifA PE=4 SV=1	220	77.7	76.1	ILHHANISESTQQN	Dehydrated(E)@9		cleaved N-A@C-term; missed L-H@2	0.00217564	1572.77	787.391	1572.76	787.39	2	1	2.1.1.1077.20	10	0	9.60233	381.22	369.3	9.61	0.04	445.625	0.0215	0.0003	FALSE	0
566.001	1	1	tr|E8XFF1|E8XFF1_SALT4	Secreted effector protein OS=Salmonella typhimurium (strain 4/74) OX=909946 GN=sifA PE=4 SV=1	220	99	99	ILHHANISESTQQN			cleaved N-A@C-term; missed L-H@2	0.00257402	1590.78	531.266	1590.78	531.266	2	1	2.1.1.1077.20	10	0	9.60233	381.22	369.3	9.61	0.04	445.625	0.0215	0.0003	FALSE	0
584.001	1	1	tr|E8XFF1|E8XFF1_SALT4	Secreted effector protein OS=Salmonella typhimurium (strain 4/74) OX=909946 GN=sifA PE=4 SV=1	220	99	99	ILHHANISESTQQNA	Dehydrated(T)@11	Dehydrated(T)@230	cleaved A-F@C-term; missed L-H@2	-0.000623533	1643.8	822.908	1643.8	822.908	3	7	3.1.1.631.2	13	0.0103	5.97662	16242.8	13001.7	6	0.04	1650.36	0.9142	0.0115	FALSE	1
584.002	1	2	RRRRRtr|E8XFF1|E8XFF1_SALT4	REVERSED Secreted effector protein OS=Salmonella typhimurium (strain 4/74) OX=909946 GN=sifA PE=4 SV=1		99	84.59	ANQQTSESINAHHLI	Ammonia-loss(N)@10; Amidated@C-term			0.00173677	1643.8	822.909	1643.8	822.908	2	3	2.1.1.1077.21	14	0	9.60325	1383.95	1325.01	9.62	0.06	695.38	0.4602	0.001	FALSE	0
584.003	1	1	tr|E8XFF1|E8XFF1_SALT4	Secreted effector protein OS=Salmonella typhimurium (strain 4/74) OX=909946 GN=sifA PE=4 SV=1	220	99	53.04	ILHHANISESTQQNA	Dehydrated(S)@10	Dehydrated(S)@229	cleaved A-F@C-term; missed L-H@2	0.00152069	1643.8	822.909	1643.8	822.908	2	1	3.1.1.804.19	14	0	9.53652	1298.65	1248.21	9.54	0.07	579.08	1	1	TRUE	0
590.001	1	1	tr|E8XFF1|E8XFF1_SALT4	Secreted effector protein OS=Salmonella typhimurium (strain 4/74) OX=909946 GN=sifA PE=4 SV=1	220	99	99	ILHHANISESTQQNA			cleaved A-F@C-term; missed L-H@2	-0.000148817	1661.81	554.945	1661.81	554.945	2	1	1.1.1.1031.15	13	0	9.56123	1429.17	1139.81	9.58	0.04	502.726	0.4752	0.001	FALSE	0
592.001	1	1	tr|E8XFF1|E8XFF1_SALT4	Secreted effector protein OS=Salmonella typhimurium (strain 4/74) OX=909946 GN=sifA PE=4 SV=1	220	97	84.05	ILHHANISESTQQNAF	Ammonia-loss(N)@14		missed L-H@2	0.00256211	1791.86	598.293	1791.85	598.292	3	2	1.1.1.875.3	11	0.0103	6.3372	194.26	189.63	6.34	0.04	288.863	0.0646	0.0001	FALSE	1
559.001	1	1	tr|E8XFF1|E8XFF1_SALT4	Secreted effector protein OS=Salmonella typhimurium (strain 4/74) OX=909946 GN=sifA PE=4 SV=1	220	99	72.7	ILHHANISESTQQNAF			missed L-H@2	0.00377433	1808.88	603.969	1808.88	603.967	3	2	3.1.1.845.13	9	0.0009	10.4281	751.83	731.78	10.43	0.04	577.113	0.0035	0.0005	FALSE	1
575.001	1	1	tr|E8XFF1|E8XFF1_SALT4	Secreted effector protein OS=Salmonella typhimurium (strain 4/74) OX=909946 GN=sifA PE=4 SV=1	220	99	99	ILHHANISESTQQNAF	Deamidated(N)@14		missed L-H@2	0.0039489	1809.87	604.297	1809.86	604.295	3	21	2.1.1.1078.14	14	0.9459	9.61882	183886	182061	9.61	0.06	23933	0.8569	0.1291	TRUE	1
575.002	1	1	tr|E8XFF1|E8XFF1_SALT4	Secreted effector protein OS=Salmonella typhimurium (strain 4/74) OX=909946 GN=sifA PE=4 SV=1	220	99	59.4	ILHHANISESTQQNAF	Deamidated(Q)@13		missed L-H@2	0.0039489	1809.87	604.297	1809.86	604.295	3	8	2.1.1.1092.10	14	0.1802	9.92468	5313.04	4103.14	9.95	0.09	1629.97	0.0248	0.0037	FALSE	1
575.003	1	1	tr|E8XFF1|E8XFF1_SALT4	Secreted effector protein OS=Salmonella typhimurium (strain 4/74) OX=909946 GN=sifA PE=4 SV=1	220	99	56.89	ILHHANISESTQQNAF	Deamidated(Q)@12		missed L-H@2	0.00632927	1809.87	604.298	1809.86	604.295	3	5	2.1.1.1092.10	13	0.1169	9.92468	5313.04	4103.14	9.95	0.09	1629.97	0.0248	0.0037	FALSE	0
610.001	1	1	tr|E8XFF1|E8XFF1_SALT4	Secreted effector protein OS=Salmonella typhimurium (strain 4/74) OX=909946 GN=sifA PE=4 SV=1	220	51.8	51.83	ILHHANISESTQQNAF	Oxidation(N)@6	Oxidation(N)@225	missed L-H@2	0.00382801	1824.88	913.447	1824.88	913.445	3	2	2.1.1.1112.15	7	0.1169	10.3617	465.18	396.78	10.39	0.06	519.065	0.0022	0.0003	FALSE	0
594.001	1	1	tr|E8XFF1|E8XFF1_SALT4	Secreted effector protein OS=Salmonella typhimurium (strain 4/74) OX=909946 GN=sifA PE=4 SV=1	220	95.6	95.58	ILHHANISESTQQNAF	Oxidation(H)@4		missed L-H@2	0.00382801	1824.88	913.447	1824.88	913.445	2	1	2.1.1.1173.19	9	0.0011	11.6897	46.5625	46.5625			338.93	0.0002	0	FALSE	1
595.001	1	1	tr|E8XFF1|E8XFF1_SALT4	Secreted effector protein OS=Salmonella typhimurium (strain 4/74) OX=909946 GN=sifA PE=4 SV=1	220	95.6	95.58	ILHHANISESTQQNAF	Oxidation(H)@3		missed L-H@2	0.00382801	1824.88	913.447	1824.88	913.445	2	2	2.1.1.1173.19	10	0.0048	11.6897	46.5625	46.5625			338.93	0.0002	0	FALSE	1
609.001	1	1	tr|E8XFF1|E8XFF1_SALT4	Secreted effector protein OS=Salmonella typhimurium (strain 4/74) OX=909946 GN=sifA PE=4 SV=1	220	53.1	53.1	ILHHANISESTQQNAF	Cation:K(E)@9; Methyl(Q)@13; Deamidated(N)@14	Methyl(Q)@232	missed L-H@2	-0.0395125	1861.8	621.606	1861.84	621.619	2	2	2.1.1.1173.19	10	0.0048	11.6897	46.5625	46.5625			338.93	0.0002	0	FALSE	1
609.002	1	1	tr|E8XFF1|E8XFF1_SALT4	Secreted effector protein OS=Salmonella typhimurium (strain 4/74) OX=909946 GN=sifA PE=4 SV=1	220	53.1	50.56	ILHHANISESTQQNAF	Cation:K(E)@9; Deamidated(Q)@13; Methyl(N)@14	Methyl(N)@233	missed L-H@2	-0.0395125	1861.8	621.606	1861.84	621.619	3	1	2.1.1.1076.19	11	0	9.58025	9372.77	5327.29	9.61	0.06	1709.53	0.0437	0.0066	FALSE	1
567.001	1	1	tr|E8XFF1|E8XFF1_SALT4	Secreted effector protein OS=Salmonella typhimurium (strain 4/74) OX=909946 GN=sifA PE=4 SV=1	220	99	99	ILHHANISESTQQNAFL			missed L-H@2; missed F-L@16	0.000441333	1921.96	641.662	1921.96	641.662	3	1	2.1.1.1076.19	11	0	9.58025	9372.77	5327.29	9.61	0.06	1709.53	0.0437	0.0066	FALSE	0
587.001	1	1	tr|E8XFF1|E8XFF1_SALT4	Secreted effector protein OS=Salmonella typhimurium (strain 4/74) OX=909946 GN=sifA PE=4 SV=1	220	99	53.46	ILHHANISESTQQNAFLET			cleaved T-M@C-term; missed L-H@2; missed F-L@16; missed L-E@17	-0.00575781	2152.05	718.357	2152.05	718.359	3	6	2.1.1.1201.6	22	0.7609	12.2949	15619.6	8962.01	12.33	0.07	3808.79	1	0.0108	FALSE	1
586.001	1	1	tr|E8XFF1|E8XFF1_SALT4	Secreted effector protein OS=Salmonella typhimurium (strain 4/74) OX=909946 GN=sifA PE=4 SV=1	220	99	99	ILHHANISESTQQNAFLETM	Dethiomethyl(M)@20		cleaved M-A@C-term; missed L-H@2; missed F-L@16; missed L-E@17	-0.00572349	2235.09	746.036	2235.09	746.038	3	4	3.1.1.910.20	9	0.0103	11.8445	1099.31	806.62	11.87	0.07	844.077	1.3576	0.0008	FALSE	1
601.001	1	1	tr|E8XFF1|E8XFF1_SALT4	Secreted effector protein OS=Salmonella typhimurium (strain 4/74) OX=909946 GN=sifA PE=4 SV=1	220	89.6	89.56	ILHHANISESTQQNAFLETM	Ammonia-loss(N)@14		cleaved M-A@C-term; missed L-H@2; missed F-L@16; missed L-E@17	0.00959773	2266.08	756.367	2266.07	756.364	3	2	2.1.1.1209.6	28	0.0007	12.4719	1057.04	873.41	12.46	0.06	1741.58	0.0051	0.0007	FALSE	1
601.002	1	1	tr|E8XFF1|E8XFF1_SALT4	Secreted effector protein OS=Salmonella typhimurium (strain 4/74) OX=909946 GN=sifA PE=4 SV=1	220	89.6	70.92	ILHHANISESTQQNAFLETM	Dehydrated(T)@11; Deamidated(N)@14	Dehydrated(T)@230	cleaved M-A@C-term; missed L-H@2; missed F-L@16; missed L-E@17	0.00959773	2266.08	756.367	2266.07	756.364	3	2	2.1.1.1315.16	12	0.0001	14.7656	319.91	316.65	14.77	0.04	793.48	0.0015	0.0002	FALSE	1
601.003	1	1	tr|E8XFF1|E8XFF1_SALT4	Secreted effector protein OS=Salmonella typhimurium (strain 4/74) OX=909946 GN=sifA PE=4 SV=1	220	89.6	60.3	ILHHANISESTQQNAFLETM	Deamidated(N)@14; Dehydrated(E)@18		cleaved M-A@C-term; missed L-H@2; missed F-L@16; missed L-E@17	0.00401758	2266.07	756.365	2266.07	756.364	3	1	2.1.1.1315.16	12	0	14.7656	319.91	316.65	14.77	0.04	793.48	0.0015	0.0002	FALSE	0
601.004	1	1	tr|E8XFF1|E8XFF1_SALT4	Secreted effector protein OS=Salmonella typhimurium (strain 4/74) OX=909946 GN=sifA PE=4 SV=1	220	89.6	54.72	ILHHANISESTQQNAFLETM	Deamidated(Q)@13; Dehydrated(E)@18		cleaved M-A@C-term; missed L-H@2; missed F-L@16; missed L-E@17	0.00401758	2266.07	756.365	2266.07	756.364	3	2	1.1.1.1269.19	9	0	14.7361	376.7	370.3	14.74	0.04	600.596	0.0018	0.0003	FALSE	0
601.005	1	1	tr|E8XFF1|E8XFF1_SALT4	Secreted effector protein OS=Salmonella typhimurium (strain 4/74) OX=909946 GN=sifA PE=4 SV=1	220	89.6	53.77	ILHHANISESTQQNAFLETM	Dehydrated(T)@11; Deamidated(Q)@13	Dehydrated(T)@230	cleaved M-A@C-term; missed L-H@2; missed F-L@16; missed L-E@17	0.00959773	2266.08	756.367	2266.07	756.364	3	2	1.1.1.1269.19	9	0	14.7361	376.7	370.3	14.74	0.04	600.596	0.0018	0.0003	FALSE	0
601.006	1	1	tr|E8XFF1|E8XFF1_SALT4	Secreted effector protein OS=Salmonella typhimurium (strain 4/74) OX=909946 GN=sifA PE=4 SV=1	220	89.6	31.88	ILHHANISESTQQNAFLETM	Dehydrated(T)@11; Deamidated(Q)@12	Dehydrated(T)@230	cleaved M-A@C-term; missed L-H@2; missed F-L@16; missed L-E@17	0.00959773	2266.08	756.367	2266.07	756.364	3	1	2.1.1.1315.16	12	0	14.7656	319.91	316.65	14.77	0.04	793.48	0.0015	0.0002	FALSE	0
561.001	1	1	tr|E8XFF1|E8XFF1_SALT4	Secreted effector protein OS=Salmonella typhimurium (strain 4/74) OX=909946 GN=sifA PE=4 SV=1	220	99	99	ILHHANISESTQQNAFLETM			cleaved M-A@C-term; missed L-H@2; missed F-L@16; missed L-E@17	-0.00331628	2283.09	762.038	2283.1	762.039	3	1	2.1.1.1315.16	11	0	14.7656	319.91	316.65	14.77	0.04	793.48	0.0015	0.0002	FALSE	0
561.002	1	1	tr|E8XFF1|E8XFF1_SALT4	Secreted effector protein OS=Salmonella typhimurium (strain 4/74) OX=909946 GN=sifA PE=4 SV=1	220	99	99	ILHHANISESTQQNAFLETM	Deamidated(N)@14		cleaved M-A@C-term; missed L-H@2; missed F-L@16; missed L-E@17	0.000329812	2284.08	762.367	2284.08	762.367	3	39	2.1.1.1292.21	25	0.0725	14.2733	151476	86613.3	14.23	0.07	5458.63	0.7338	0.1006	FALSE	1
561.003	1	1	tr|E8XFF1|E8XFF1_SALT4	Secreted effector protein OS=Salmonella typhimurium (strain 4/74) OX=909946 GN=sifA PE=4 SV=1	220	99	64.42	ILHHANISESTQQNAFLETM	Deamidated(Q)@13		cleaved M-A@C-term; missed L-H@2; missed F-L@16; missed L-E@17	-0.00784498	2284.07	762.364	2284.08	762.367	3	7	2.1.1.1273.15	25	0.0138	13.8643	6411.39	5480.17	13.89	0.07	5187.27	0.0311	0.0043	FALSE	0
561.004	1	1	tr|E8XFF1|E8XFF1_SALT4	Secreted effector protein OS=Salmonella typhimurium (strain 4/74) OX=909946 GN=sifA PE=4 SV=1	220	99	64.42	ILHHANISESTQQNAFLETM	Deamidated(Q)@12		cleaved M-A@C-term; missed L-H@2; missed F-L@16; missed L-E@17	-0.00784498	2284.07	762.364	2284.08	762.367	3	6	3.1.1.999.16	20	0.009	13.7849	6226.75	5050.42	13.81	0.04	3122.58	0.0302	0.0041	FALSE	0
613.001	1	1	tr|E8XFF1|E8XFF1_SALT4	Secreted effector protein OS=Salmonella typhimurium (strain 4/74) OX=909946 GN=sifA PE=4 SV=1	220	33.5	33.48	ILHHANISESTQQNAFLETM	Deamidated(N)@6		cleaved M-A@C-term; missed L-H@2; missed F-L@16; missed L-E@17	0.06333	2284.14	762.388	2284.08	762.367	3	6	3.1.1.999.16	20	0.009	13.7849	6226.75	5050.42	13.81	0.04	3122.58	0.0302	0.0041	FALSE	0
573.001	1	1	tr|E8XFF1|E8XFF1_SALT4	Secreted effector protein OS=Salmonella typhimurium (strain 4/74) OX=909946 GN=sifA PE=4 SV=1	220	99	99	ILHHANISESTQQNAFLETM	Oxidation(M)@20		cleaved M-A@C-term; missed L-H@2; missed F-L@16; missed L-E@17	0.00190116	2299.09	767.371	2299.09	767.371	3	1	3.1.1.1143.20	8	0.0117	16.9276	949.95	579.61	16.89	0.09	807.03	0.0046	0.0006	FALSE	1
596.001	1	1	tr|E8XFF1|E8XFF1_SALT4	Secreted effector protein OS=Salmonella typhimurium (strain 4/74) OX=909946 GN=sifA PE=4 SV=1	220	95.3	79.51	ILHHANISESTQQNAFLETM	Carbamidomethyl(E)@18		cleaved M-A@C-term; missed L-H@2; missed F-L@16; missed L-E@17	-0.00219179	2340.11	586.036	2340.12	586.036	3	11	3.1.1.896.12	26	0.0128	11.5396	5960.4	4956.5	11.56	0.07	3607.01	0.0289	0.004	FALSE	1
596.002	1	1	tr|E8XFF1|E8XFF1_SALT4	Secreted effector protein OS=Salmonella typhimurium (strain 4/74) OX=909946 GN=sifA PE=4 SV=1	220	95.3	75.95	ILHHANISESTQQNAFLETM	Carbamidomethyl(T)@19		cleaved M-A@C-term; missed L-H@2; missed F-L@16; missed L-E@17	-0.00219179	2340.11	586.036	2340.12	586.036	4	4	3.1.1.843.16	14	0.0001	10.3854	10247.8	7097.04	10.41	0.04	2617.93	0.0496	0.0068	FALSE	1
591.001	1	1	tr|E8XFF1|E8XFF1_SALT4	Secreted effector protein OS=Salmonella typhimurium (strain 4/74) OX=909946 GN=sifA PE=4 SV=1	220	97.7	97.65	ILHHANISESTQQNAFLETMA	Carbamidomethyl(T)@19		cleaved A-M@C-term; missed L-H@2; missed F-L@16; missed L-E@17	0.0341295	2411.19	603.804	2411.15	603.796	4	3	3.1.1.843.16	14	0.0001	10.3854	10247.8	7097.04	10.41	0.04	2617.93	0.0496	0.0068	FALSE	0
591.002	1	1	tr|E8XFF1|E8XFF1_SALT4	Secreted effector protein OS=Salmonella typhimurium (strain 4/74) OX=909946 GN=sifA PE=4 SV=1	220	97.7	35.43	ILHHANISESTQQNAFLETMA	Carbamidomethyl(E)@18		cleaved A-M@C-term; missed L-H@2; missed F-L@16; missed L-E@17	0.0341295	2411.19	603.804	2411.15	603.796	4	2	2.1.1.1202.15	16	0	12.3174	1636.54	1508.56	12.32	0.04	1617.14	0.5	0.0011	FALSE	1
576.001	1	1	tr|E8XFF1|E8XFF1_SALT4	Secreted effector protein OS=Salmonella typhimurium (strain 4/74) OX=909946 GN=sifA PE=4 SV=1	220	99	97.92	ILHHANISESTQQNAFLETMAM	Dethiomethyl(M)@22		cleaved M-C@C-term; missed L-H@2; missed F-L@16; missed L-E@17	0.00439886	2437.17	813.399	2437.17	813.397	4	2	2.1.1.1202.15	15	0	12.3174	1636.54	1508.56	12.32	0.04	1617.14	0.5	0.0011	FALSE	0
576.002	1	1	tr|E8XFF1|E8XFF1_SALT4	Secreted effector protein OS=Salmonella typhimurium (strain 4/74) OX=909946 GN=sifA PE=4 SV=1	220	99	98.23	ILHHANISESTQQNAFLETMAM	Dethiomethyl(M)@20		cleaved M-C@C-term; missed L-H@2; missed F-L@16; missed L-E@17	-0.00717506	2437.16	813.395	2437.17	813.397	3	5	1.1.1.1294.21	18	0.0007	15.2865	4206	4062.24	15.29	0.07	2537.89	0.0144	0.0026	FALSE	1
597.001	1	1	tr|E8XFF1|E8XFF1_SALT4	Secreted effector protein OS=Salmonella typhimurium (strain 4/74) OX=909946 GN=sifA PE=4 SV=1	220	92.7	90.8	ILHHANISESTQQNAFLETM	HNE(L)@17	HNE(L)@236	cleaved M-A@C-term; missed L-H@2; missed F-L@16; missed L-E@17	-0.0210337	2439.19	610.805	2439.21	610.81	3	5	3.1.1.1064.21	17	0.0007	15.1953	4720.52	3488.74	15.22	0.04	2089.39	0.0161	0.0029	FALSE	0
593.001	1	1	tr|E8XFF1|E8XFF1_SALT4	Secreted effector protein OS=Salmonella typhimurium (strain 4/74) OX=909946 GN=sifA PE=4 SV=1	220	96.6	96.55	ILHHANISESTQQNAFLETMAM	Dethiomethyl(M)@20; Oxidation(M)@22		cleaved M-C@C-term; missed L-H@2; missed F-L@16; missed L-E@17	0.0024788	2453.17	818.73	2453.16	818.729	4	5	3.1.1.939.15	15	0	12.4702	1916.66	1804.78	12.48	0.04	1102.39	0.0093	0.0013	FALSE	1
593.002	1	1	tr|E8XFF1|E8XFF1_SALT4	Secreted effector protein OS=Salmonella typhimurium (strain 4/74) OX=909946 GN=sifA PE=4 SV=1	220	96.6	96.16	ILHHANISESTQQNAFLETMAM	Oxidation(M)@20; Dethiomethyl(M)@22		cleaved M-C@C-term; missed L-H@2; missed F-L@16; missed L-E@17	-0.00594218	2453.16	818.727	2453.16	818.729	3	3	1.1.1.1146.20	15	0.0001	12.068	479.86	461.97	12.07	0.04	632.03	0.0016	0.0003	FALSE	1
560.001	1	1	tr|E8XFF1|E8XFF1_SALT4	Secreted effector protein OS=Salmonella typhimurium (strain 4/74) OX=909946 GN=sifA PE=4 SV=1	220	99	99	ILHHANISESTQQNAFLETMAM			cleaved M-C@C-term; missed L-H@2; missed F-L@16; missed L-E@17	0.000562547	2485.17	829.398	2485.17	829.398	3	3	3.1.1.918.20	15	0.0001	12.0201	362.85	358.28	12.02	0.07	690.376	0.0012	0.0002	FALSE	0
578.001	1	1	tr|E8XFF1|E8XFF1_SALT4	Secreted effector protein OS=Salmonella typhimurium (strain 4/74) OX=909946 GN=sifA PE=4 SV=1	220	99	98.51	ILHHANISESTQQNAFLETMAM	Deamidated(N)@14		cleaved M-C@C-term; missed L-H@2; missed F-L@16; missed L-E@17	-0.00764111	2486.15	829.724	2486.16	829.726	3	21	2.1.1.1389.21	33	0.0725	16.3911	136859	103151	16.42	0.07	52120.5	0.4675	0.0853	FALSE	1
578.002	1	1	tr|E8XFF1|E8XFF1_SALT4	Secreted effector protein OS=Salmonella typhimurium (strain 4/74) OX=909946 GN=sifA PE=4 SV=1	220	99	70.96	ILHHANISESTQQNAFLETMAM	Deamidated(Q)@13		cleaved M-C@C-term; missed L-H@2; missed F-L@16; missed L-E@17	0.00704627	2486.16	829.729	2486.16	829.726	3	3	2.1.1.1370.20	17	0.0138	15.9753	4820.74	3453.97	16	0.04	2462.61	0.0165	0.003	FALSE	1
565.001	1	1	tr|E8XFF1|E8XFF1_SALT4	Secreted effector protein OS=Salmonella typhimurium (strain 4/74) OX=909946 GN=sifA PE=4 SV=1	220	99	99	ILHHANISESTQQNAFLETMAM	Oxidation(M)@22		cleaved M-C@C-term; missed L-H@2; missed F-L@16; missed L-E@17	-0.0049425	2501.16	834.728	2501.17	834.73	3	2	3.1.1.1096.20	19	0.009	15.8971	4032.88	3106.43	15.92	0.04	2036.57	0.0138	0.0025	FALSE	0
565.002	1	1	tr|E8XFF1|E8XFF1_SALT4	Secreted effector protein OS=Salmonella typhimurium (strain 4/74) OX=909946 GN=sifA PE=4 SV=1	220	99	99	ILHHANISESTQQNAFLETMAM	Oxidation(M)@20		cleaved M-C@C-term; missed L-H@2; missed F-L@16; missed L-E@17	-0.0049425	2501.16	834.728	2501.17	834.73	3	25	3.1.1.1023.20	28	0.0128	14.3016	21500.2	16162.4	14.28	0.04	6909.84	0.0734	0.0134	FALSE	1
581.001	1	1	tr|E8XFF1|E8XFF1_SALT4	Secreted effector protein OS=Salmonella typhimurium (strain 4/74) OX=909946 GN=sifA PE=4 SV=1	220	99	99	ILHHANISESTQQNAFLETMAM	Deamidated(N)@14; Oxidation(M)@20		cleaved M-C@C-term; missed L-H@2; missed F-L@16; missed L-E@17	-0.00313528	2502.15	835.057	2502.15	835.058	3	35	3.1.1.978.21	30	0.0128	13.3238	44245.5	28847	13.28	0.07	12209	0.1511	0.0276	FALSE	0
581.002	1	1	tr|E8XFF1|E8XFF1_SALT4	Secreted effector protein OS=Salmonella typhimurium (strain 4/74) OX=909946 GN=sifA PE=4 SV=1	220	99	80.94	ILHHANISESTQQNAFLETMAM	Deamidated(Q)@13; Oxidation(M)@20		cleaved M-C@C-term; missed L-H@2; missed F-L@16; missed L-E@17	0.0017185	2502.15	835.058	2502.15	835.058	3	3	2.1.1.1243.21	24	0.0024	13.208	1784.47	1744.79	13.21	0.04	1920.64	0.0061	0.0011	FALSE	1
568.001	1	1	tr|E8XFF1|E8XFF1_SALT4	Secreted effector protein OS=Salmonella typhimurium (strain 4/74) OX=909946 GN=sifA PE=4 SV=1	220	99	99	ILHHANISESTQQNAFLETMAM	Oxidation(M)@20; Oxidation(M)@22		cleaved M-C@C-term; missed L-H@2; missed F-L@16; missed L-E@17	0.00443768	2517.17	840.063	2517.16	840.062	3	3	1.1.1.1198.21	19	0.0016	13.1975	1560.85	1541.56	13.2	0.04	1383.68	0.0053	0.001	FALSE	0
612.001	1	1	tr|E8XFF1|E8XFF1_SALT4	Secreted effector protein OS=Salmonella typhimurium (strain 4/74) OX=909946 GN=sifA PE=4 SV=1	220	45.6	45.58	ILHHANISESTQQNAFLETMAM	Deamidated(N)@14; Oxidation(M)@20; Oxidation(M)@22		cleaved M-C@C-term; missed L-H@2; missed F-L@16; missed L-E@17	0.0138214	2518.16	840.394	2518.15	840.39	3	24	3.1.1.897.21	26	0.0023	11.5616	10647.9	8915.98	11.54	0.07	5225.93	0.0364	0.0066	FALSE	1
612.002	1	1	tr|E8XFF1|E8XFF1_SALT4	Secreted effector protein OS=Salmonella typhimurium (strain 4/74) OX=909946 GN=sifA PE=4 SV=1	220	45.6	39.87	ILHHANISESTQQNAFLETMAM	Deamidated(N)@14; Dioxidation(M)@20	Dioxidation(M)@239	cleaved M-C@C-term; missed L-H@2; missed F-L@16; missed L-E@17	0.0138214	2518.16	840.394	2518.15	840.39	3	1	2.1.1.1196.21	9	0.0004	12.1931	197.43	67.96	12.04	0.15	356.83	0.0007	0.0001	FALSE	1
612.003	1	1	tr|E8XFF1|E8XFF1_SALT4	Secreted effector protein OS=Salmonella typhimurium (strain 4/74) OX=909946 GN=sifA PE=4 SV=1	220	45.6	31.48	ILHHANISESTQQNAFLETMAM	Deamidated(Q)@13; Oxidation(M)@20; Oxidation(M)@22		cleaved M-C@C-term; missed L-H@2; missed F-L@16; missed L-E@17	0.0138214	2518.16	840.394	2518.15	840.39	3	1	2.1.1.1196.21	9	0.0001	12.1931	197.43	67.96	12.04	0.15	356.83	0.0007	0.0001	FALSE	0
612.004	1	1	tr|E8XFF1|E8XFF1_SALT4	Secreted effector protein OS=Salmonella typhimurium (strain 4/74) OX=909946 GN=sifA PE=4 SV=1	220	45.6	31.48	ILHHANISESTQQNAFLETMAM	Deamidated(Q)@12; Oxidation(M)@20; Oxidation(M)@22		cleaved M-C@C-term; missed L-H@2; missed F-L@16; missed L-E@17	0.0138214	2518.16	840.394	2518.15	840.39	3	1	2.1.1.1196.21	8	0.0003	12.1931	197.43	67.96	12.04	0.15	356.83	0.0007	0.0001	FALSE	0
612.005	1	1	tr|E8XFF1|E8XFF1_SALT4	Secreted effector protein OS=Salmonella typhimurium (strain 4/74) OX=909946 GN=sifA PE=4 SV=1	220	45.6	31.42	ILHHANISESTQQNAFLETMAM	Deamidated(N)@14; Dioxidation(M)@22	Dioxidation(M)@241	cleaved M-C@C-term; missed L-H@2; missed F-L@16; missed L-E@17	0.0138214	2518.16	840.394	2518.15	840.39	3	1	2.1.1.1196.21	8	0.0003	12.1931	197.43	67.96	12.04	0.15	356.83	0.0007	0.0001	FALSE	0
604.001	1	1	tr|E8XFF1|E8XFF1_SALT4	Secreted effector protein OS=Salmonella typhimurium (strain 4/74) OX=909946 GN=sifA PE=4 SV=1	220	80.9	69.63	ILHHANISESTQQNAFLETMAM	Oxidation(M)@20; Dioxidation(M)@22	Dioxidation(M)@241	cleaved M-C@C-term; missed L-H@2; missed F-L@16; missed L-E@17	-0.00724045	2533.15	845.391	2533.16	845.393	3	1	2.1.1.1196.21	8	0.0001	12.1931	197.43	67.96	12.04	0.15	356.83	0.0007	0.0001	FALSE	0
604.002	1	1	tr|E8XFF1|E8XFF1_SALT4	Secreted effector protein OS=Salmonella typhimurium (strain 4/74) OX=909946 GN=sifA PE=4 SV=1	220	80.9	53.46	ILHHANISESTQQNAFLETMAM	Dioxidation(M)@20; Oxidation(M)@22	Dioxidation(M)@239	cleaved M-C@C-term; missed L-H@2; missed F-L@16; missed L-E@17	-0.00650804	2533.15	845.391	2533.16	845.393	3	3	3.1.1.916.20	12	0.0001	11.9761	398.78	381.17	11.98	0.07	465.43	0.0014	0.0002	FALSE	1
599.001	1	1	tr|E8XFF1|E8XFF1_SALT4	Secreted effector protein OS=Salmonella typhimurium (strain 4/74) OX=909946 GN=sifA PE=4 SV=1	220	91.3	53.46	ILHHANISESTQQNAFLETMAM	Carbamidomethyl(E)@18		cleaved M-C@C-term; missed L-H@2; missed F-L@16; missed L-E@17	-0.00140758	2542.19	636.556	2542.19	636.556	3	3	3.1.1.921.20	10	0.0001	12.0859	171.41	160.13	12.11	0.09	356.377	0.0006	0.0001	FALSE	0
599.002	1	1	tr|E8XFF1|E8XFF1_SALT4	Secreted effector protein OS=Salmonella typhimurium (strain 4/74) OX=909946 GN=sifA PE=4 SV=1	220	91.3	53.46	ILHHANISESTQQNAFLETMAM	Carbamidomethyl(T)@19		cleaved M-C@C-term; missed L-H@2; missed F-L@16; missed L-E@17	-0.00140758	2542.19	636.556	2542.19	636.556	4	14	3.1.1.967.3	14	0.0001	13.0797	19413.3	11204.6	13.11	0.06	899.558	0.0663	0.0121	FALSE	1
602.001	1	1	tr|E8XFF1|E8XFF1_SALT4	Secreted effector protein OS=Salmonella typhimurium (strain 4/74) OX=909946 GN=sifA PE=4 SV=1	220	88	87.97	ILHHANISESTQQNAFLETMAM	Carbamidomethyl(E)@18; Oxidation(M)@22		cleaved M-C@C-term; missed L-H@2; missed F-L@16; missed L-E@17	-0.000815094	2558.19	640.554	2558.19	640.555	4	13	3.1.1.967.3	14	0.0001	13.0797	19413.3	11204.6	13.11	0.06	899.558	0.0663	0.0121	FALSE	0
602.002	1	1	tr|E8XFF1|E8XFF1_SALT4	Secreted effector protein OS=Salmonella typhimurium (strain 4/74) OX=909946 GN=sifA PE=4 SV=1	220	88	87.97	ILHHANISESTQQNAFLETMAM	Carbamidomethyl(E)@18; Oxidation(M)@20		cleaved M-C@C-term; missed L-H@2; missed F-L@16; missed L-E@17	-0.000815094	2558.19	640.554	2558.19	640.555	4	2	2.1.1.1123.20	12	0	10.6019	2573.65	2458.35	10.61	0.07	2627.18	0.0088	0.0016	FALSE	1
602.003	1	1	tr|E8XFF1|E8XFF1_SALT4	Secreted effector protein OS=Salmonella typhimurium (strain 4/74) OX=909946 GN=sifA PE=4 SV=1	220	88	84.37	ILHHANISESTQQNAFLETMAM	Carbamidomethyl(T)@19; Oxidation(M)@22		cleaved M-C@C-term; missed L-H@2; missed F-L@16; missed L-E@17	-0.000815094	2558.19	640.554	2558.19	640.555	4	2	2.1.1.1123.20	12	0	10.6019	2573.65	2458.35	10.61	0.07	2627.18	0.0088	0.0016	FALSE	0
602.004	1	1	tr|E8XFF1|E8XFF1_SALT4	Secreted effector protein OS=Salmonella typhimurium (strain 4/74) OX=909946 GN=sifA PE=4 SV=1	220	88	84.37	ILHHANISESTQQNAFLETMAM	Carbamidomethyl(T)@19; Oxidation(M)@20		cleaved M-C@C-term; missed L-H@2; missed F-L@16; missed L-E@17	-0.000815094	2558.19	640.554	2558.19	640.555	4	2	2.1.1.1123.20	12	0	10.6019	2573.65	2458.35	10.61	0.07	2627.18	0.0088	0.0016	FALSE	0
570.001	1	1	tr|E8XFF1|E8XFF1_SALT4	Secreted effector protein OS=Salmonella typhimurium (strain 4/74) OX=909946 GN=sifA PE=4 SV=1	220	99	99	ILHHANISESTQQNAFLETMAMC	Carbamidomethyl(C)@23		cleaved C-G@C-term; missed L-H@2; missed F-L@16; missed L-E@17	-0.000315492	2645.2	882.742	2645.2	882.742	4	2	2.1.1.1123.20	12	0	10.6019	2573.65	2458.35	10.61	0.07	2627.18	0.0088	0.0016	FALSE	0
572.001	1	1	tr|E8XFF1|E8XFF1_SALT4	Secreted effector protein OS=Salmonella typhimurium (strain 4/74) OX=909946 GN=sifA PE=4 SV=1	220	99	99	ILHHANISESTQQNAFLETMAMC	Oxidation(M)@20; Carbamidomethyl(C)@23		cleaved C-G@C-term; missed L-H@2; missed F-L@16; missed L-E@17	-0.00657815	2661.19	888.071	2661.2	888.073	3	5	2.1.1.1373.21	24	0.0103	16.0422	10385.5	7238.55	16.07	0.04	4215.69	0.1807	0.0064	FALSE	1
564.001	1	1	tr|E8XFF1|E8XFF1_SALT4	Secreted effector protein OS=Salmonella typhimurium (strain 4/74) OX=909946 GN=sifA PE=4 SV=1	220	99	99	ILHHANISESTQQNAFLETMAMC	Oxidation(M)@22; Carbamidomethyl(C)@23		cleaved C-G@C-term; missed L-H@2; missed F-L@16; missed L-E@17	-0.00167087	2661.2	888.073	2661.2	888.073	3	8	3.1.1.962.20	24	0.0018	12.9761	5428.97	5149.49	12.98	0.07	3381.59	0.0945	0.0034	FALSE	1
569.001	1	1	tr|E8XFF1|E8XFF1_SALT4	Secreted effector protein OS=Salmonella typhimurium (strain 4/74) OX=909946 GN=sifA PE=4 SV=1	220	99	99	ILHHANISESTQQNAFLETMAMC	Oxidation(M)@20; Oxidation(M)@22; Carbamidomethyl(C)@23		cleaved C-G@C-term; missed L-H@2; missed F-L@16; missed L-E@17	0.00629806	2677.2	893.407	2677.19	893.405	3	14	2.1.1.1315.20	32	0.0018	14.7692	22706.3	18835.1	14.75	0.09	13013.5	0.3951	0.0141	FALSE	1
588.001	1	1	tr|E8XFF1|E8XFF1_SALT4	Secreted effector protein OS=Salmonella typhimurium (strain 4/74) OX=909946 GN=sifA PE=4 SV=1	220	99	99	ILHHANISESTQQNAFLETMAMC	Deamidated(N)@14; Oxidation(M)@20; Oxidation(M)@22; Carbamidomethyl(C)@23		cleaved C-G@C-term; missed L-H@2; missed F-L@16; missed L-E@17	0.00213833	2678.18	893.734	2678.18	893.733	3	21	3.1.1.902.21	26	0.0003	11.6705	11817.3	7576.69	11.63	0.07	4121.98	0.2056	0.0073	FALSE	1
606.001	1	1	tr|E8XFF1|E8XFF1_SALT4	Secreted effector protein OS=Salmonella typhimurium (strain 4/74) OX=909946 GN=sifA PE=4 SV=1	220	64.6	64.55	ILHHANISESTQQNAFLETMAMCG	Carbamidomethyl(C)@23		cleaved G-L@C-term; missed L-H@2; missed F-L@16; missed L-E@17	0.00446889	2702.23	676.565	2702.23	676.564	3	3	1.1.1.1119.19	18	0.0001	11.4778	377.02	368.12	11.48	0.04	510.18	0.0066	0.0002	FALSE	1
608.001	1	1	tr|E8XFF1|E8XFF1_SALT4	Secreted effector protein OS=Salmonella typhimurium (strain 4/74) OX=909946 GN=sifA PE=4 SV=1	220	54.4	54.36	ILHHANISESTQQNAFLETMAMCG	Oxidation(M)@22; Carbamidomethyl(C)@23		cleaved G-L@C-term; missed L-H@2; missed F-L@16; missed L-E@17	0.00122487	2718.22	680.563	2718.22	680.562	4	4	1.1.1.1220.15	8	0.0103	13.6746	3508.23	1402.41	13.72	0.07	920.839	0.9107	0.0022	FALSE	1
608.002	1	1	tr|E8XFF1|E8XFF1_SALT4	Secreted effector protein OS=Salmonella typhimurium (strain 4/74) OX=909946 GN=sifA PE=4 SV=1	220	54.4	54.36	ILHHANISESTQQNAFLETMAMCG	Oxidation(M)@20; Carbamidomethyl(C)@23		cleaved G-L@C-term; missed L-H@2; missed F-L@16; missed L-E@17	0.00122487	2718.22	680.563	2718.22	680.562	4	1	2.1.1.1129.15	8	0.0018	10.7309	231.72	227.81	10.72	0.07	411.476	0.0602	0.0001	FALSE	1
583.001	1	1	tr|E8XFF1|E8XFF1_SALT4	Secreted effector protein OS=Salmonella typhimurium (strain 4/74) OX=909946 GN=sifA PE=4 SV=1	220	99	99	ILHHANISESTQQNAFLETMAMCGL	Oxidation(M)@22; Carbamidomethyl(C)@23		missed L-H@2; missed F-L@16; missed L-E@17	0.00536027	2831.31	944.777	2831.3	944.775	4	1	2.1.1.1129.15	8	0.0018	10.7309	231.72	227.81	10.72	0.07	411.476	0.0602	0.0001	FALSE	0
583.002	1	1	tr|E8XFF1|E8XFF1_SALT4	Secreted effector protein OS=Salmonella typhimurium (strain 4/74) OX=909946 GN=sifA PE=4 SV=1	220	99	2.04	ILHHANISESTQQNAFLETMAMCGLK	Oxidation(M)@22; Carbamidomethyl(C)@23; Lys-loss@C-term		missed L-H@2; missed F-L@16; missed L-E@17; missed L-K@25	0.00536027	2831.31	944.777	2831.3	944.775	3	3	2.1.1.1458.21	22	0.1343	17.9069	1592.81	1558.48	17.91	0.04	1870.89	0.1466	0.001	FALSE	1
574.001	1	1	tr|E8XFF1|E8XFF1_SALT4	Secreted effector protein OS=Salmonella typhimurium (strain 4/74) OX=909946 GN=sifA PE=4 SV=1	220	99	99	ILHHANISESTQQNAFLETMAMCGL	Oxidation(M)@20; Oxidation(M)@22; Carbamidomethyl(C)@23		missed L-H@2; missed F-L@16; missed L-E@17	-0.00192987	2847.3	950.106	2847.3	950.107	3	2	2.1.1.1458.21	22	0.0002	17.9069	1592.81	1558.48	17.91	0.04	1870.89	0.0028	0.0009	FALSE	0
574.002	1	1	tr|E8XFF1|E8XFF1_SALT4	Secreted effector protein OS=Salmonella typhimurium (strain 4/74) OX=909946 GN=sifA PE=4 SV=1	220	99	31.3	ILHHANISESTQQNAFLETMAMCGLK	Oxidation(M)@20; Oxidation(M)@22; Carbamidomethyl(C)@23; Lys-loss@C-term		missed L-H@2; missed F-L@16; missed L-E@17; missed L-K@25	-0.00192987	2847.3	950.106	2847.3	950.107	3	8	2.1.1.1274.21	28	0.0237	13.8863	5715.4	4927.57	13.87	0.09	3950.73	0.5261	0.0035	FALSE	1
615.001	1	1	tr|E8XFF1|E8XFF1_SALT4	Secreted effector protein OS=Salmonella typhimurium (strain 4/74) OX=909946 GN=sifA PE=4 SV=1	220	31.6	31.56	ILHHANISESTQQNAFLETMAMCGL	Carbamidomethyl(E)@18; Oxidation(M)@22; Carbamidomethyl(C)@23		missed L-H@2; missed F-L@16; missed L-E@17	-0.00480017	2888.32	723.087	2888.33	723.089	3	5	2.1.1.1274.21	28	0	13.8863	5715.4	4927.57	13.87	0.09	3950.73	0.0099	0.0033	FALSE	0
615.002	1	1	tr|E8XFF1|E8XFF1_SALT4	Secreted effector protein OS=Salmonella typhimurium (strain 4/74) OX=909946 GN=sifA PE=4 SV=1	220	31.6	31.56	ILHHANISESTQQNAFLETMAMCGL	Carbamidomethyl(E)@18; Oxidation(M)@20; Carbamidomethyl(C)@23		missed L-H@2; missed F-L@16; missed L-E@17	-0.00480017	2888.32	723.087	2888.33	723.089	4	2	2.1.1.1205.19	9	0.0002	12.3851	492.25	428.07	12.37	0.04	813.427	0.0453	0.0003	FALSE	1
615.003	1	1	tr|E8XFF1|E8XFF1_SALT4	Secreted effector protein OS=Salmonella typhimurium (strain 4/74) OX=909946 GN=sifA PE=4 SV=1	220	31.6	31.48	ILHHANISESTQQNAFLETMAMCGL	Carbamidomethyl(T)@19; Oxidation(M)@22; Carbamidomethyl(C)@23		missed L-H@2; missed F-L@16; missed L-E@17	-0.00480017	2888.32	723.087	2888.33	723.089	4	1	2.1.1.1205.19	9	0.0002	12.3851	492.25	428.07	12.37	0.04	813.427	0.0453	0.0003	FALSE	0
615.004	1	1	tr|E8XFF1|E8XFF1_SALT4	Secreted effector protein OS=Salmonella typhimurium (strain 4/74) OX=909946 GN=sifA PE=4 SV=1	220	31.6	31.48	ILHHANISESTQQNAFLETMAMCGL	Carbamidomethyl(T)@19; Oxidation(M)@20; Carbamidomethyl(C)@23		missed L-H@2; missed F-L@16; missed L-E@17	-0.00480017	2888.32	723.087	2888.33	723.089	4	1	2.1.1.1205.19	9	0.0001	12.3851	492.25	428.07	12.37	0.04	813.427	0.0453	0.0003	FALSE	0
563.001	1	1	tr|E8XFF1|E8XFF1_SALT4	Secreted effector protein OS=Salmonella typhimurium (strain 4/74) OX=909946 GN=sifA PE=4 SV=1	220	99	99	ILHHANISESTQQNAFLETMAMCGLK	Oxidation(M)@22; Carbamidomethyl(C)@23		missed L-H@2; missed F-L@16; missed L-E@17; missed L-K@25	-0.00156518	2959.4	740.857	2959.4	740.857	4	1	2.1.1.1205.19	9	0.0001	12.3851	492.25	428.07	12.37	0.04	813.427	0.0453	0.0003	FALSE	0
563.002	1	1	tr|E8XFF1|E8XFF1_SALT4	Secreted effector protein OS=Salmonella typhimurium (strain 4/74) OX=909946 GN=sifA PE=4 SV=1	220	99	44.61	ILHHANISESTQQNAFLETMAMCGLK	Carbamidomethyl(C)@23; Oxidation(K)@26	Oxidation(K)@245	missed L-H@2; missed F-L@16; missed L-E@17; missed L-K@25	0.00763668	2959.41	592.889	2959.4	592.887	4	19	2.1.1.1354.17	32	0.1619	15.6219	54305.7	39311.8	15.65	0.07	20419.6	0.0945	0.0311	FALSE	1
563.003	1	1	tr|E8XFF1|E8XFF1_SALT4	Secreted effector protein OS=Salmonella typhimurium (strain 4/74) OX=909946 GN=sifA PE=4 SV=1	220	99	16.06	ILHHANISESTQQNAFLETMAMCGLK	Oxidation(M)@20; Carbamidomethyl(C)@23		missed L-H@2; missed F-L@16; missed L-E@17; missed L-K@25	-0.00156518	2959.4	740.857	2959.4	740.857	5	3	1.1.1.1306.8	14	0	15.5396	889.47	302.56	15.64	0.07	3016.73	0.0015	0.0005	FALSE	0
585.001	1	1	tr|E8XFF1|E8XFF1_SALT4	Secreted effector protein OS=Salmonella typhimurium (strain 4/74) OX=909946 GN=sifA PE=4 SV=1	220	99	94.97	ILHHANISESTQQNAFLETMAMCGLK	Deamidated(N)@14; Oxidation(M)@22; Carbamidomethyl(C)@23		missed L-H@2; missed F-L@16; missed L-E@17; missed L-K@25	0.00394701	2960.39	741.104	2960.38	741.103	4	6	2.1.1.1354.17	30	0.1619	15.6219	54305.7	39311.8	15.65	0.07	20419.6	0.0945	0.0311	FALSE	0
585.002	1	1	tr|E8XFF1|E8XFF1_SALT4	Secreted effector protein OS=Salmonella typhimurium (strain 4/74) OX=909946 GN=sifA PE=4 SV=1	220	99	80.94	ILHHANISESTQQNAFLETMAMCGLK	Deamidated(Q)@13; Oxidation(M)@22; Carbamidomethyl(C)@23		missed L-H@2; missed F-L@16; missed L-E@17; missed L-K@25	0.00394701	2960.39	741.104	2960.38	741.103	4	6	1.1.1.1282.19	13	0.0308	15.0212	1130.17	987.58	15	0.09	1312.88	0.002	0.0006	FALSE	1
585.003	1	1	tr|E8XFF1|E8XFF1_SALT4	Secreted effector protein OS=Salmonella typhimurium (strain 4/74) OX=909946 GN=sifA PE=4 SV=1	220	99	80.94	ILHHANISESTQQNAFLETMAMCGLK	Deamidated(Q)@12; Oxidation(M)@22; Carbamidomethyl(C)@23		missed L-H@2; missed F-L@16; missed L-E@17; missed L-K@25	0.00394701	2960.39	741.104	2960.38	741.103	4	6	1.1.1.1282.19	13	0.02	15.0212	1130.17	987.58	15	0.09	1312.88	0.002	0.0006	FALSE	0
585.004	1	1	tr|E8XFF1|E8XFF1_SALT4	Secreted effector protein OS=Salmonella typhimurium (strain 4/74) OX=909946 GN=sifA PE=4 SV=1	220	99	10.68	ILHHANISESTQQNAFLETMAMCGLK	Deamidated(N)@14; Oxidation(M)@20; Carbamidomethyl(C)@23		missed L-H@2; missed F-L@16; missed L-E@17; missed L-K@25	-0.003168	2960.38	741.102	2960.38	741.103	4	6	1.1.1.1278.20	10	0.02	14.9341	1130.17	586.58	15	0.09	832.145	0.002	0.0006	FALSE	0
585.005	1	1	tr|E8XFF1|E8XFF1_SALT4	Secreted effector protein OS=Salmonella typhimurium (strain 4/74) OX=909946 GN=sifA PE=4 SV=1	220	99	9.951	ILHHANISESTQQNAFLETMAMCGLK	Deamidated(Q)@13; Oxidation(M)@20; Carbamidomethyl(C)@23		missed L-H@2; missed F-L@16; missed L-E@17; missed L-K@25	-0.003168	2960.38	741.102	2960.38	741.103	4	4	2.1.1.1324.18	14	0.0308	14.9647	1231.83	594.16	15.01	0.07	960.846	0.0021	0.0007	FALSE	0
585.006	1	1	tr|E8XFF1|E8XFF1_SALT4	Secreted effector protein OS=Salmonella typhimurium (strain 4/74) OX=909946 GN=sifA PE=4 SV=1	220	99	30.61	ILHHANISESTQQNAFLETMAMCGLK	Deamidated(Q)@12; Oxidation(M)@20; Carbamidomethyl(C)@23		missed L-H@2; missed F-L@16; missed L-E@17; missed L-K@25	-0.00394181	2960.38	741.102	2960.38	741.103	4	4	2.1.1.1324.18	14	0.02	14.9647	1231.83	594.16	15.01	0.07	960.846	0.0021	0.0007	FALSE	0
600.001	1	1	tr|E8XFF1|E8XFF1_SALT4	Secreted effector protein OS=Salmonella typhimurium (strain 4/74) OX=909946 GN=sifA PE=4 SV=1	220	90.8	67.43	ILHHANISESTQQNAFLETMAMCGLK	Deamidated(N)@14; Cation:Na(E)@18; Carbamidomethyl(C)@23		missed L-H@2; missed F-L@16; missed L-E@17; missed L-K@25	-0.0168182	2966.35	989.792	2966.37	989.797	4	1	3.1.1.1049.16	12	0.0198	14.8613	1036.95	471.47	14.93	0.07	633.995	0.0018	0.0006	FALSE	0
579.001	1	1	tr|E8XFF1|E8XFF1_SALT4	Secreted effector protein OS=Salmonella typhimurium (strain 4/74) OX=909946 GN=sifA PE=4 SV=1	220	99	96.88	ILHHANISESTQQNAFLETMAMCGLK	Oxidation(M)@22; Carbamidomethyl(C)@23; Methyl(K)@26	Methyl(K)@245	missed L-H@2; missed F-L@16; missed L-E@17; missed L-K@25	-0.0141931	2973.4	744.357	2973.41	744.361	3	3	2.1.1.1202.19	12	0.0003	12.3211	1118.67	1076.82	12.34	0.07	1166.23	0.0019	0.0006	FALSE	1
579.002	1	1	tr|E8XFF1|E8XFF1_SALT4	Secreted effector protein OS=Salmonella typhimurium (strain 4/74) OX=909946 GN=sifA PE=4 SV=1	220	99	64.42	ILHHANISESTQQNAFLETMAMCGLK	Oxidation(M)@22; Carbamidomethyl(C)@23; Methyl(L)@25	Methyl(L)@244	missed L-H@2; missed F-L@16; missed L-E@17; missed L-K@25	-0.0141931	2973.4	744.357	2973.41	744.361	4	6	3.1.1.1083.20	16	0.0001	15.6118	2862.51	2774.64	15.61	0.04	1772.98	0.005	0.0016	FALSE	1
589.001	1	1	tr|E8XFF1|E8XFF1_SALT4	Secreted effector protein OS=Salmonella typhimurium (strain 4/74) OX=909946 GN=sifA PE=4 SV=1	220	99	99	ILHHANISESTQQNAFLETMAMCGLK	Ammonia-loss(N)@14; Oxidation(F)@16; Oxidation(M)@20; Oxidation(M)@22; Carbamidomethyl(C)@23	Oxidation(F)@235	missed L-H@2; missed F-L@16; missed L-E@17; missed L-K@25	0.0179018	2974.38	744.602	2974.36	744.598	4	6	3.1.1.1083.20	16	0	15.6118	2862.51	2774.64	15.61	0.04	1772.98	0.005	0.0016	FALSE	0
589.002	1	1	tr|E8XFF1|E8XFF1_SALT4	Secreted effector protein OS=Salmonella typhimurium (strain 4/74) OX=909946 GN=sifA PE=4 SV=1	220	99	85.31	ILHHANISESTQQNAFLETMAMCGLK	Deamidated(N)@14; Oxidation(M)@20; Carbamidomethyl(C)@23; Methyl(K)@26	Methyl(K)@245	missed L-H@2; missed F-L@16; missed L-E@17; missed L-K@25	-0.0184837	2974.38	744.602	2974.4	744.607	4	1	1.1.1.1137.19	23	0	11.8697	406.89	318.92	11.85	0.09	5533.35	0.0007	0.0002	FALSE	1
589.003	1	1	tr|E8XFF1|E8XFF1_SALT4	Secreted effector protein OS=Salmonella typhimurium (strain 4/74) OX=909946 GN=sifA PE=4 SV=1	220	99	80.89	ILHHANISESTQQNAFLETMAMCGLK	Deamidated(Q)@13; Oxidation(M)@20; Carbamidomethyl(C)@23; Methyl(K)@26	Methyl(K)@245	missed L-H@2; missed F-L@16; missed L-E@17; missed L-K@25	-0.0184837	2974.38	744.602	2974.4	744.607	4	1	1.1.1.1136.16	13	0	11.8468	406.89	402.16	11.85	0.09	683.93	0.0007	0.0002	FALSE	0
589.004	1	1	tr|E8XFF1|E8XFF1_SALT4	Secreted effector protein OS=Salmonella typhimurium (strain 4/74) OX=909946 GN=sifA PE=4 SV=1	220	99	78.36	ILHHANISESTQQNAFLETMAMCGLK	Deamidated(N)@14; Oxidation(M)@20; Carbamidomethyl(C)@23; Methyl(L)@25	Methyl(L)@244	missed L-H@2; missed F-L@16; missed L-E@17; missed L-K@25	-0.0184837	2974.38	744.602	2974.4	744.607	4	1	1.1.1.1136.16	13	0	11.8468	406.89	402.16	11.85	0.09	683.93	0.0007	0.0002	FALSE	0
589.005	1	1	tr|E8XFF1|E8XFF1_SALT4	Secreted effector protein OS=Salmonella typhimurium (strain 4/74) OX=909946 GN=sifA PE=4 SV=1	220	99	77.02	ILHHANISESTQQNAFLETMAMCGLK	Deamidated(Q)@13; Oxidation(M)@20; Carbamidomethyl(C)@23; Methyl(L)@25	Methyl(L)@244	missed L-H@2; missed F-L@16; missed L-E@17; missed L-K@25	-0.0184837	2974.38	744.602	2974.4	744.607	4	1	1.1.1.1136.16	13	0	11.8468	406.89	402.16	11.85	0.09	683.93	0.0007	0.0002	FALSE	0
589.006	1	1	tr|E8XFF1|E8XFF1_SALT4	Secreted effector protein OS=Salmonella typhimurium (strain 4/74) OX=909946 GN=sifA PE=4 SV=1	220	99	53.04	ILHHANISESTQQNAFLETMAMCGLK	Deamidated(N)@14; Oxidation(M)@22; Carbamidomethyl(C)@23; Methyl(K)@26	Methyl(K)@245	missed L-H@2; missed F-L@16; missed L-E@17; missed L-K@25	-0.0184837	2974.38	744.602	2974.4	744.607	4	1	1.1.1.1136.16	13	0	11.8468	406.89	402.16	11.85	0.09	683.93	0.0007	0.0002	FALSE	0
562.001	1	1	tr|E8XFF1|E8XFF1_SALT4	Secreted effector protein OS=Salmonella typhimurium (strain 4/74) OX=909946 GN=sifA PE=4 SV=1	220	99	99	ILHHANISESTQQNAFLETMAMCGLK	Oxidation(M)@20; Oxidation(M)@22; Carbamidomethyl(C)@23		missed L-H@2; missed F-L@16; missed L-E@17; missed L-K@25	-0.00592431	2975.39	744.854	2975.39	744.856	4	1	1.1.1.1136.16	12	0	11.8468	406.89	402.16	11.85	0.09	683.93	0.0007	0.0002	FALSE	0
582.001	1	1	tr|E8XFF1|E8XFF1_SALT4	Secreted effector protein OS=Salmonella typhimurium (strain 4/74) OX=909946 GN=sifA PE=4 SV=1	220	99	99	ILHHANISESTQQNAFLETMAMCGLK	Deamidated(N)@14; Oxidation(M)@20; Oxidation(M)@22; Carbamidomethyl(C)@23		missed L-H@2; missed F-L@16; missed L-E@17; missed L-K@25	-0.00114755	2976.38	745.101	2976.38	745.102	4	18	3.1.1.913.15	32	0.0286	11.9063	64905	56895.7	11.89	0.09	23614	0.1129	0.0372	FALSE	1
582.002	1	1	tr|E8XFF1|E8XFF1_SALT4	Secreted effector protein OS=Salmonella typhimurium (strain 4/74) OX=909946 GN=sifA PE=4 SV=1	220	99	96.97	ILHHANISESTQQNAFLETMAMCGLK	Deamidated(N)@6; Oxidation(M)@20; Oxidation(M)@22; Carbamidomethyl(C)@23		missed L-H@2; missed F-L@16; missed L-E@17; missed L-K@25	-0.00481022	2976.37	745.101	2976.38	745.102	4	8	2.1.1.1173.17	24	0.0054	11.6878	1729.91	1589.98	11.71	0.07	2300.65	0.003	0.001	FALSE	1
582.003	1	1	tr|E8XFF1|E8XFF1_SALT4	Secreted effector protein OS=Salmonella typhimurium (strain 4/74) OX=909946 GN=sifA PE=4 SV=1	220	99	64.42	ILHHANISESTQQNAFLETMAMCGLK	Deamidated(Q)@13; Oxidation(M)@20; Oxidation(M)@22; Carbamidomethyl(C)@23		missed L-H@2; missed F-L@16; missed L-E@17; missed L-K@25	-0.00264288	2976.38	745.101	2976.38	745.102	4	2	1.1.1.1132.16	12	0.0054	11.7593	1675.65	285.15	11.7	0.04	687.876	0.0029	0.001	FALSE	0
582.004	1	1	tr|E8XFF1|E8XFF1_SALT4	Secreted effector protein OS=Salmonella typhimurium (strain 4/74) OX=909946 GN=sifA PE=4 SV=1	220	99	53.04	ILHHANISESTQQNAFLETMAMCGLK	Deamidated(Q)@12; Oxidation(M)@20; Oxidation(M)@22; Carbamidomethyl(C)@23		missed L-H@2; missed F-L@16; missed L-E@17; missed L-K@25	-0.00481022	2976.37	745.101	2976.38	745.102	4	4	3.1.1.925.19	17	0.0035	12.1731	1536.78	1534.38	12.16	0.09	1002.89	0.0027	0.0009	FALSE	0
577.001	1	1	tr|E8XFF1|E8XFF1_SALT4	Secreted effector protein OS=Salmonella typhimurium (strain 4/74) OX=909946 GN=sifA PE=4 SV=1	220	99	98.98	ILHHANISESTQQNAFLETMAMCGLK	Oxidation(M)@20; Oxidation(M)@22; Carbamidomethyl(C)@23; Methyl(K)@26	Methyl(K)@245	missed L-H@2; missed F-L@16; missed L-E@17; missed L-K@25	-0.00972063	2989.4	748.357	2989.41	748.36	4	5	1.1.1.1128.17	18	0.0035	11.6712	1675.65	1363.51	11.7	0.04	1622.03	0.0029	0.001	FALSE	0
577.002	1	1	tr|E8XFF1|E8XFF1_SALT4	Secreted effector protein OS=Salmonella typhimurium (strain 4/74) OX=909946 GN=sifA PE=4 SV=1	220	99	64.42	ILHHANISESTQQNAFLETMAMCGLK	Oxidation(M)@20; Oxidation(M)@22; Carbamidomethyl(C)@23; Methyl(L)@25	Methyl(L)@244	missed L-H@2; missed F-L@16; missed L-E@17; missed L-K@25	-0.00972063	2989.4	748.357	2989.41	748.36	4	8	3.1.1.917.19	19	0	11.9971	5781.34	4049.22	11.96	0.07	2108.23	0.0101	0.0033	FALSE	1
577.003	1	1	tr|E8XFF1|E8XFF1_SALT4	Secreted effector protein OS=Salmonella typhimurium (strain 4/74) OX=909946 GN=sifA PE=4 SV=1	220	99	38.47	ILHHANISESTQQNAFLETMAMCGLK	Methyl(E)@18; Oxidation(M)@20; Oxidation(M)@22; Carbamidomethyl(C)@23	Methyl(E)@237	missed L-H@2; missed F-L@16; missed L-E@17; missed L-K@25	0.00297195	2989.41	748.36	2989.41	748.36	4	8	3.1.1.917.19	19	0	11.9971	5781.34	4049.22	11.96	0.07	2108.23	0.0101	0.0033	FALSE	0
577.004	1	1	tr|E8XFF1|E8XFF1_SALT4	Secreted effector protein OS=Salmonella typhimurium (strain 4/74) OX=909946 GN=sifA PE=4 SV=1	220	99	33.65	ILHHANISESTQQNAFLETMAMCGLK	Methyl(T)@19; Oxidation(M)@20; Oxidation(M)@22; Carbamidomethyl(C)@23	Methyl(T)@238	missed L-H@2; missed F-L@16; missed L-E@17; missed L-K@25	0.00297195	2989.41	748.36	2989.41	748.36	4	1	2.1.1.1325.18	10	0	14.9867	814.4	741.6	15.01	0.11	1378.38	0.0014	0.0005	FALSE	0
577.005	1	1	tr|E8XFF1|E8XFF1_SALT4	Secreted effector protein OS=Salmonella typhimurium (strain 4/74) OX=909946 GN=sifA PE=4 SV=1	220	99	33.24	ILHHANISESTQQNAFLETMAMCGLK	Methyl(E)@18; Dioxidation(M)@22; Carbamidomethyl(C)@23	Methyl(E)@237; Dioxidation(M)@241	missed L-H@2; missed F-L@16; missed L-E@17; missed L-K@25	0.00297195	2989.41	748.36	2989.41	748.36	4	2	2.1.1.1325.18	10	0	14.9867	814.4	741.6	15.01	0.11	1378.38	0.0014	0.0005	FALSE	0
577.006	1	1	tr|E8XFF1|E8XFF1_SALT4	Secreted effector protein OS=Salmonella typhimurium (strain 4/74) OX=909946 GN=sifA PE=4 SV=1	220	99	33.24	ILHHANISESTQQNAFLETMAMCGLK	Methyl(E)@18; Dioxidation(M)@20; Carbamidomethyl(C)@23	Methyl(E)@237; Dioxidation(M)@239	missed L-H@2; missed F-L@16; missed L-E@17; missed L-K@25	0.00297195	2989.41	748.36	2989.41	748.36	4	1	2.1.1.1325.18	10	0	14.9867	814.4	741.6	15.01	0.11	1378.38	0.0014	0.0005	FALSE	0
577.007	1	1	tr|E8XFF1|E8XFF1_SALT4	Secreted effector protein OS=Salmonella typhimurium (strain 4/74) OX=909946 GN=sifA PE=4 SV=1	220	99	31.76	ILHHANISESTQQNAFLETMAMCGLK	Dioxidation(M)@22; Carbamidomethyl(C)@23; Methyl(K)@26	Dioxidation(M)@241; Methyl(K)@245	missed L-H@2; missed F-L@16; missed L-E@17; missed L-K@25	0.00297195	2989.41	748.36	2989.41	748.36	4	1	2.1.1.1325.18	10	0	14.9867	814.4	741.6	15.01	0.11	1378.38	0.0014	0.0005	FALSE	0
577.008	1	1	tr|E8XFF1|E8XFF1_SALT4	Secreted effector protein OS=Salmonella typhimurium (strain 4/74) OX=909946 GN=sifA PE=4 SV=1	220	99	31.76	ILHHANISESTQQNAFLETMAMCGLK	Methyl(T)@19; Dioxidation(M)@22; Carbamidomethyl(C)@23	Methyl(T)@238; Dioxidation(M)@241	missed L-H@2; missed F-L@16; missed L-E@17; missed L-K@25	0.00297195	2989.41	748.36	2989.41	748.36	4	1	2.1.1.1325.18	10	0	14.9867	814.4	741.6	15.01	0.11	1378.38	0.0014	0.0005	FALSE	0
577.009	1	1	tr|E8XFF1|E8XFF1_SALT4	Secreted effector protein OS=Salmonella typhimurium (strain 4/74) OX=909946 GN=sifA PE=4 SV=1	220	99	31.76	ILHHANISESTQQNAFLETMAMCGLK	Methyl(T)@19; Dioxidation(M)@20; Carbamidomethyl(C)@23	Methyl(T)@238; Dioxidation(M)@239	missed L-H@2; missed F-L@16; missed L-E@17; missed L-K@25	0.00297195	2989.41	748.36	2989.41	748.36	4	1	2.1.1.1325.18	10	0	14.9867	814.4	741.6	15.01	0.11	1378.38	0.0014	0.0005	FALSE	0
577.01	1	1	tr|E8XFF1|E8XFF1_SALT4	Secreted effector protein OS=Salmonella typhimurium (strain 4/74) OX=909946 GN=sifA PE=4 SV=1	220	99	31.48	ILHHANISESTQQNAFLETMAMCGLK	Dioxidation(M)@22; Carbamidomethyl(C)@23; Methyl(L)@25	Dioxidation(M)@241; Methyl(L)@244	missed L-H@2; missed F-L@16; missed L-E@17; missed L-K@25	0.00297195	2989.41	748.36	2989.41	748.36	4	1	2.1.1.1325.18	10	0	14.9867	814.4	741.6	15.01	0.11	1378.38	0.0014	0.0005	FALSE	0
580.001	1	1	tr|E8XFF1|E8XFF1_SALT4	Secreted effector protein OS=Salmonella typhimurium (strain 4/74) OX=909946 GN=sifA PE=4 SV=1	220	99	99	ILHHANISESTQQNAFLETMAMCGLK	Oxidation(M)@20; Dioxidation(M)@22; Carbamidomethyl(C)@23	Dioxidation(M)@241	missed L-H@2; missed F-L@16; missed L-E@17; missed L-K@25	0.000495635	2991.39	748.855	2991.39	748.854	4	1	2.1.1.1325.18	10	0	14.9867	814.4	741.6	15.01	0.11	1378.38	0.0014	0.0005	FALSE	0
580.002	1	1	tr|E8XFF1|E8XFF1_SALT4	Secreted effector protein OS=Salmonella typhimurium (strain 4/74) OX=909946 GN=sifA PE=4 SV=1	220	99	92.66	ILHHANISESTQQNAFLETMAMCGLK	Dioxidation(M)@20; Oxidation(M)@22; Carbamidomethyl(C)@23	Dioxidation(M)@239	missed L-H@2; missed F-L@16; missed L-E@17; missed L-K@25	-0.00588276	2991.38	748.853	2991.39	748.854	4	7	2.1.1.1204.19	21	0.0017	12.3632	2598.33	2485.47	12.37	0.04	2344.69	0.0045	0.0015	FALSE	1
617.001	1	1	tr|E8XFF1|E8XFF1_SALT4	Secreted effector protein OS=Salmonella typhimurium (strain 4/74) OX=909946 GN=sifA PE=4 SV=1	220	16.1	16.06	ILHHANISESTQQNAFLETMAMCGLK	Delta:H(2)C(2)(H)@3; Delta:H(2)C(2)(H)@4; Deamidated(N)@14; Oxidation(M)@22; Carbamidomethyl(C)@23		missed L-H@2; missed F-L@16; missed L-E@17; missed L-K@25	-0.109658	3012.3	754.083	3012.41	754.111	4	6	1.1.1.1170.13	11	0.0017	12.5874	553.49	525.43	12.59	0.04	851.08	0.001	0.0003	FALSE	0
617.002	1	1	tr|E8XFF1|E8XFF1_SALT4	Secreted effector protein OS=Salmonella typhimurium (strain 4/74) OX=909946 GN=sifA PE=4 SV=1	220	16.1	16.06	ILHHANISESTQQNAFLETMAMCGLK	Delta:H(2)C(2)(H)@3; Delta:H(2)C(2)(H)@4; Deamidated(N)@6; Oxidation(M)@22; Carbamidomethyl(C)@23		missed L-H@2; missed F-L@16; missed L-E@17; missed L-K@25	-0.109658	3012.3	754.083	3012.41	754.111	4	1	2.1.1.1357.18	9	0	15.6884	1283.57	776.08	15.65	0.07	973.48	0.0022	0.0007	FALSE	1
603.001	1	1	tr|E8XFF1|E8XFF1_SALT4	Secreted effector protein OS=Salmonella typhimurium (strain 4/74) OX=909946 GN=sifA PE=4 SV=1	220	83.4	83.41	ILHHANISESTQQNAFLETMAMCGLK	Oxidation(M)@22; Carbamidomethyl(C)@23; Carbamidomethyl(K)@26		missed L-H@2; missed F-L@16; missed L-E@17; missed L-K@25	0.00508334	3016.43	755.114	3016.42	755.112	4	1	2.1.1.1357.18	9	0	15.6884	1283.57	776.08	15.65	0.07	973.48	0.0022	0.0007	FALSE	0
603.002	1	1	tr|E8XFF1|E8XFF1_SALT4	Secreted effector protein OS=Salmonella typhimurium (strain 4/74) OX=909946 GN=sifA PE=4 SV=1	220	83.4	83.41	ILHHANISESTQQNAFLETMAMCGLK	Oxidation(M)@20; Carbamidomethyl(C)@23; Carbamidomethyl(K)@26		missed L-H@2; missed F-L@16; missed L-E@17; missed L-K@25	0.00508334	3016.43	755.114	3016.42	755.112	4	1	2.1.1.1122.19	12	0.001	10.5799	952.73	906.06	10.59	0.04	1662.57	0.0017	0.0005	FALSE	1
603.003	1	1	tr|E8XFF1|E8XFF1_SALT4	Secreted effector protein OS=Salmonella typhimurium (strain 4/74) OX=909946 GN=sifA PE=4 SV=1	220	83.4	69.84	ILHHANISESTQQNAFLETMAMCGLK	Carbamidomethyl(E)@18; Oxidation(M)@22; Carbamidomethyl(C)@23		missed L-H@2; missed F-L@16; missed L-E@17; missed L-K@25	0.00489977	3016.43	755.114	3016.42	755.112	4	1	2.1.1.1122.19	12	0.001	10.5799	952.73	906.06	10.59	0.04	1662.57	0.0017	0.0005	FALSE	0
603.004	1	1	tr|E8XFF1|E8XFF1_SALT4	Secreted effector protein OS=Salmonella typhimurium (strain 4/74) OX=909946 GN=sifA PE=4 SV=1	220	83.4	74.98	ILHHANISESTQQNAFLETMAMCGLK	Carbamidomethyl(E)@18; Oxidation(M)@20; Carbamidomethyl(C)@23		missed L-H@2; missed F-L@16; missed L-E@17; missed L-K@25	0.00508334	3016.43	755.114	3016.42	755.112	4	2	3.1.1.849.20	10	0.0003	10.5163	950.9	945.52	10.52	0.04	1125.12	0.0017	0.0005	FALSE	0
603.005	1	1	tr|E8XFF1|E8XFF1_SALT4	Secreted effector protein OS=Salmonella typhimurium (strain 4/74) OX=909946 GN=sifA PE=4 SV=1	220	83.4	68.6	ILHHANISESTQQNAFLETMAMCGLK	Carbamidomethyl(T)@19; Oxidation(M)@22; Carbamidomethyl(C)@23		missed L-H@2; missed F-L@16; missed L-E@17; missed L-K@25	0.00489977	3016.43	755.114	3016.42	755.112	4	1	2.1.1.1122.19	12	0.0003	10.5799	952.73	906.06	10.59	0.04	1662.57	0.0017	0.0005	FALSE	0
603.006	1	1	tr|E8XFF1|E8XFF1_SALT4	Secreted effector protein OS=Salmonella typhimurium (strain 4/74) OX=909946 GN=sifA PE=4 SV=1	220	83.4	71.54	ILHHANISESTQQNAFLETMAMCGLK	Carbamidomethyl(T)@19; Oxidation(M)@20; Carbamidomethyl(C)@23		missed L-H@2; missed F-L@16; missed L-E@17; missed L-K@25	0.00508334	3016.43	755.114	3016.42	755.112	4	2	3.1.1.849.20	10	0.0002	10.5163	950.9	945.52	10.52	0.04	1125.12	0.0017	0.0005	FALSE	0
603.007	1	1	tr|E8XFF1|E8XFF1_SALT4	Secreted effector protein OS=Salmonella typhimurium (strain 4/74) OX=909946 GN=sifA PE=4 SV=1	220	83.4	48.02	ILHHANISESTQQNAFLETMAMCGLK	Oxidation(F)@16; Carbamidomethyl(C)@23; Carbamidomethyl(K)@26	Oxidation(F)@235	missed L-H@2; missed F-L@16; missed L-E@17; missed L-K@25	0.00508334	3016.43	755.114	3016.42	755.112	4	1	2.1.1.1122.19	12	0.0002	10.5799	952.73	906.06	10.59	0.04	1662.57	0.0017	0.0005	FALSE	0
611.001	1	1	tr|E8XFF1|E8XFF1_SALT4	Secreted effector protein OS=Salmonella typhimurium (strain 4/74) OX=909946 GN=sifA PE=4 SV=1	220	48	48.02	ILHHANISESTQQNAFLETMAMCGLK	Dimethyl(N)@14; Carbamidomethyl(E)@18; Carbamidomethyl(C)@23	Dimethyl(N)@233	missed L-H@2; missed F-L@16; missed L-E@17; missed L-K@25	-0.149485	3028.31	758.084	3028.46	758.122	4	1	2.1.1.1122.19	12	0	10.5799	952.73	906.06	10.59	0.04	1662.57	0.0017	0.0005	FALSE	0
623.001	1	1	tr|E8XFF1|E8XFF1_SALT4	Secreted effector protein OS=Salmonella typhimurium (strain 4/74) OX=909946 GN=sifA PE=4 SV=1	222	99	99	HHANISESTQQNAF				0.000806113	1582.71	528.578	1582.71	528.578	4	1	2.1.1.1185.17	12	0	11.9481	3096.58	2884.23	11.95	0.04	2369.51	0.0054	0.0018	FALSE	1
627.001	1	1	tr|E8XFF1|E8XFF1_SALT4	Secreted effector protein OS=Salmonella typhimurium (strain 4/74) OX=909946 GN=sifA PE=4 SV=1	222	99	99	HHANISESTQQNAFL			missed F-L@14	-0.000183747	1695.8	566.273	1695.8	566.273	3	8	2.1.1.993.7	19	1	7.82098	10170.6	7473.92	7.84	0.04	2891.03	1	0.0064	FALSE	1
621.001	1	1	tr|E8XFF1|E8XFF1_SALT4	Secreted effector protein OS=Salmonella typhimurium (strain 4/74) OX=909946 GN=sifA PE=4 SV=1	222	99	97.64	HHANISESTQQNAFLETM			cleaved M-A@C-term; missed F-L@14; missed L-E@15	0.0049275	2056.93	686.651	2056.93	686.65	3	7	1.1.1.1102.17	13	1	11.1032	2880.36	2063.96	11.13	0.04	1040.89	1	0.0021	FALSE	1
632.001	1	1	tr|E8XFF1|E8XFF1_SALT4	Secreted effector protein OS=Salmonella typhimurium (strain 4/74) OX=909946 GN=sifA PE=4 SV=1	222	99	99	HHANISESTQQNAFLETM	Deamidated(N)@12		cleaved M-A@C-term; missed F-L@14; missed L-E@15	0.00196834	2057.91	686.978	2057.91	686.978	3	19	1.1.1.1213.16	22	0.0725	13.5218	39752.3	33322.5	13.55	0.07	6665.78	0.8579	0.0287	FALSE	1
632.002	1	1	tr|E8XFF1|E8XFF1_SALT4	Secreted effector protein OS=Salmonella typhimurium (strain 4/74) OX=909946 GN=sifA PE=4 SV=1	222	99	68.72	HHANISESTQQNAFLETM	Deamidated(Q)@11		cleaved M-A@C-term; missed F-L@14; missed L-E@15	0.00236913	2057.91	686.979	2057.91	686.978	3	5	2.1.1.1240.13	18	0.0138	13.1385	1227.14	1132.97	13.15	0.04	1499.37	0.0265	0.0009	FALSE	1
632.003	1	1	tr|E8XFF1|E8XFF1_SALT4	Secreted effector protein OS=Salmonella typhimurium (strain 4/74) OX=909946 GN=sifA PE=4 SV=1	222	99	68.72	HHANISESTQQNAFLETM	Deamidated(Q)@10		cleaved M-A@C-term; missed F-L@14; missed L-E@15	0.00236913	2057.91	686.979	2057.91	686.978	3	4	1.1.1.1197.15	8	0.009	13.17	624.95	297.15	13.12	0.06	606.376	0.0135	0.0005	FALSE	0
635.001	1	1	tr|E8XFF1|E8XFF1_SALT4	Secreted effector protein OS=Salmonella typhimurium (strain 4/74) OX=909946 GN=sifA PE=4 SV=1	222	99	99	HHANISESTQQNAFLETM	Oxidation(M)@18		cleaved M-A@C-term; missed F-L@14; missed L-E@15	0.00262017	2072.92	691.982	2072.92	691.981	3	3	1.1.1.1197.15	8	0.009	13.17	624.95	297.15	13.12	0.06	606.376	0.0135	0.0005	FALSE	0
641.001	1	1	tr|E8XFF1|E8XFF1_SALT4	Secreted effector protein OS=Salmonella typhimurium (strain 4/74) OX=909946 GN=sifA PE=4 SV=1	222	58.2	57.52	HHANISESTQQNAFLETM	Carbamidomethyl(E)@16		cleaved M-A@C-term; missed F-L@14; missed L-E@15	-0.00371884	2113.95	529.494	2113.95	529.494	3	6	3.1.1.848.14	16	0.0128	10.4944	677.44	661.64	10.5	0.07	521.952	0.0146	0.0005	FALSE	1
641.002	1	1	tr|E8XFF1|E8XFF1_SALT4	Secreted effector protein OS=Salmonella typhimurium (strain 4/74) OX=909946 GN=sifA PE=4 SV=1	222	58.2	55.1	HHANISESTQQNAFLETM	Carbamidomethyl(T)@17		cleaved M-A@C-term; missed F-L@14; missed L-E@15	-0.00371884	2113.95	529.494	2113.95	529.494	4	3	3.1.1.790.12	10	0.0001	9.23258	1715.31	1652.19	9.24	0.04	654.263	0.037	0.0012	FALSE	1
636.001	1	1	tr|E8XFF1|E8XFF1_SALT4	Secreted effector protein OS=Salmonella typhimurium (strain 4/74) OX=909946 GN=sifA PE=4 SV=1	222	99	99	HHANISESTQQNAFLETMA	Carbamidomethyl(T)@17		cleaved A-M@C-term; missed F-L@14; missed L-E@15	0.0459067	2185.03	547.265	2184.99	547.254	4	3	3.1.1.790.12	10	0.0001	9.23258	1715.31	1652.19	9.24	0.04	654.263	0.037	0.0012	FALSE	0
636.002	1	1	tr|E8XFF1|E8XFF1_SALT4	Secreted effector protein OS=Salmonella typhimurium (strain 4/74) OX=909946 GN=sifA PE=4 SV=1	222	99	60.65	HHANISESTQQNAFLETMA	Carbamidomethyl(E)@16		cleaved A-M@C-term; missed F-L@14; missed L-E@15	0.0459067	2185.03	547.265	2184.99	547.254	4	2	2.1.1.1166.11	12	0	11.5293	292.81	247.57	11.54	0.04	388.98	0.5	0.0002	FALSE	1
638.001	1	1	tr|E8XFF1|E8XFF1_SALT4	Secreted effector protein OS=Salmonella typhimurium (strain 4/74) OX=909946 GN=sifA PE=4 SV=1	222	94.1	94.08	HHANISESTQQNAFLETMAM	Dethiomethyl(M)@20		cleaved M-C@C-term; missed F-L@14; missed L-E@15	-0.00492015	2211	738.006	2211	738.008	4	2	2.1.1.1166.11	11	0	11.5293	292.81	247.57	11.54	0.04	388.98	0.5	0.0002	FALSE	0
638.002	1	1	tr|E8XFF1|E8XFF1_SALT4	Secreted effector protein OS=Salmonella typhimurium (strain 4/74) OX=909946 GN=sifA PE=4 SV=1	222	94.1	94.08	HHANISESTQQNAFLETMAM	Dethiomethyl(M)@18		cleaved M-C@C-term; missed F-L@14; missed L-E@15	-0.00492015	2211	738.006	2211	738.008	3	2	3.1.1.1042.17	14	0.0007	14.7088	436.14	428.26	14.7	0.09	530.139	0.0074	0.0004	FALSE	1
622.001	1	1	tr|E8XFF1|E8XFF1_SALT4	Secreted effector protein OS=Salmonella typhimurium (strain 4/74) OX=909946 GN=sifA PE=4 SV=1	222	99	99	HHANISESTQQNAFLETMAM			cleaved M-C@C-term; missed F-L@14; missed L-E@15	-0.00338219	2259	754.008	2259	754.009	3	2	3.1.1.1042.17	14	0.0007	14.7088	436.14	428.26	14.7	0.09	530.139	0.0074	0.0004	FALSE	0
637.001	1	1	tr|E8XFF1|E8XFF1_SALT4	Secreted effector protein OS=Salmonella typhimurium (strain 4/74) OX=909946 GN=sifA PE=4 SV=1	222	98.9	98.51	HHANISESTQQNAFLETMAM	Deamidated(N)@12		cleaved M-C@C-term; missed F-L@14; missed L-E@15	-0.000834697	2259.99	754.337	2259.99	754.337	3	16	2.1.1.1369.21	29	0.0725	15.9542	41631.9	25080	16	0.07	11097.7	0.7029	0.0343	FALSE	1
637.002	1	1	tr|E8XFF1|E8XFF1_SALT4	Secreted effector protein OS=Salmonella typhimurium (strain 4/74) OX=909946 GN=sifA PE=4 SV=1	222	98.9	32.62	HHANISESTQQNAFLETMAM	Deamidated(Q)@11		cleaved M-C@C-term; missed F-L@14; missed L-E@15	-0.000834697	2259.99	754.337	2259.99	754.337	3	3	2.1.1.1349.18	15	0.0138	15.5138	910.59	907.72	15.52	0.07	1639.05	0.0154	0.0008	FALSE	1
637.003	1	1	tr|E8XFF1|E8XFF1_SALT4	Secreted effector protein OS=Salmonella typhimurium (strain 4/74) OX=909946 GN=sifA PE=4 SV=1	222	98.9	9.951	HHANISESTQQNAFLETMAM	Deamidated(Q)@10		cleaved M-C@C-term; missed F-L@14; missed L-E@15	-0.000834697	2259.99	754.337	2259.99	754.337	3	3	2.1.1.1349.18	15	0.009	15.5138	910.59	907.72	15.52	0.07	1639.05	0.0154	0.0008	FALSE	0
624.001	1	1	tr|E8XFF1|E8XFF1_SALT4	Secreted effector protein OS=Salmonella typhimurium (strain 4/74) OX=909946 GN=sifA PE=4 SV=1	222	99	99	HHANISESTQQNAFLETMAM	Oxidation(M)@18		cleaved M-C@C-term; missed F-L@14; missed L-E@15	-0.00101919	2275	759.34	2275	759.341	3	3	2.1.1.1349.18	14	0.009	15.5138	910.59	907.72	15.52	0.07	1639.05	0.0154	0.0008	FALSE	0
624.002	1	1	tr|E8XFF1|E8XFF1_SALT4	Secreted effector protein OS=Salmonella typhimurium (strain 4/74) OX=909946 GN=sifA PE=4 SV=1	222	99	99	HHANISESTQQNAFLETMAM	Oxidation(M)@20		cleaved M-C@C-term; missed F-L@14; missed L-E@15	-0.00107057	2275	759.34	2275	759.341	3	23	3.1.1.948.17	24	0.0128	12.6653	5304.05	4225.17	12.63	0.11	2464.65	0.0895	0.0044	FALSE	1
634.001	1	1	tr|E8XFF1|E8XFF1_SALT4	Secreted effector protein OS=Salmonella typhimurium (strain 4/74) OX=909946 GN=sifA PE=4 SV=1	222	99	99	HHANISESTQQNAFLETMAM	Oxidation(M)@18; Oxidation(M)@20		cleaved M-C@C-term; missed F-L@14; missed L-E@15	0.0040541	2291	764.673	2290.99	764.672	3	13	2.1.1.1267.20	23	0.0128	13.7338	2386.7	2276.7	13.74	0.04	2176.93	0.0403	0.002	FALSE	0
640.001	1	1	tr|E8XFF1|E8XFF1_SALT4	Secreted effector protein OS=Salmonella typhimurium (strain 4/74) OX=909946 GN=sifA PE=4 SV=1	222	81.4	80.46	HHANISESTQQNAFLETMAM	Carbamidomethyl(E)@16		cleaved M-C@C-term; missed F-L@14; missed L-E@15	0.000988942	2316.03	580.014	2316.03	580.014	3	7	3.1.1.852.21	19	0.0023	10.582	1023.88	811.77	10.61	0.07	696.476	0.0173	0.0008	FALSE	1
640.002	1	1	tr|E8XFF1|E8XFF1_SALT4	Secreted effector protein OS=Salmonella typhimurium (strain 4/74) OX=909946 GN=sifA PE=4 SV=1	222	81.4	63.89	HHANISESTQQNAFLETMAM	Carbamidomethyl(T)@17		cleaved M-C@C-term; missed F-L@14; missed L-E@15	0.000988942	2316.03	580.014	2316.03	580.014	4	4	2.1.1.1212.11	11	0.0001	12.5273	2688.83	1364.72	12.56	0.04	1349.83	0.0454	0.0022	FALSE	1
626.001	1	1	tr|E8XFF1|E8XFF1_SALT4	Secreted effector protein OS=Salmonella typhimurium (strain 4/74) OX=909946 GN=sifA PE=4 SV=1	222	99	99	HHANISESTQQNAFLETMAMC	Carbamidomethyl(C)@21		cleaved C-G@C-term; missed F-L@14; missed L-E@15	-0.00677001	2419.03	807.35	2419.04	807.352	4	4	2.1.1.1212.11	11	0.0001	12.5273	2688.83	1364.72	12.56	0.04	1349.83	0.0454	0.0022	FALSE	0
629.001	1	1	tr|E8XFF1|E8XFF1_SALT4	Secreted effector protein OS=Salmonella typhimurium (strain 4/74) OX=909946 GN=sifA PE=4 SV=1	222	99	99	HHANISESTQQNAFLETMAMC	Oxidation(M)@20; Carbamidomethyl(C)@21		cleaved C-G@C-term; missed F-L@14; missed L-E@15	-0.00462122	2435.03	812.683	2435.03	812.684	3	5	3.1.1.1080.17	19	0.0103	15.5435	2816.08	2588.5	15.55	0.07	1714.02	0.4083	0.0031	FALSE	1
629.002	1	1	tr|E8XFF1|E8XFF1_SALT4	Secreted effector protein OS=Salmonella typhimurium (strain 4/74) OX=909946 GN=sifA PE=4 SV=1	222	99	93.67	HHANISESTQQNAFLETMAMC	Oxidation(M)@18; Carbamidomethyl(C)@21		cleaved C-G@C-term; missed F-L@14; missed L-E@15	-0.0052699	2435.03	812.682	2435.03	812.684	3	7	3.1.1.1018.19	20	0.0018	14.1908	2972.12	1946.68	14.15	0.09	1408.93	0.431	0.0032	FALSE	1
633.001	1	1	tr|E8XFF1|E8XFF1_SALT4	Secreted effector protein OS=Salmonella typhimurium (strain 4/74) OX=909946 GN=sifA PE=4 SV=1	222	99	99	HHANISESTQQNAFLETMAMC	Oxidation(M)@18; Oxidation(M)@20; Carbamidomethyl(C)@21		cleaved C-G@C-term; missed F-L@14; missed L-E@15	0.00224979	2451.03	818.016	2451.03	818.016	3	2	2.1.1.1205.21	13	0.0018	12.387	263.96	237.33	12.37	0.04	677.795	0.0383	0.0003	FALSE	0
631.001	1	1	tr|E8XFF1|E8XFF1_SALT4	Secreted effector protein OS=Salmonella typhimurium (strain 4/74) OX=909946 GN=sifA PE=4 SV=1	222	99	99	HHANISESTQQNAFLETMAMCGL	Oxidation(M)@20; Carbamidomethyl(C)@21		missed F-L@14; missed L-E@15	0.00295197	2605.14	869.387	2605.14	869.386	3	4	3.1.1.859.21	15	0.0003	10.7355	844.29	816.93	10.74	0.04	814.139	0.1224	0.0009	FALSE	1
631.002	1	1	tr|E8XFF1|E8XFF1_SALT4	Secreted effector protein OS=Salmonella typhimurium (strain 4/74) OX=909946 GN=sifA PE=4 SV=1	222	99	2.04	HHANISESTQQNAFLETMAMCGLK	Oxidation(M)@20; Carbamidomethyl(C)@21; Lys-loss@C-term		missed F-L@14; missed L-E@15; missed L-K@23	0.00295197	2605.14	869.387	2605.14	869.386	3	6	2.1.1.1447.20	22	0.1343	17.6642	1371.42	1292.36	17.67	0.07	1539.03	0.1255	0.0016	FALSE	1
630.001	1	1	tr|E8XFF1|E8XFF1_SALT4	Secreted effector protein OS=Salmonella typhimurium (strain 4/74) OX=909946 GN=sifA PE=4 SV=1	222	99	99	HHANISESTQQNAFLETMAMCGL	Oxidation(M)@18; Oxidation(M)@20; Carbamidomethyl(C)@21		missed F-L@14; missed L-E@15	-0.010458	2621.12	874.714	2621.13	874.718	3	4	2.1.1.1447.20	22	0.0001	17.6642	1371.42	1292.36	17.67	0.07	1539.03	0.0225	0.0015	FALSE	0
630.002	1	1	tr|E8XFF1|E8XFF1_SALT4	Secreted effector protein OS=Salmonella typhimurium (strain 4/74) OX=909946 GN=sifA PE=4 SV=1	222	99	73.99	HHANISESTQQNAFLETMAMCGL	Dioxidation(M)@18; Carbamidomethyl(C)@21	Dioxidation(M)@239	missed F-L@14; missed L-E@15	0.00415969	2621.14	874.719	2621.13	874.718	3	6	3.1.1.975.21	23	0.0237	13.2578	1807.18	1532.04	13.28	0.09	1392.44	0.1653	0.0021	FALSE	1
630.003	1	1	tr|E8XFF1|E8XFF1_SALT4	Secreted effector protein OS=Salmonella typhimurium (strain 4/74) OX=909946 GN=sifA PE=4 SV=1	222	99	31.21	HHANISESTQQNAFLETMAMCGLK	Oxidation(M)@18; Oxidation(M)@20; Carbamidomethyl(C)@21; Lys-loss@C-term		missed F-L@14; missed L-E@15; missed L-K@23	-0.000555002	2621.13	874.717	2621.13	874.718	3	1	1.1.1.1203.21	22	0.0078	13.3064	1496.85	1154.17	13.33	0.07	989.73	0.1369	0.0017	FALSE	0
639.001	1	1	tr|E8XFF1|E8XFF1_SALT4	Secreted effector protein OS=Salmonella typhimurium (strain 4/74) OX=909946 GN=sifA PE=4 SV=1	222	93.5	80.46	HHANISESTQQNAFLETMAMCGL	Cation:Na(E)@16; GG(T)@17; Dethiomethyl(M)@18; Carbamidomethyl(C)@21	GG(T)@238	missed F-L@14; missed L-E@15	0.0262538	2677.19	893.404	2677.16	893.395	3	4	2.1.1.1249.21	21	0	13.339	1327.98	1264.98	13.36	0.07	1281.73	0.0218	0.0015	FALSE	0
639.002	1	1	tr|E8XFF1|E8XFF1_SALT4	Secreted effector protein OS=Salmonella typhimurium (strain 4/74) OX=909946 GN=sifA PE=4 SV=1	222	93.5	90.8	HHANISESTQQNAFLETMAMCGL	Cation:Na(E)@16; GG(T)@17; Dethiomethyl(M)@20; Carbamidomethyl(C)@21	GG(T)@238	missed F-L@14; missed L-E@15	0.0224657	2677.19	893.402	2677.16	893.395	3	4	2.1.1.1357.20	16	0	15.6903	1694.86	1676.87	15.69	0.07	2201.49	0.1551	0.0019	FALSE	1
639.003	1	1	tr|E8XFF1|E8XFF1_SALT4	Secreted effector protein OS=Salmonella typhimurium (strain 4/74) OX=909946 GN=sifA PE=4 SV=1	222	93.5	31.36	HHANISESTQQNAFLETMAMCGLK	Deamidated(N)@12; Oxidation(M)@20; No Carbamidomethyl(C)@21		missed F-L@14; missed L-E@15; missed L-K@23	-0.00467437	2677.19	893.404	2677.19	893.405	3	4	3.1.1.1082.19	17	0	15.589	1692.07	1296.2	15.62	0.04	1541.49	0.1548	0.0019	FALSE	0
639.004	1	1	tr|E8XFF1|E8XFF1_SALT4	Secreted effector protein OS=Salmonella typhimurium (strain 4/74) OX=909946 GN=sifA PE=4 SV=1	222	93.5	31.36	HHANISESTQQNAFLETMAMCGLK	Deamidated(N)@12; Oxidation(M)@18; No Carbamidomethyl(C)@21		missed F-L@14; missed L-E@15; missed L-K@23	-0.00467437	2677.19	893.404	2677.19	893.405	3	1	2.1.1.1357.20	14	0	15.6903	1694.86	1676.87	15.69	0.07	2201.49	0.0279	0.0019	FALSE	0
625.001	1	1	tr|E8XFF1|E8XFF1_SALT4	Secreted effector protein OS=Salmonella typhimurium (strain 4/74) OX=909946 GN=sifA PE=4 SV=1	222	99	98.04	HHANISESTQQNAFLETMAMCGLK	Oxidation(M)@20; Carbamidomethyl(C)@21		missed F-L@14; missed L-E@15; missed L-K@23	0.00489023	2733.24	684.316	2733.23	684.315	3	1	2.1.1.1357.20	14	0	15.6903	1694.86	1676.87	15.69	0.07	2201.49	0.0279	0.0019	FALSE	0
625.002	1	1	tr|E8XFF1|E8XFF1_SALT4	Secreted effector protein OS=Salmonella typhimurium (strain 4/74) OX=909946 GN=sifA PE=4 SV=1	222	99	8.195	HHANISESTQQNAFLETMAMCGLK	Oxidation(M)@18; Carbamidomethyl(C)@21		missed F-L@14; missed L-E@15; missed L-K@23	-0.00488385	2733.23	912.083	2733.23	912.084	4	10	1.1.1.1296.17	18	0.1343	15.327	3848.3	3686.7	15.33	0.07	2325.68	0.0633	0.0042	FALSE	1
625.003	1	1	tr|E8XFF1|E8XFF1_SALT4	Secreted effector protein OS=Salmonella typhimurium (strain 4/74) OX=909946 GN=sifA PE=4 SV=1	222	99	16.06	HHANISESTQQNAFLETMAMCGLK	Deamidated(N)@4; Didehydro(S)@8; Deamidated(N)@12; Oxidation(M)@20; Carbamidomethyl(C)@21	Didehydro(S)@229	missed F-L@14; missed L-E@15; missed L-K@23	0.0470741	2733.23	684.315	2733.18	684.303	3	6	2.1.1.1341.21	21	0.1343	15.3409	824.31	799.91	15.34	0.04	862.634	0.0136	0.0009	FALSE	0
625.004	1	1	tr|E8XFF1|E8XFF1_SALT4	Secreted effector protein OS=Salmonella typhimurium (strain 4/74) OX=909946 GN=sifA PE=4 SV=1	222	99	16.06	HHANISESTQQNAFLETMAMCGLK	Deamidated(N)@4; Didehydro(S)@6; Deamidated(N)@12; Oxidation(M)@20; Carbamidomethyl(C)@21	Didehydro(S)@227	missed F-L@14; missed L-E@15; missed L-K@23	0.0470741	2733.23	684.315	2733.18	684.303	4	1	2.1.1.1335.17	12	0	15.205	3968.01	843.15	15.34	0.04	1466.89	0.0652	0.0044	FALSE	0
628.001	1	1	tr|E8XFF1|E8XFF1_SALT4	Secreted effector protein OS=Salmonella typhimurium (strain 4/74) OX=909946 GN=sifA PE=4 SV=1	222	99	99	HHANISESTQQNAFLETMAMCGLK	Oxidation(M)@18; Oxidation(M)@20; Carbamidomethyl(C)@21		missed F-L@14; missed L-E@15; missed L-K@23	-0.000205857	2749.23	688.314	2749.23	688.314	4	1	2.1.1.1335.17	12	0	15.205	3968.01	843.15	15.34	0.04	1466.89	0.0652	0.0044	FALSE	0
644.001	1	1	tr|E8XFF1|E8XFF1_SALT4	Secreted effector protein OS=Salmonella typhimurium (strain 4/74) OX=909946 GN=sifA PE=4 SV=1	223	99	99	HANISESTQQNAF			cleaved H-H@N-term	0.00178618	1445.66	723.835	1445.65	723.834	4	5	3.1.1.880.19	17	0.0237	11.1891	2896.42	1998.64	11.24	0.09	889.946	0.0476	0.0032	FALSE	1
648.001	1	1	tr|E8XFF1|E8XFF1_SALT4	Secreted effector protein OS=Salmonella typhimurium (strain 4/74) OX=909946 GN=sifA PE=4 SV=1	223	99	99	HANISESTQQNAFL			cleaved H-H@N-term; missed F-L@13	-0.00186654	1558.74	780.375	1558.74	780.376	2	6	1.1.1.1010.12	18	0.1026	9.10858	3089.76	2360.43	9.13	0.04	1531.16	1	0.0019	FALSE	1
643.001	1	1	tr|E8XFF1|E8XFF1_SALT4	Secreted effector protein OS=Salmonella typhimurium (strain 4/74) OX=909946 GN=sifA PE=4 SV=1	223	99	99	HANISESTQQNAFLETM			cleaved H-H@N-term; cleaved M-A@C-term; missed F-L@13; missed L-E@14	-0.00307893	1919.86	640.962	1919.87	640.963	2	1	1.1.1.1176.16	16	0.1006	12.7169	439.21	423.11	12.72	0.07	673.392	0.1183	0.0003	FALSE	1
651.001	1	1	tr|E8XFF1|E8XFF1_SALT4	Secreted effector protein OS=Salmonella typhimurium (strain 4/74) OX=909946 GN=sifA PE=4 SV=1	223	86.8	67.39	HANISESTQQNAFLETM	Carbamidomethyl(E)@15		cleaved H-H@N-term; cleaved M-A@C-term; missed F-L@13; missed L-E@14	0.00339504	1976.89	659.972	1976.89	659.971	3	6	3.1.1.1050.17	16	0.0725	14.8842	4601.93	3165.29	14.91	0.07	1036.33	0.7808	0.0033	FALSE	1
651.002	1	1	tr|E8XFF1|E8XFF1_SALT4	Secreted effector protein OS=Salmonella typhimurium (strain 4/74) OX=909946 GN=sifA PE=4 SV=1	223	86.8	64.35	HANISESTQQNAFLETM	Carbamidomethyl(T)@16		cleaved H-H@N-term; cleaved M-A@C-term; missed F-L@13; missed L-E@14	0.00339504	1976.89	659.972	1976.89	659.971	3	3	2.1.1.1114.12	9	0.0001	10.4068	779.87	770.51	10.41	0.04	752.463	0.1323	0.0006	FALSE	1
642.001	1	1	tr|E8XFF1|E8XFF1_SALT4	Secreted effector protein OS=Salmonella typhimurium (strain 4/74) OX=909946 GN=sifA PE=4 SV=1	223	99	99	HANISESTQQNAFLETMAM			cleaved H-H@N-term; cleaved M-C@C-term; missed F-L@13; missed L-E@14	-0.000369907	2121.95	708.322	2121.95	708.323	3	3	2.1.1.1114.12	9	0.0001	10.4068	779.87	770.51	10.41	0.04	752.463	0.1323	0.0006	FALSE	0
645.001	1	1	tr|E8XFF1|E8XFF1_SALT4	Secreted effector protein OS=Salmonella typhimurium (strain 4/74) OX=909946 GN=sifA PE=4 SV=1	223	99	99	HANISESTQQNAFLETMAM	Oxidation(M)@19		cleaved H-H@N-term; cleaved M-C@C-term; missed F-L@13; missed L-E@14	-0.00482794	2137.94	713.653	2137.94	713.654	3	6	2.1.1.1435.16	25	0.0725	17.3969	7051.38	4464.82	17.43	0.07	2592.63	0.4973	0.0061	FALSE	1
645.002	1	1	tr|E8XFF1|E8XFF1_SALT4	Secreted effector protein OS=Salmonella typhimurium (strain 4/74) OX=909946 GN=sifA PE=4 SV=1	223	99	97.92	HANISESTQQNAFLETMAM	Oxidation(M)@17		cleaved H-H@N-term; cleaved M-C@C-term; missed F-L@13; missed L-E@14	0.00897287	2137.95	713.657	2137.94	713.654	3	6	3.1.1.1052.16	19	0.0128	14.9274	1080.97	1033.76	14.93	0.04	753.027	0.0762	0.0009	FALSE	1
650.001	1	1	tr|E8XFF1|E8XFF1_SALT4	Secreted effector protein OS=Salmonella typhimurium (strain 4/74) OX=909946 GN=sifA PE=4 SV=1	223	93.5	64.42	HANISESTQQNAFLETMAM	Carbamidomethyl(E)@15		cleaved H-H@N-term; cleaved M-C@C-term; missed F-L@13; missed L-E@14	-0.00178437	2178.97	727.329	2178.97	727.33	3	5	1.1.1.1232.18	16	0.0128	13.9388	782.97	725.15	13.92	0.04	976.33	0.0552	0.0007	FALSE	0
650.002	1	1	tr|E8XFF1|E8XFF1_SALT4	Secreted effector protein OS=Salmonella typhimurium (strain 4/74) OX=909946 GN=sifA PE=4 SV=1	223	93.5	53.46	HANISESTQQNAFLETMAM	Carbamidomethyl(T)@16		cleaved H-H@N-term; cleaved M-C@C-term; missed F-L@13; missed L-E@14	-0.00178437	2178.97	727.329	2178.97	727.33	3	7	3.1.1.992.18	11	0.0001	13.6292	1771.48	963.13	13.66	0.07	1096.35	0.1249	0.0015	FALSE	1
653.001	1	1	tr|E8XFF1|E8XFF1_SALT4	Secreted effector protein OS=Salmonella typhimurium (strain 4/74) OX=909946 GN=sifA PE=4 SV=1	223	80.9	80.94	HANISESTQQNAFL	Hex(1)HexNAc(2)Pent(1)(N)@11	Hex(1)HexNAc(2)Pent(1)(N)@233	cleaved H-H@N-term; missed F-L@13	0.0149447	2259.01	754.009	2258.99	754.004	3	7	3.1.1.992.18	11	0.0001	13.6292	1771.48	963.13	13.66	0.07	1096.35	0.1249	0.0015	FALSE	0
653.002	1	1	tr|E8XFF1|E8XFF1_SALT4	Secreted effector protein OS=Salmonella typhimurium (strain 4/74) OX=909946 GN=sifA PE=4 SV=1	227	80.9	16.06	SESTQQNAFLETMAMCGLK	Carbamidomethyl(S)@3; Carbamidomethyl(C)@16; Carbamidomethyl(K)@19		cleaved I-S@N-term; missed F-L@9; missed L-E@10; missed L-K@18	0.0050297	2259	754.008	2259	754.006	3	2	1.1.1.1295.20	11	0	15.3077	423.49	421.77	15.31	0.07	577.577	0.1141	0.0003	FALSE	1
652.001	1	1	tr|E8XFF1|E8XFF1_SALT4	Secreted effector protein OS=Salmonella typhimurium (strain 4/74) OX=909946 GN=sifA PE=4 SV=1	223	85.9	85.85	HANISESTQQNAFLETMAMC	Carbamidomethyl(C)@20		cleaved H-H@N-term; cleaved C-G@C-term; missed F-L@13; missed L-E@14	-2.35718e-05	2281.98	761.666	2281.98	761.666	3	1	2.1.1.1340.19	10	0	15.317	632.23	612.82	15.32	0.04	863.327	0.1429	0.0009	FALSE	0
646.001	1	1	tr|E8XFF1|E8XFF1_SALT4	Secreted effector protein OS=Salmonella typhimurium (strain 4/74) OX=909946 GN=sifA PE=4 SV=1	223	99	99	HANISESTQQNAFLETMAMCGLK	Oxidation(M)@19; Carbamidomethyl(C)@20		cleaved H-H@N-term; missed F-L@13; missed L-E@14; missed L-K@22	-0.00135974	2596.17	866.398	2596.17	866.398	3	2	3.1.1.1139.20	10	0.0103	16.8394	740.52	731.34	16.84	0.04	1096.33	1	0.0009	FALSE	1
647.001	1	1	tr|E8XFF1|E8XFF1_SALT4	Secreted effector protein OS=Salmonella typhimurium (strain 4/74) OX=909946 GN=sifA PE=4 SV=1	223	99	99	HANISESTQQNAFLETMAMCGLK	Oxidation(M)@17; Oxidation(M)@19; Carbamidomethyl(C)@20		cleaved H-H@N-term; missed F-L@13; missed L-E@14; missed L-K@22	-0.0131095	2612.15	871.725	2612.17	871.73	3	6	1.1.1.1347.21	21	0.0181	16.4471	1010.81	935.8	16.43	0.11	1017.23	0.5547	0.0013	FALSE	1
654.001	1	1	tr|E8XFF1|E8XFF1_SALT4	Secreted effector protein OS=Salmonella typhimurium (strain 4/74) OX=909946 GN=sifA PE=4 SV=1	224	99	99	ANISESTQQNAF			cleaved H-A@N-term	0.00121395	1308.6	655.305	1308.59	655.305	3	4	3.1.1.926.21	25	0.0032	12.1969	811.4	798.37	12.2	0.04	882.476	0.4453	0.0011	FALSE	1
655.001	1	1	tr|E8XFF1|E8XFF1_SALT4	Secreted effector protein OS=Salmonella typhimurium (strain 4/74) OX=909946 GN=sifA PE=4 SV=1	224	99	99	ANISESTQQNAFLETM			cleaved H-A@N-term; cleaved M-A@C-term; missed F-L@12; missed L-E@13	0.00621662	1782.82	892.415	1782.81	892.412	2	3	3.1.1.865.20	12	0.1026	10.8634	333.81	318.18	10.85	0.04	413.476	1	0.0002	FALSE	1
658.001	1	1	tr|E8XFF1|E8XFF1_SALT4	Secreted effector protein OS=Salmonella typhimurium (strain 4/74) OX=909946 GN=sifA PE=4 SV=1	226	99	99	ISESTQQNAF			cleaved N-I@N-term	0.000999859	1123.52	562.765	1123.51	562.765	2	3	2.1.1.1411.21	13	0.0725	16.8739	330.44	309.05	16.86	0.07	562.724	1	0.0002	FALSE	1
656.001	1	1	tr|E8XFF1|E8XFF1_SALT4	Secreted effector protein OS=Salmonella typhimurium (strain 4/74) OX=909946 GN=sifA PE=4 SV=1	226	99	99	ISESTQQNAFLETM			cleaved N-I@N-term; cleaved M-A@C-term; missed F-L@10; missed L-E@11	0.00387085	1597.73	799.874	1597.73	799.872	2	3	2.1.1.1100.17	9	0.0102	10.1001	561.68	526.83	10.11	0.04	367.984	1	0.0003	FALSE	1
657.001	1	1	tr|E8XFF1|E8XFF1_SALT4	Secreted effector protein OS=Salmonella typhimurium (strain 4/74) OX=909946 GN=sifA PE=4 SV=1	226	99	99	ISESTQQNAFLETMAM			cleaved N-I@N-term; cleaved M-C@C-term; missed F-L@10; missed L-E@11	0.00483141	1799.81	900.913	1799.81	900.911	2	6	3.1.1.1128.20	15	0.0103	16.5978	2115.11	1742.83	16.62	0.09	980.434	1	0.0015	FALSE	1
659.001	1	1	tr|E8XFF1|E8XFF1_SALT4	Secreted effector protein OS=Salmonella typhimurium (strain 4/74) OX=909946 GN=sifA PE=4 SV=1	226	99	99	ISESTQQNAFLETMAMCGLK	Oxidation(M)@16; Carbamidomethyl(C)@17		cleaved N-I@N-term; missed F-L@10; missed L-E@11; missed L-K@19	-0.00417729	2274.03	759.017	2274.03	759.018	2	6	3.1.1.1245.19	15	0.0103	19.1581	1381.95	1213.43	19.18	0.07	898.795	1	0.0012	FALSE	1
660.001	1	1	tr|E8XFF1|E8XFF1_SALT4	Secreted effector protein OS=Salmonella typhimurium (strain 4/74) OX=909946 GN=sifA PE=4 SV=1	226	97.5	97.48	ISESTQQNAFLETMAMCGLK	Oxidation(M)@14; Oxidation(M)@16; Carbamidomethyl(C)@17		cleaved N-I@N-term; missed F-L@10; missed L-E@11; missed L-K@19	-0.0170683	2290.01	764.344	2290.03	764.35	3	1	1.1.1.1407.14	11	0.0018	17.7603	514.51	286.3	17.72	0.13	670.876	0.6612	0.0007	FALSE	1
661.001	1	1	tr|E8XFF1|E8XFF1_SALT4	Secreted effector protein OS=Salmonella typhimurium (strain 4/74) OX=909946 GN=sifA PE=4 SV=1	227	99	99	SESTQQNAFL			cleaved I-S@N-term; missed F-L@9	-0.0188031	1123.5	562.755	1123.51	562.765	3	1	1.1.1.1201.10	16	0.0003	13.2624	263.59	204.18	13.31	0.13	545.363	0.3388	0.0004	FALSE	1
661.002	1	2	RRRRRtr|E8XFF1|E8XFF1_SALT4	REVERSED Secreted effector protein OS=Salmonella typhimurium (strain 4/74) OX=909946 GN=sifA PE=4 SV=1		99	9.951	YTAKEQAKW				-0.0704448	1123.5	562.755	1123.57	562.79	2	2	2.1.1.1252.14	4	1	13.3985	19777.7	1785.37	13.28	0.07	832.626	1	0.014	FALSE	1
663.001	1	1	tr|E8XFF1|E8XFF1_SALT4	Secreted effector protein OS=Salmonella typhimurium (strain 4/74) OX=909946 GN=sifA PE=4 SV=1	232	22.3	22.33	QNAFLETMAM			cleaved Q-Q@N-term; cleaved M-C@C-term; missed F-L@4; missed L-E@5	0.001124	1154.51	578.263	1154.51	578.262	2	4	2.1.1.1260.14	3	0.3419	13.5743	19777.7	297.58	13.28	0.07	314.827	1	1	TRUE	0
664.001	1	1	tr|E8XFF1|E8XFF1_SALT4	Secreted effector protein OS=Salmonella typhimurium (strain 4/74) OX=909946 GN=sifA PE=4 SV=1	233	99	99	NAFLETMAM			cleaved Q-N@N-term; cleaved M-C@C-term; missed F-L@3; missed L-E@4	-0.00102535	1026.45	514.232	1026.45	514.233	2	1	3.1.1.1235.12	6	0.0102	18.9327	307.27	193.91	18.97	0.07	342.186	1	0.0003	FALSE	1
665.001	1	1	tr|E8XFF1|E8XFF1_SALT4	Secreted effector protein OS=Salmonella typhimurium (strain 4/74) OX=909946 GN=sifA PE=4 SV=1	233	99	99	NAFLETMAMCGLK	Oxidation(M)@9; Carbamidomethyl(C)@10		cleaved Q-N@N-term; missed F-L@3; missed L-E@4; missed L-K@12	0.00167743	1500.68	751.347	1500.68	751.346	2	7	2.1.1.1508.7	11	0.0102	18.9827	6297.72	4947.72	18.95	0.07	1352.23	1	0.0056	FALSE	1
666.001	1	1	tr|E8XFF1|E8XFF1_SALT4	Secreted effector protein OS=Salmonella typhimurium (strain 4/74) OX=909946 GN=sifA PE=4 SV=1	234	99	99	AFLETMAM			cleaved N-A@N-term; cleaved M-C@C-term; missed F-L@2; missed L-E@3	-0.00240712	912.406	457.21	912.409	457.212	2	7	3.1.1.1133.20	17	0.0018	16.7078	1111.36	1056.17	16.71	0.07	706.56	1	0.0015	FALSE	1
669.001	1	1	tr|E8XFF1|E8XFF1_SALT4	Secreted effector protein OS=Salmonella typhimurium (strain 4/74) OX=909946 GN=sifA PE=4 SV=1	234	99	99	AFLETMAMCGL	Oxidation(M)@8; Carbamidomethyl(C)@9		cleaved N-A@N-term; missed F-L@2; missed L-E@3	-0.00164244	1258.54	630.276	1258.54	630.277	2	9	3.1.1.1208.3	11	0.0102	18.3395	16553.6	16183.5	18.34	0.07	1683.63	1	0.0143	FALSE	1
670.001	1	1	tr|E8XFF1|E8XFF1_SALT4	Secreted effector protein OS=Salmonella typhimurium (strain 4/74) OX=909946 GN=sifA PE=4 SV=1	234	99	99	AFLETMAMCGL	Oxidation(M)@6; Oxidation(M)@8; Carbamidomethyl(C)@9		cleaved N-A@N-term; missed F-L@2; missed L-E@3	-0.00101179	1274.53	638.274	1274.53	638.275	2	9	2.1.1.1501.12	16	0.0018	18.8329	3063.34	3026.82	18.84	0.07	1351.04	0.5633	0.0043	FALSE	1
667.001	1	1	tr|E8XFF1|E8XFF1_SALT4	Secreted effector protein OS=Salmonella typhimurium (strain 4/74) OX=909946 GN=sifA PE=4 SV=1	234	99	99	AFLETMAMCGLK	Oxidation(M)@8; Carbamidomethyl(C)@9		cleaved N-A@N-term; missed F-L@2; missed L-E@3; missed L-K@11	0.000451887	1386.64	694.325	1386.63	694.325	2	6	3.1.1.1076.11	15	0.0003	15.4501	2375.31	2049.03	15.46	0.07	615.48	0.4367	0.0033	FALSE	1
667.002	1	1	tr|E8XFF1|E8XFF1_SALT4	Secreted effector protein OS=Salmonella typhimurium (strain 4/74) OX=909946 GN=sifA PE=4 SV=1	234	99	27.57	AFLETMAMCGLK	Oxidation(M)@6; Carbamidomethyl(C)@9		cleaved N-A@N-term; missed F-L@2; missed L-E@3; missed L-K@11	-0.00349965	1386.63	694.323	1386.63	694.325	2	10	2.1.1.1351.19	18	0.0018	15.5581	9447.29	7507.15	15.58	0.07	4479.59	0.4056	0.0133	FALSE	1
668.001	1	1	tr|E8XFF1|E8XFF1_SALT4	Secreted effector protein OS=Salmonella typhimurium (strain 4/74) OX=909946 GN=sifA PE=4 SV=1	234	99	99	AFLETMAMCGLK	Oxidation(M)@6; Oxidation(M)@8; Carbamidomethyl(C)@9		cleaved N-A@N-term; missed F-L@2; missed L-E@3; missed L-K@11	-0.00317382	1402.63	702.32	1402.63	702.322	2	1	3.1.1.1081.14	10	0.0018	15.5643	8000.27	1807.55	15.5	0.11	711.876	0.3435	0.0112	FALSE	0
679.001	1	1	tr|E8XFF1|E8XFF1_SALT4	Secreted effector protein OS=Salmonella typhimurium (strain 4/74) OX=909946 GN=sifA PE=4 SV=1	236	97	96.97	LETMAMC	Carbamidomethyl(C)@7		cleaved C-G@C-term; missed L-E@1	0.000610613	854.334	428.174	854.334	428.174	2	8	3.1.1.921.15	20	0.0003	12.0814	5845.31	5200.59	12.07	0.09	2359.08	0.2509	0.0082	FALSE	1
675.001	1	1	tr|E8XFF1|E8XFF1_SALT4	Secreted effector protein OS=Salmonella typhimurium (strain 4/74) OX=909946 GN=sifA PE=4 SV=1	236	99	99	LETMAMC	Oxidation(M)@6; Carbamidomethyl(C)@7		cleaved C-G@C-term; missed L-E@1	0.000996308	870.33	436.172	870.329	436.172	2	3	1.1.1.1129.3	8	0.0102	11.6803	585.15	507.05	11.7	0.04	350.172	0.6139	0.0007	FALSE	1
672.001	1	1	tr|E8XFF1|E8XFF1_SALT4	Secreted effector protein OS=Salmonella typhimurium (strain 4/74) OX=909946 GN=sifA PE=4 SV=1	236	99	99	LETMAMCGL	Oxidation(M)@6; Carbamidomethyl(C)@7		missed L-E@1	0.00149066	1040.44	521.225	1040.43	521.224	2	4	3.1.1.747.5	9	0.0018	8.30753	368.09	329.55	8.32	0.06	104.844	0.3861	0.0005	FALSE	1
672.002	1	1	tr|E8XFF1|E8XFF1_SALT4	Secreted effector protein OS=Salmonella typhimurium (strain 4/74) OX=909946 GN=sifA PE=4 SV=1	236	99	31.17	LETMAMCGLK	Oxidation(M)@6; Carbamidomethyl(C)@7; Lys-loss@C-term		missed L-E@1; missed L-K@9	0.00149066	1040.44	521.225	1040.43	521.224	2	5	2.1.1.1250.10	12	0.1765	13.3509	2883.34	1706.96	13.39	0.07	2230.1	0.6126	0.004	FALSE	1
676.001	1	1	tr|E8XFF1|E8XFF1_SALT4	Secreted effector protein OS=Salmonella typhimurium (strain 4/74) OX=909946 GN=sifA PE=4 SV=1	236	99	99	LETMAMCGL	Oxidation(M)@4; Carbamidomethyl(C)@7		missed L-E@1	0.00149066	1040.44	521.225	1040.43	521.224	2	2	2.1.1.1250.10	12	0.0002	13.3509	2883.34	1706.96	13.39	0.07	2230.1	0.1836	0.0042	FALSE	0
674.001	1	1	tr|E8XFF1|E8XFF1_SALT4	Secreted effector protein OS=Salmonella typhimurium (strain 4/74) OX=909946 GN=sifA PE=4 SV=1	236	99	99	LETMAMCGL	Oxidation(M)@4; Oxidation(M)@6; Carbamidomethyl(C)@7		missed L-E@1	0.00137606	1056.43	529.222	1056.43	529.222	2	2	2.1.1.1275.7	5	0.1765	13.8954	303.56	283.25	13.93	0.11	1492.94	0.0645	0.0004	FALSE	1
671.001	1	1	tr|E8XFF1|E8XFF1_SALT4	Secreted effector protein OS=Salmonella typhimurium (strain 4/74) OX=909946 GN=sifA PE=4 SV=1	236	99	99	LETMAMCGLK	Oxidation(M)@6; Carbamidomethyl(C)@7		missed L-E@1; missed L-K@9	-0.000489738	1168.53	585.271	1168.53	585.272	2	6	2.1.1.1119.9	13	0.0235	10.5107	1519.84	949.69	10.54	0.09	442.396	0.3229	0.0021	FALSE	1
671.002	1	1	tr|E8XFF1|E8XFF1_SALT4	Secreted effector protein OS=Salmonella typhimurium (strain 4/74) OX=909946 GN=sifA PE=4 SV=1	236	99	21.77	LETMAMCGLK	Oxidation(M)@4; Carbamidomethyl(C)@7		missed L-E@1; missed L-K@9	-0.000489738	1168.53	585.271	1168.53	585.272	2	8	2.1.1.1087.20	14	0.1765	9.82077	4737.79	4147.87	9.8	0.09	2172.61	0.3017	0.0069	FALSE	1
680.001	1	1	tr|E8XFF1|E8XFF1_SALT4	Secreted effector protein OS=Salmonella typhimurium (strain 4/74) OX=909946 GN=sifA PE=4 SV=1	236	56.9	56.89	LETMAMCGLK	Oxidation(M)@6; Carbamidomethyl(C)@7; Methyl(K)@10	Methyl(K)@245	missed L-E@1; missed L-K@9	-5.15976e-05	1182.54	592.28	1182.54	592.28	2	1	2.1.1.1091.13	4	0.1765	9.90762	4737.79	321.88	9.8	0.09	317.313	0.3017	0.0069	FALSE	0
680.002	1	1	tr|E8XFF1|E8XFF1_SALT4	Secreted effector protein OS=Salmonella typhimurium (strain 4/74) OX=909946 GN=sifA PE=4 SV=1	236	56.9	50.56	LETMAMCGLK	Oxidation(M)@6; Carbamidomethyl(C)@7; Methyl(L)@9	Methyl(L)@244	missed L-E@1; missed L-K@9	-5.15976e-05	1182.54	592.28	1182.54	592.28	2	1	2.1.1.1097.17	7	0.0001	10.0343	421.66	390.57	10.04	0.07	612.577	0.0269	0.0006	FALSE	1
673.001	1	1	tr|E8XFF1|E8XFF1_SALT4	Secreted effector protein OS=Salmonella typhimurium (strain 4/74) OX=909946 GN=sifA PE=4 SV=1	236	99	99	LETMAMCGLK	Oxidation(M)@4; Oxidation(M)@6; Carbamidomethyl(C)@7		missed L-E@1; missed L-K@9	0.000811886	1184.52	593.27	1184.52	593.269	2	1	2.1.1.1097.17	7	0	10.0343	421.66	390.57	10.04	0.07	612.577	0.0269	0.0006	FALSE	0
677.001	1	1	tr|E8XFF1|E8XFF1_SALT4	Secreted effector protein OS=Salmonella typhimurium (strain 4/74) OX=909946 GN=sifA PE=4 SV=1	236	99	99	LETMAMCGLK	Oxidation(M)@4; Oxidation(M)@6; Carbamidomethyl(C)@7; Methyl(K)@10	Methyl(K)@245	missed L-E@1; missed L-K@9	0.00109909	1198.54	600.278	1198.54	600.277	2	6	3.1.1.698.7	12	0.0283	7.28113	1824	1680.51	7.26	0.08	3398.38	0.1162	0.0026	FALSE	1
677.002	1	1	tr|E8XFF1|E8XFF1_SALT4	Secreted effector protein OS=Salmonella typhimurium (strain 4/74) OX=909946 GN=sifA PE=4 SV=1	236	99	84.37	LETMAMCGLK	Oxidation(M)@4; Oxidation(M)@6; Carbamidomethyl(C)@7; Methyl(L)@9	Methyl(L)@244	missed L-E@1; missed L-K@9	0.00109909	1198.54	600.278	1198.54	600.277	2	3	2.1.1.981.5	9	0	7.5713	213.38	204.74	7.57	0.04	198.825	0.0136	0.0003	FALSE	1
678.001	1	1	tr|E8XFF1|E8XFF1_SALT4	Secreted effector protein OS=Salmonella typhimurium (strain 4/74) OX=909946 GN=sifA PE=4 SV=1	236	97.9	97.92	LETMAMCGLK	Oxidation(M)@4; Dioxidation(M)@6; Carbamidomethyl(C)@7	Dioxidation(M)@241	missed L-E@1; missed L-K@9	0.000433192	1200.52	601.267	1200.52	601.267	2	3	2.1.1.981.5	9	0	7.5713	213.38	204.74	7.57	0.04	198.825	0.0136	0.0003	FALSE	0
678.002	1	1	tr|E8XFF1|E8XFF1_SALT4	Secreted effector protein OS=Salmonella typhimurium (strain 4/74) OX=909946 GN=sifA PE=4 SV=1	236	97.9	57.52	LETMAMCGLK	Dioxidation(M)@4; Oxidation(M)@6; Carbamidomethyl(C)@7	Dioxidation(M)@239	missed L-E@1; missed L-K@9	-0.0013938	1200.52	601.266	1200.52	601.267	2	2	1.1.1.951.3	10	0.0016	7.84752	138.84	129.59	7.84	0.06	190.119	0.0088	0.0002	FALSE	1
681.001	1	1	tr|E8XFF1|E8XFF1_SALT4	Secreted effector protein OS=Salmonella typhimurium (strain 4/74) OX=909946 GN=sifA PE=4 SV=1	237	99	99	ETMAMCGLK	Oxidation(M)@5; Carbamidomethyl(C)@6		missed L-K@8	0.00221822	1055.45	528.731	1055.44	528.73	2	1	3.1.1.724.5	7	0.0016	7.82958	119.08	116.82	7.83	0.04	124.553	0.0076	0.0002	FALSE	0
682.001	1	1	tr|E8XFF1|E8XFF1_SALT4	Secreted effector protein OS=Salmonella typhimurium (strain 4/74) OX=909946 GN=sifA PE=4 SV=1	245	99	94.84	KQLEIPPPHTHIPIEK			missed K-Q@1; missed L-E@3	-0.00952171	1876.05	470.019	1876.06	470.022	2	1	1.1.1.929.7	6	0.1765	7.38667	101.92	67.99	7.35	0.08	94.0943	1	0.0001	FALSE	1
682.002	1	1	tr|E8XFF1|E8XFF1_SALT4	Secreted effector protein OS=Salmonella typhimurium (strain 4/74) OX=909946 GN=sifA PE=4 SV=1	246	99	45.48	QLEIPPPHTHIPIEK	Lys-add@N-term		missed L-E@2	-0.00996684	1876.05	470.019	1876.06	470.022	4	39	1.1.1.1068.10	12	0.7609	10.3616	18435.4	5153.75	10.15	0.13	2612.37	1	0.011	FALSE	1
689.001	1	1	tr|E8XFF1|E8XFF1_SALT4	Secreted effector protein OS=Salmonella typhimurium (strain 4/74) OX=909946 GN=sifA PE=4 SV=1	246	95.1	95.08	QLEIPPPH			cleaved H-T@C-term; missed L-E@2	-0.00114099	929.496	465.755	929.497	465.756	4	6	2.1.1.1114.7	10	0.0009	10.3987	16951.8	4680.08	10.15	0.15	2358.02	0.0107	0.0102	FALSE	0
690.001	1	1	tr|E8XFF1|E8XFF1_SALT4	Secreted effector protein OS=Salmonella typhimurium (strain 4/74) OX=909946 GN=sifA PE=4 SV=1	246	54.5	54.5	QLEIPPPHTH	Dehydrated(T)@9	Dehydrated(T)@254	cleaved H-I@C-term; missed L-E@2	0.00300986	1149.6	575.805	1149.59	575.804	2	1	1.1.1.1083.8	7	0.1006	10.683	177.87	173.64	10.68	0.15	203.836	1	0.0001	FALSE	1
693.001	1	1	tr|E8XFF1|E8XFF1_SALT4	Secreted effector protein OS=Salmonella typhimurium (strain 4/74) OX=909946 GN=sifA PE=4 SV=1	246	27.5	27.53	QLEIPPPHTHIPI	Gln->pyro-Glu@N-term		cleaved I-E@C-term; missed L-E@2	-0.155326	1473.64	737.829	1473.8	737.906	2	2	3.1.1.902.12	6	0.0003	11.6623	842.8	477.59	11.57	0.11	223.089	1	0.0005	FALSE	1
687.001	1	1	tr|E8XFF1|E8XFF1_SALT4	Secreted effector protein OS=Salmonella typhimurium (strain 4/74) OX=909946 GN=sifA PE=4 SV=1	246	99	99	QLEIPPPHTHIPIEK	Dehydrated(E)@3		missed L-E@2	0.00100964	1729.95	433.495	1729.95	433.495	2	1	2.1.1.1737.17	4	0.3699	24.0028	169.2	168.9	24.01	0.13	253.842	0.0985	0.0001	FALSE	1
685.001	1	1	tr|E8XFF1|E8XFF1_SALT4	Secreted effector protein OS=Salmonella typhimurium (strain 4/74) OX=909946 GN=sifA PE=4 SV=1	246	99	99	QLEIPPPHTHIPIEK	Gln->pyro-Glu@N-term		missed L-E@2	0.000380235	1730.94	577.986	1730.94	577.986	4	18	2.1.1.1171.6	15	0.0018	11.6371	25625.2	23965.2	11.63	0.17	727.963	0.0162	0.0155	FALSE	1
685.002	1	1	tr|E8XFF1|E8XFF1_SALT4	Secreted effector protein OS=Salmonella typhimurium (strain 4/74) OX=909946 GN=sifA PE=4 SV=1	246	99	3.842	QLEIPPPHTHIPIEK	Deamidated(Q)@1; Dehydrated(E)@3		missed L-E@2	-0.000950939	1730.93	577.986	1730.94	577.986	3	98	2.1.1.1274.8	14	0.3699	13.8745	311835	311658	13.85	0.22	12302.4	0.1974	0.1882	FALSE	1
686.001	1	1	tr|E8XFF1|E8XFF1_SALT4	Secreted effector protein OS=Salmonella typhimurium (strain 4/74) OX=909946 GN=sifA PE=4 SV=1	246	99	99	QLEIPPPHTHIPIEK	Deamidated(Q)@1		missed L-E@2	0.017235	1748.96	438.248	1748.95	438.244	3	6	1.1.1.1238.4	16	0.0002	14.062	294219	116849	13.86	0.24	3630.24	0.1862	0.1776	FALSE	0
692.001	1	1	tr|E8XFF1|E8XFF1_SALT4	Secreted effector protein OS=Salmonella typhimurium (strain 4/74) OX=909946 GN=sifA PE=4 SV=1	246	38.5	38.47	QLEIPPPHTHIPIEK	Gln->pyro-Glu@N-term; Dioxidation(P)@7	Dioxidation(P)@252	missed L-E@2	-0.00533362	1762.92	882.467	1762.93	882.47	4	10	2.1.1.1214.5	9	0.1236	12.5657	24327.4	24117.5	12.58	0.24	754.175	0.0154	0.0147	FALSE	1
692.002	1	1	tr|E8XFF1|E8XFF1_SALT4	Secreted effector protein OS=Salmonella typhimurium (strain 4/74) OX=909946 GN=sifA PE=4 SV=1	246	38.5	38.47	QLEIPPPHTHIPIEK	Gln->pyro-Glu@N-term; Dioxidation(P)@6	Dioxidation(P)@251	missed L-E@2	-0.00533362	1762.92	882.467	1762.93	882.47	2	2	2.1.1.1363.21	8	0.0001	15.8226	317.72	311.04	15.82	0.33	820.677	0.0002	0.0002	FALSE	1
692.003	1	1	tr|E8XFF1|E8XFF1_SALT4	Secreted effector protein OS=Salmonella typhimurium (strain 4/74) OX=909946 GN=sifA PE=4 SV=1	246	38.5	34.73	QLEIPPPHTHIPIEK	Gln->pyro-Glu@N-term; Oxidation(P)@6; Oxidation(P)@7	Oxidation(P)@251; Oxidation(P)@252	missed L-E@2	-0.00533362	1762.92	882.467	1762.93	882.47	2	2	2.1.1.1363.21	8	0.0001	15.8226	317.72	311.04	15.82	0.33	820.677	0.0002	0.0002	FALSE	0
692.004	1	1	tr|E8XFF1|E8XFF1_SALT4	Secreted effector protein OS=Salmonella typhimurium (strain 4/74) OX=909946 GN=sifA PE=4 SV=1	246	38.5	33.24	QLEIPPPHTHIPIEK	Gln->pyro-Glu@N-term; Oxidation(P)@7; Oxidation(H)@10	Oxidation(P)@252	missed L-E@2	-0.00533362	1762.92	882.467	1762.93	882.47	2	2	2.1.1.1363.21	8	0	15.8226	317.72	311.04	15.82	0.33	820.677	0.0002	0.0002	FALSE	0
692.005	1	1	tr|E8XFF1|E8XFF1_SALT4	Secreted effector protein OS=Salmonella typhimurium (strain 4/74) OX=909946 GN=sifA PE=4 SV=1	246	38.5	33.24	QLEIPPPHTHIPIEK	Gln->pyro-Glu@N-term; Oxidation(P)@7; Oxidation(H)@8	Oxidation(P)@252	missed L-E@2	-0.00533362	1762.92	882.467	1762.93	882.47	2	1	2.1.1.1363.21	8	0	15.8226	317.72	311.04	15.82	0.33	820.677	0.0002	0.0002	FALSE	0
692.006	1	1	tr|E8XFF1|E8XFF1_SALT4	Secreted effector protein OS=Salmonella typhimurium (strain 4/74) OX=909946 GN=sifA PE=4 SV=1	246	38.5	33.24	QLEIPPPHTHIPIEK	Gln->pyro-Glu@N-term; Oxidation(P)@6; Oxidation(H)@10	Oxidation(P)@251	missed L-E@2	-0.00533362	1762.92	882.467	1762.93	882.47	2	1	2.1.1.1363.21	8	0	15.8226	317.72	311.04	15.82	0.33	820.677	0.0002	0.0002	FALSE	0
692.007	1	1	tr|E8XFF1|E8XFF1_SALT4	Secreted effector protein OS=Salmonella typhimurium (strain 4/74) OX=909946 GN=sifA PE=4 SV=1	246	38.5	33.24	QLEIPPPHTHIPIEK	Gln->pyro-Glu@N-term; Oxidation(P)@6; Oxidation(H)@8	Oxidation(P)@251	missed L-E@2	-0.00533362	1762.92	882.467	1762.93	882.47	2	1	2.1.1.1363.21	8	0	15.8226	317.72	311.04	15.82	0.33	820.677	0.0002	0.0002	FALSE	0
692.008	1	1	tr|E8XFF1|E8XFF1_SALT4	Secreted effector protein OS=Salmonella typhimurium (strain 4/74) OX=909946 GN=sifA PE=4 SV=1	246	38.5	31.76	QLEIPPPHTHIPIEK	Gln->pyro-Glu@N-term; Oxidation(H)@8; Oxidation(H)@10		missed L-E@2	-0.00533362	1762.92	882.467	1762.93	882.47	2	1	2.1.1.1363.21	8	0	15.8226	317.72	311.04	15.82	0.33	820.677	0.0002	0.0002	FALSE	0
692.009	1	1	tr|E8XFF1|E8XFF1_SALT4	Secreted effector protein OS=Salmonella typhimurium (strain 4/74) OX=909946 GN=sifA PE=4 SV=1	246	38.5	31.3	QLEIPPPHTHIPIEK	Gln->pyro-Glu@N-term; Dioxidation(P)@12	Dioxidation(P)@257	missed L-E@2	-0.00533362	1762.92	882.467	1762.93	882.47	2	1	2.1.1.1363.21	8	0	15.8226	317.72	311.04	15.82	0.33	820.677	0.0002	0.0002	FALSE	0
692.01	1	1	tr|E8XFF1|E8XFF1_SALT4	Secreted effector protein OS=Salmonella typhimurium (strain 4/74) OX=909946 GN=sifA PE=4 SV=1	246	38.5	16.06	QLEIPPPHTHIPIEK	Gln->pyro-Glu@N-term; Oxidation(P)@6; Oxidation(P)@12	Oxidation(P)@251; Oxidation(P)@257	missed L-E@2	-0.00533362	1762.92	882.467	1762.93	882.47	2	2	2.1.1.1363.21	7	0.0001	15.8226	317.72	311.04	15.82	0.33	820.677	0.0002	0.0002	FALSE	0
692.011	1	1	tr|E8XFF1|E8XFF1_SALT4	Secreted effector protein OS=Salmonella typhimurium (strain 4/74) OX=909946 GN=sifA PE=4 SV=1	246	38.5	16.06	QLEIPPPHTHIPIEK	Gln->pyro-Glu@N-term; Oxidation(P)@7; Oxidation(P)@12	Oxidation(P)@252; Oxidation(P)@257	missed L-E@2	-0.00533362	1762.92	882.467	1762.93	882.47	2	2	2.1.1.1363.21	7	0	15.8226	317.72	311.04	15.82	0.33	820.677	0.0002	0.0002	FALSE	0
688.001	1	1	tr|E8XFF1|E8XFF1_SALT4	Secreted effector protein OS=Salmonella typhimurium (strain 4/74) OX=909946 GN=sifA PE=4 SV=1	246	98.9	97.12	QLEIPPPHTHIPIEK	Oxidation(H)@8		missed L-E@2	0.00114905	1763.96	588.993	1763.96	588.993	2	1	2.1.1.1363.21	7	0	15.8226	317.72	311.04	15.82	0.33	820.677	0.0002	0.0002	FALSE	0
688.002	1	1	tr|E8XFF1|E8XFF1_SALT4	Secreted effector protein OS=Salmonella typhimurium (strain 4/74) OX=909946 GN=sifA PE=4 SV=1	246	98.9	97.8	QLEIPPPHTHIPIEK	Oxidation(H)@10		missed L-E@2	0.00114905	1763.96	588.993	1763.96	588.993	3	39	2.1.1.1237.2	13	0.0046	13.0699	9081.95	7630.5	13.14	0.22	4496.36	0.0057	0.0055	FALSE	1
[truncated: 256 more rows]
